# Supplementary material for: The rubber tree kinome: Genome-wide characterization and insights into coexpression patterns associated with abiotic stress responses
Source: Front Plant Sci. 2023 Feb 7;14:1068202. doi: 10.3389/fpls.2023.1068202 (PMC9941580; doi:10.3389/fpls.2023.1068202)
Supplement: Supplementary file 11 [file Table_1.xlsx]

## Sheet: S1a
Table S1a. Kinase domain annotation of 3,188 H. brasiliensis protein kinases.
Protein ID	Alignment start	Alignment end	Envelope start	Envelope end	HMM acession	HMM name	HMM start	HMM end	HMM length	Bit score	E-value	CD-HIT Selected	Origin
KAF2282236.1	23	216	8	216	PF00069.22	Pkinase	73	264	264	142.9	6.2e-46	Yes	Hb_chr
KAF2282241.1	141	219	131	259	PF00069.22	Pkinase	134	221	264	58.8	3e-20	Yes	Hb_chr
KAF2282522.1	27	233	26	297	PF00069.22	Pkinase	2	202	264	158.1	1.5e-50	No	Hb_chr
KAF2282561.1	158	361	155	420	PF07714.14	Pkinase_Tyr	4	210	260	95.3	2e-31	Yes	Hb_chr
KAF2282591.1	1233	1338	1228	1351	PF07714.14	Pkinase_Tyr	114	216	260	73.4	9.7e-25	Yes	Hb_chr
KAF2282599.1	206	455	202	461	PF00069.22	Pkinase	5	255	264	147	3.6e-47	No	Hb_chr
KAF2282600.1	11	76	2	166	PF00069.22	Pkinase	108	154	264	18.7	5e-08	Yes	Hb_chr
KAF2282631.1	99	300	97	313	PF07714.14	Pkinase_Tyr	3	219	260	69.5	1.5e-23	Yes	Hb_chr
KAF2282653.1	186	227	182	227	PF00069.22	Pkinase	223	264	264	20.9	1.1e-08	Yes	Hb_chr
KAF2282672.1	345	607	344	609	PF00069.22	Pkinase	2	260	264	96.3	1.1e-31	Yes	Hb_chr
KAF2282714.1	546	651	540	720	PF00069.22	Pkinase	98	198	264	89.2	1.5e-29	Yes	Hb_chr
KAF2282754.1	238	504	237	506	PF00069.22	Pkinase	2	260	264	152	1.1e-48	Yes	Hb_chr
KAF2282767.1	246	444	243	480	PF07714.14	Pkinase_Tyr	5	209	260	98.7	1.9e-32	No	Hb_chr
KAF2282774.1	216	472	216	472	PF00069.22	Pkinase	1	264	264	236.7	1.6e-74	Yes	Hb_chr
KAF2282786.1	10	262	10	262	PF00069.22	Pkinase	1	264	264	242.1	3.5e-76	No	Hb_chr
KAF2282854.1	647	904	644	904	PF07714.14	Pkinase_Tyr	4	259	260	187.4	1.5e-59	Yes	Hb_chr
KAF2282862.1	257	475	246	478	PF07714.14	Pkinase_Tyr	46	256	260	84.8	3.2e-28	No	Hb_chr
KAF2282864.1	129	331	99	347	PF07714.14	Pkinase_Tyr	42	219	260	53.5	1.1e-18	Yes	Hb_chr
KAF2282865.1	100	257	99	263	PF07714.14	Pkinase_Tyr	2	161	260	61.1	5.4e-21	No	Hb_chr
KAF2282909.1	4	156	1	197	PF00069.22	Pkinase	52	198	264	60	1.2e-20	Yes	Hb_chr
KAF2283025.1	824	1022	803	1025	PF07714.14	Pkinase_Tyr	44	249	260	30.3	1.4e-11	Yes	Hb_chr
KAF2283026.1	9	230	9	271	PF00069.22	Pkinase	1	221	264	94.8	3e-31	Yes	Hb_chr
KAF2283091.1	56	205	53	217	PF00069.22	Pkinase	4	148	264	112.6	1.1e-36	Yes	Hb_chr
KAF2283156.1	1	201	1	204	PF07714.14	Pkinase_Tyr	55	255	260	67.9	4.7e-23	No	Hb_chr
KAF2283193.1	155	439	155	439	PF00069.22	Pkinase	1	264	264	229	3.6e-72	Yes	Hb_chr
KAF2283198.1	317	470	311	478	PF07714.14	Pkinase_Tyr	16	163	260	91.6	2.7e-30	Yes	Hb_chr
KAF2283234.1	151	429	149	429	PF00069.22	Pkinase	7	264	264	225.1	5.6e-71	Yes	Hb_chr
KAF2283246.1	177	313	177	367	PF00069.22	Pkinase	1	133	264	38	6.3e-14	Yes	Hb_chr
KAF2283330.1	138	425	119	430	PF00069.22	Pkinase	38	257	264	85.4	2.3e-28	No	Hb_chr
KAF2283352.1	95	356	95	356	PF00069.22	Pkinase	1	264	264	198.7	5.9e-63	Yes	Hb_chr
KAF2283356.1	601	772	595	774	PF00069.22	Pkinase	102	259	264	95.2	2.3e-31	Yes	Hb_chr
KAF2283357.1	41	323	38	323	PF00069.22	Pkinase	5	264	264	233.9	1.1e-73	Yes	Hb_chr
KAF2283362.1	99	363	94	368	PF00069.22	Pkinase	7	258	264	149	9e-48	Yes	Hb_chr
KAF2283363.1	657	812	653	817	PF07714.14	Pkinase_Tyr	120	249	260	47.5	7.5e-17	Yes	Hb_chr
KAF2283435.1	124	230	122	230	PF00069.22	Pkinase	148	264	264	94	5.5e-31	Yes	Hb_chr
KAF2283442.1	98	359	98	359	PF00069.22	Pkinase	1	264	264	230.4	1.3e-72	Yes	Hb_chr
KAF2283473.1	462	730	457	734	PF07714.14	Pkinase_Tyr	6	255	260	152.2	8.5e-49	Yes	Hb_chr
KAF2283524.1	107	161	106	204	PF00069.22	Pkinase	164	218	264	7.1	0.00017	Yes	Hb_chr
KAF2283628.1	384	592	369	594	PF00069.22	Pkinase	70	260	264	99.5	1.1e-32	Yes	Hb_chr
KAF2283677.1	23	279	23	279	PF00069.22	Pkinase	1	264	264	240.7	9.3e-76	Yes	Hb_chr
KAF2283690.1	155	402	154	407	PF07714.14	Pkinase_Tyr	2	253	260	93.8	5.8e-31	Yes	Hb_chr
KAF2283729.1	114	189	113	229	PF00069.22	Pkinase	137	208	264	63.7	9.6e-22	Yes	Hb_chr
KAF2283755.1	16	227	4	229	PF07714.14	Pkinase_Tyr	52	257	260	64.6	4.8e-22	Yes	Hb_chr
KAF2283776.1	50	263	45	322	PF07714.14	Pkinase_Tyr	6	216	260	153.9	2.6e-49	Yes	Hb_chr
KAF2283779.1	18	286	13	290	PF07714.14	Pkinase_Tyr	6	255	260	151.5	1.4e-48	Yes	Hb_chr
KAF2283821.1	594	748	593	778	PF07714.14	Pkinase_Tyr	2	156	260	92.1	1.9e-30	Yes	Hb_chr
KAF2283847.1	1097	1172	1096	1210	PF00069.22	Pkinase	122	197	264	52.4	2.6e-18	Yes	Hb_chr
KAF2283854.1	754	871	719	906	PF00069.22	Pkinase	91	202	264	81	4.9e-27	Yes	Hb_chr
KAF2283868.1	297	464	280	468	PF00069.22	Pkinase	102	260	264	95	2.5e-31	Yes	Hb_chr
KAF2283869.1	346	546	342	567	PF07714.14	Pkinase_Tyr	5	210	260	121.9	1.5e-39	Yes	Hb_chr
KAF2283870.1	150	405	144	410	PF07714.14	Pkinase_Tyr	10	254	260	125.9	9.4e-41	Yes	Hb_chr
KAF2283871.1	211	479	210	483	PF00069.22	Pkinase	2	260	264	173.5	3e-55	No	Hb_chr
KAF2283872.1	322	498	283	501	PF00069.22	Pkinase	93	260	264	82.2	2.1e-27	Yes	Hb_chr
KAF2283873.1	301	485	295	503	PF00069.22	Pkinase	23	202	264	142.9	6.6e-46	Yes	Hb_chr
KAF2283877.1	315	515	311	536	PF07714.14	Pkinase_Tyr	5	210	260	122.1	1.4e-39	Yes	Hb_chr
KAF2283878.1	681	875	677	878	PF07714.14	Pkinase_Tyr	5	203	260	121.5	2.1e-39	Yes	Hb_chr
KAF2283879.1	342	610	341	614	PF00069.22	Pkinase	2	260	264	170.2	3.1e-54	No	Hb_chr
KAF2283951.1	13	252	10	252	PF00069.22	Pkinase	18	264	264	228.4	5.2e-72	No	Hb_chr
KAF2284009.1	222	494	222	496	PF00069.22	Pkinase	1	260	264	147.9	1.9e-47	Yes	Hb_chr
KAF2284027.1	191	463	191	465	PF00069.22	Pkinase	1	260	264	148.1	1.6e-47	Yes	Hb_chr
KAF2284129.1	31	207	15	209	PF00069.22	Pkinase	94	260	264	72.6	1.8e-24	Yes	Hb_chr
KAF2284133.1	323	594	322	596	PF00069.22	Pkinase	2	260	264	153.4	4e-49	Yes	Hb_chr
KAF2284144.1	52	254	51	312	PF00069.22	Pkinase	2	197	264	139.7	6.2e-45	Yes	Hb_chr
KAF2284151.1	93	241	86	242	PF07714.14	Pkinase_Tyr	102	257	260	75.6	2e-25	Yes	Hb_chr
KAF2284174.1	97	369	92	370	PF07714.14	Pkinase_Tyr	6	258	260	154.1	2.2e-49	Yes	Hb_chr
KAF2284195.1	115	252	111	252	PF00069.22	Pkinase	115	264	264	94.2	4.7e-31	Yes	Hb_chr
KAF2284206.1	97	369	92	370	PF07714.14	Pkinase_Tyr	6	258	260	154.1	2.2e-49	Yes	Hb_chr
KAF2284251.1	100	166	99	167	PF07714.14	Pkinase_Tyr	2	66	260	17.6	1e-07	Yes	Hb_chr
KAF2284267.1	100	166	99	167	PF07714.14	Pkinase_Tyr	2	66	260	17.6	1e-07	Yes	Hb_chr
KAF2284294.1	33	188	20	200	PF07714.14	Pkinase_Tyr	92	229	260	67.8	4.9e-23	Yes	Hb_chr
KAF2284305.1	119	401	119	401	PF00069.22	Pkinase	1	264	264	230.3	1.4e-72	Yes	Hb_chr
KAF2284374.1	30	285	28	285	PF00069.22	Pkinase	3	264	264	176.7	3.1e-56	Yes	Hb_chr
KAF2284391.1	30	244	28	266	PF00069.22	Pkinase	3	212	264	164.9	1.2e-52	Yes	Hb_chr
KAF2284409.1	28	180	26	195	PF07714.14	Pkinase_Tyr	3	154	260	84.3	4.6e-28	Yes	Hb_chr
KAF2284417.1	26	351	26	351	PF00069.22	Pkinase	1	264	264	249.2	2.4e-78	Yes	Hb_chr
KAF2284428.1	353	485	348	488	PF00069.22	Pkinase	136	258	264	44.2	8.4e-16	Yes	Hb_chr
KAF2284435.1	248	503	247	503	PF00069.22	Pkinase	2	264	264	251.3	5.4e-79	No	Hb_chr
KAF2284465.1	380	582	377	622	PF00069.22	Pkinase	4	209	264	155.1	1.3e-49	Yes	Hb_chr
KAF2284494.1	992	1244	990	1244	PF07714.14	Pkinase_Tyr	3	259	260	171.7	9.4e-55	Yes	Hb_chr
KAF2284507.1	581	844	578	848	PF00069.22	Pkinase	4	258	264	156.6	4.1e-50	Yes	Hb_chr
KAF2284565.1	25	181	24	199	PF07714.14	Pkinase_Tyr	2	153	260	50	1.3e-17	Yes	Hb_chr
KAF2284633.1	849	1125	847	1127	PF00069.22	Pkinase	3	260	264	148.2	1.6e-47	Yes	Hb_chr
KAF2284655.1	203	410	200	420	PF07714.14	Pkinase_Tyr	4	219	260	118.2	2e-38	Yes	Hb_chr
KAF2284822.1	30	139	27	142	PF00069.22	Pkinase	5	110	264	44.7	6e-16	Yes	Hb_chr
KAF2284825.1	211	250	197	250	PF00069.22	Pkinase	228	264	264	8.4	6.9e-05	Yes	Hb_chr
KAF2284899.1	105	311	101	312	PF07714.14	Pkinase_Tyr	66	258	260	71.6	3.3e-24	Yes	Hb_chr
KAF2284900.1	21	285	19	287	PF00069.22	Pkinase	3	259	264	153.8	2.9e-49	No	Hb_chr
KAF2284901.1	57	210	55	224	PF00069.22	Pkinase	3	158	264	96.7	8e-32	Yes	Hb_chr
KAF2284902.1	326	593	324	594	PF07714.14	Pkinase_Tyr	3	258	260	155.4	9.2e-50	Yes	Hb_chr
KAF2284928.1	5	225	3	256	PF00069.22	Pkinase	3	219	264	147.4	2.7e-47	Yes	Hb_chr
KAF2285127.1	10	227	9	252	PF00069.22	Pkinase	2	212	264	92.6	1.4e-30	Yes	Hb_chr
KAF2285138.1	761	915	758	927	PF07714.14	Pkinase_Tyr	4	159	260	120	5.9e-39	Yes	Hb_chr
KAF2285152.1	364	626	361	630	PF07714.14	Pkinase_Tyr	4	254	260	144.1	2.6e-46	Yes	Hb_chr
KAF2285173.1	59	318	58	318	PF00069.22	Pkinase	2	264	264	220.2	1.7e-69	Yes	Hb_chr
KAF2285254.1	52	203	43	242	PF00069.22	Pkinase	75	212	264	63.9	7.9e-22	Yes	Hb_chr
KAF2285280.1	51	272	50	325	PF00069.22	Pkinase	2	208	264	99.7	9.7e-33	Yes	Hb_chr
KAF2285287.1	90	201	82	206	PF07714.14	Pkinase_Tyr	29	137	260	69.2	1.8e-23	Yes	Hb_chr
KAF2285320.1	313	519	312	547	PF00069.22	Pkinase	2	204	264	155.3	1.1e-49	Yes	Hb_chr
KAF2285323.1	274	423	267	426	PF00069.22	Pkinase	116	259	264	82.6	1.6e-27	Yes	Hb_chr
KAF2285324.1	348	613	347	616	PF00069.22	Pkinase	2	259	264	166.5	4.2e-53	Yes	Hb_chr
KAF2285327.1	80	211	80	214	PF00069.22	Pkinase	1	123	264	12.3	4.4e-06	Yes	Hb_chr
KAF2285358.1	597	851	594	853	PF00069.22	Pkinase	4	260	264	76.4	1.3e-25	Yes	Hb_chr
KAF2285382.1	833	1032	831	1043	PF00069.22	Pkinase	5	198	264	162	9.9e-52	Yes	Hb_chr
KAF2285388.1	31	187	29	209	PF07714.14	Pkinase_Tyr	4	159	260	80.2	8.1e-27	Yes	Hb_chr
KAF2285453.1	13	266	9	266	PF00069.22	Pkinase	5	264	264	251.3	5.5e-79	Yes	Hb_chr
KAF2285462.1	13	266	9	266	PF00069.22	Pkinase	5	264	264	249.7	1.7e-78	Yes	Hb_chr
KAF2285477.1	107	238	42	256	PF07714.14	Pkinase_Tyr	108	231	260	63	1.5e-21	Yes	Hb_chr
KAF2285478.1	17	218	13	253	PF00069.22	Pkinase	19	213	264	72	2.8e-24	No	Hb_chr
KAF2285629.1	421	682	419	682	PF07714.14	Pkinase_Tyr	3	259	260	209.7	2.5e-66	Yes	Hb_chr
KAF2285634.1	269	530	267	530	PF07714.14	Pkinase_Tyr	3	259	260	210.2	1.8e-66	Yes	Hb_chr
KAF2285646.1	15	167	10	169	PF00069.22	Pkinase	6	151	264	80.8	5.6e-27	Yes	Hb_chr
KAF2285647.1	24	180	18	186	PF00069.22	Pkinase	7	141	264	61.3	4.9e-21	Yes	Hb_chr
KAF2285661.1	442	715	437	715	PF07714.14	Pkinase_Tyr	7	259	260	99.7	9.1e-33	Yes	Hb_chr
KAF2285682.1	29	284	27	284	PF00069.22	Pkinase	4	264	264	170.6	2.2e-54	Yes	Hb_chr
KAF2285683.1	330	573	326	575	PF00069.22	Pkinase	15	260	264	86.6	9.8e-29	Yes	Hb_chr
KAF2285688.1	506	544	490	545	PF07714.14	Pkinase_Tyr	220	258	260	5	0.00071	Yes	Hb_chr
KAF2285757.1	8	219	7	230	PF07714.14	Pkinase_Tyr	2	218	260	96.5	8.4e-32	Yes	Hb_chr
KAF2285849.1	157	412	155	412	PF07714.14	Pkinase_Tyr	3	259	260	159.6	4.8e-51	Yes	Hb_chr
KAF2285859.1	65	84	63	92	PF07714.14	Pkinase_Tyr	3	22	260	6.8	0.0002	Yes	Hb_chr
KAF2285887.1	394	555	392	557	PF07714.14	Pkinase_Tyr	114	257	260	91.2	3.4e-30	Yes	Hb_chr
KAF2285891.1	289	453	288	453	PF00069.22	Pkinase	2	160	264	121.6	2e-39	Yes	Hb_chr
KAF2285893.1	156	273	152	289	PF07714.14	Pkinase_Tyr	90	205	260	94.1	4.6e-31	Yes	Hb_chr
KAF2285895.1	438	705	436	707	PF07714.14	Pkinase_Tyr	3	257	260	159.2	6.3e-51	No	Hb_chr
KAF2285897.1	42	170	8	224	PF07714.14	Pkinase_Tyr	99	206	260	55.8	2.3e-19	Yes	Hb_chr
KAF2285898.1	239	408	202	411	PF00069.22	Pkinase	93	257	264	56.2	1.8e-19	Yes	Hb_chr
KAF2285899.1	398	597	396	666	PF07714.14	Pkinase_Tyr	3	205	260	155	1.2e-49	Yes	Hb_chr
KAF2285902.1	11	176	4	179	PF00069.22	Pkinase	103	258	264	72.1	2.6e-24	Yes	Hb_chr
KAF2285904.1	342	608	339	610	PF07714.14	Pkinase_Tyr	4	257	260	161.1	1.7e-51	Yes	Hb_chr
KAF2285908.1	185	450	182	452	PF07714.14	Pkinase_Tyr	4	257	260	161.4	1.4e-51	Yes	Hb_chr
KAF2285910.1	397	502	364	506	PF00069.22	Pkinase	95	194	264	90.4	6.5e-30	Yes	Hb_chr
KAF2285911.1	429	696	426	698	PF07714.14	Pkinase_Tyr	4	257	260	151.3	1.6e-48	Yes	Hb_chr
KAF2285915.1	365	634	362	634	PF07714.14	Pkinase_Tyr	4	259	260	158.7	8.7e-51	Yes	Hb_chr
KAF2285987.1	419	667	406	669	PF07714.14	Pkinase_Tyr	27	257	260	142.1	1.1e-45	Yes	Hb_chr
KAF2286030.1	27	229	24	244	PF07714.14	Pkinase_Tyr	4	218	260	90	8.4e-30	Yes	Hb_chr
KAF2286043.1	16	214	15	243	PF00069.22	Pkinase	2	199	264	206.6	2.3e-65	Yes	Hb_chr
KAF2286052.1	16	190	15	194	PF00069.22	Pkinase	2	175	264	173	4.3e-55	Yes	Hb_chr
KAF2286107.1	291	314	264	314	PF07714.14	Pkinase_Tyr	236	259	260	2.4	0.0044	Yes	Hb_chr
KAF2286201.1	31	233	30	300	PF00069.22	Pkinase	2	198	264	162.2	8.5e-52	No	Hb_chr
KAF2286352.1	651	796	648	809	PF07714.14	Pkinase_Tyr	4	152	260	55.3	3.2e-19	No	Hb_chr
KAF2286355.1	618	762	615	771	PF07714.14	Pkinase_Tyr	4	150	260	63.2	1.3e-21	Yes	Hb_chr
KAF2286373.1	99	350	98	353	PF07714.14	Pkinase_Tyr	2	255	260	85.2	2.4e-28	Yes	Hb_chr
KAF2286374.1	99	350	98	353	PF07714.14	Pkinase_Tyr	2	255	260	84.9	3e-28	Yes	Hb_chr
KAF2286453.1	72	275	69	301	PF00069.22	Pkinase	4	199	264	153.6	3.4e-49	Yes	Hb_chr
KAF2286463.1	103	117	100	119	PF00069.22	Pkinase	4	18	264	2.2	0.0055	Yes	Hb_chr
KAF2286510.1	424	656	420	686	PF00069.22	Pkinase	6	234	264	99.4	1.2e-32	Yes	Hb_chr
KAF2286524.1	11	302	11	302	PF00069.22	Pkinase	1	264	264	255.3	3.4e-80	Yes	Hb_chr
KAF2286603.1	695	958	691	959	PF07714.14	Pkinase_Tyr	5	258	260	150.7	2.5e-48	No	Hb_chr
KAF2286630.1	318	575	315	578	PF00069.22	Pkinase	4	258	264	148.4	1.3e-47	Yes	Hb_chr
KAF2286701.1	304	574	303	576	PF00069.22	Pkinase	2	260	264	150.5	3e-48	Yes	Hb_chr
KAF2286705.1	261	469	260	535	PF00069.22	Pkinase	2	207	264	157	3.3e-50	Yes	Hb_chr
KAF2286713.1	247	383	244	384	PF07714.14	Pkinase_Tyr	4	144	260	89.2	1.5e-29	Yes	Hb_chr
KAF2286719.1	217	425	216	491	PF00069.22	Pkinase	2	207	264	157.5	2.3e-50	Yes	Hb_chr
KAF2286775.1	596	868	593	873	PF00069.22	Pkinase	5	260	264	176.4	4e-56	Yes	Hb_chr
KAF2286796.1	15	232	14	262	PF00069.22	Pkinase	2	212	264	95.1	2.4e-31	Yes	Hb_chr
KAF2286847.1	373	476	360	476	PF00069.22	Pkinase	154	264	264	72.8	1.5e-24	Yes	Hb_chr
KAF2286928.1	142	289	133	304	PF07714.14	Pkinase_Tyr	90	219	260	34.5	7.3e-13	No	Hb_chr
KAF2286943.1	196	287	191	307	PF00069.22	Pkinase	113	198	264	84.8	3.4e-28	Yes	Hb_chr
KAF2286981.1	31	171	29	180	PF07714.14	Pkinase_Tyr	3	147	260	99.5	1.1e-32	Yes	Hb_chr
KAF2287005.1	575	818	568	818	PF07714.14	Pkinase_Tyr	10	259	260	220.9	9.7e-70	Yes	Hb_chr
KAF2287006.1	664	778	649	781	PF00069.22	Pkinase	135	259	264	67.3	7.3e-23	Yes	Hb_chr
KAF2287015.1	366	625	357	627	PF07714.14	Pkinase_Tyr	11	257	260	86.1	1.3e-28	Yes	Hb_chr
KAF2287026.1	334	395	325	400	PF07714.14	Pkinase_Tyr	11	80	260	6.4	0.00026	Yes	Hb_chr
KAF2287046.1	425	643	400	649	PF00069.22	Pkinase	43	256	264	106.1	1.1e-34	Yes	Hb_chr
KAF2287049.1	27	156	13	184	PF07714.14	Pkinase_Tyr	74	218	260	69.8	1.2e-23	Yes	Hb_chr
KAF2287099.1	6	271	3	274	PF00069.22	Pkinase	5	259	264	99.4	1.2e-32	Yes	Hb_chr
KAF2287117.1	318	344	300	344	PF07714.14	Pkinase_Tyr	233	259	260	6.5	0.00025	Yes	Hb_chr
KAF2287128.1	85	358	81	358	PF07714.14	Pkinase_Tyr	5	259	260	159.3	5.8e-51	Yes	Hb_chr
KAF2287189.1	83	287	81	317	PF00069.22	Pkinase	3	207	264	207.4	1.3e-65	Yes	Hb_chr
KAF2287222.1	1045	1318	1044	1341	PF00069.22	Pkinase	2	256	264	160	4e-51	Yes	Hb_chr
KAF2287236.1	45	307	45	309	PF07714.14	Pkinase_Tyr	1	257	260	94	4.8e-31	No	Hb_chr
KAF2287273.1	3	235	1	235	PF00069.22	Pkinase	23	264	264	231.9	4.6e-73	No	Hb_chr
KAF2287333.1	50	225	32	318	PF00069.22	Pkinase	30	198	264	123.3	6.2e-40	Yes	Hb_chr
KAF2287369.1	6	243	1	243	PF00069.22	Pkinase	17	264	264	196.2	3.6e-62	Yes	Hb_chr
KAF2287384.1	66	318	64	319	PF07714.14	Pkinase_Tyr	3	257	260	96.1	1.1e-31	Yes	Hb_chr
KAF2287399.1	727	938	726	944	PF07714.14	Pkinase_Tyr	2	218	260	85.2	2.4e-28	Yes	Hb_chr
KAF2287403.1	143	201	143	203	PF00069.22	Pkinase	1	58	264	38.9	3.4e-14	Yes	Hb_chr
KAF2287439.1	149	278	147	278	PF00069.22	Pkinase	111	264	264	17.5	1.2e-07	Yes	Hb_chr
KAF2287517.1	188	469	185	469	PF07714.14	Pkinase_Tyr	4	259	260	161.9	9.5e-52	Yes	Hb_chr
KAF2287563.1	3	203	1	233	PF00069.22	Pkinase	5	197	264	76.5	1.2e-25	Yes	Hb_chr
KAF2287590.1	3	218	1	249	PF00069.22	Pkinase	5	213	264	85.1	2.8e-28	Yes	Hb_chr
KAF2287655.1	11	268	11	268	PF00069.22	Pkinase	1	264	264	239.5	2.1e-75	Yes	Hb_chr
KAF2287661.1	1	144	1	149	PF07714.14	Pkinase_Tyr	78	226	260	75.2	2.6e-25	Yes	Hb_chr
KAF2287669.1	45	313	42	313	PF07714.14	Pkinase_Tyr	4	259	260	145.5	9.2e-47	No	Hb_chr
KAF2287695.1	100	384	100	384	PF00069.22	Pkinase	1	264	264	225.3	4.5e-71	Yes	Hb_chr
KAF2287704.1	41	229	4	231	PF07714.14	Pkinase_Tyr	64	257	260	82.4	1.7e-27	Yes	Hb_chr
KAF2287716.1	4	256	4	257	PF00069.22	Pkinase	1	263	264	229.3	2.7e-72	Yes	Hb_chr
KAF2287768.1	540	674	528	682	PF07714.14	Pkinase_Tyr	27	160	260	68.4	3.1e-23	Yes	Hb_chr
KAF2287783.1	511	645	499	653	PF07714.14	Pkinase_Tyr	27	160	260	68.5	2.9e-23	Yes	Hb_chr
KAF2287820.1	418	622	410	622	PF00069.22	Pkinase	51	264	264	172	8.3e-55	Yes	Hb_chr
KAF2287826.1	238	410	201	488	PF07714.14	Pkinase_Tyr	42	209	260	82.7	1.4e-27	Yes	Hb_chr
KAF2287835.1	238	410	201	488	PF07714.14	Pkinase_Tyr	42	209	260	82.7	1.4e-27	Yes	Hb_chr
KAF2287873.1	21	249	19	249	PF00069.22	Pkinase	27	264	264	190.3	2.2e-60	Yes	Hb_chr
KAF2287889.1	25	279	23	279	PF00069.22	Pkinase	4	264	264	167.6	1.9e-53	Yes	Hb_chr
KAF2287897.1	54	300	51	321	PF00069.22	Pkinase	4	242	264	125.4	1.4e-40	No	Hb_chr
KAF2287907.1	66	327	65	327	PF00069.22	Pkinase	2	264	264	245.8	2.7e-77	Yes	Hb_chr
KAF2287915.1	126	354	113	356	PF07714.14	Pkinase_Tyr	29	257	260	198.7	5.4e-63	Yes	Hb_chr
KAF2287922.1	508	721	506	758	PF07714.14	Pkinase_Tyr	3	220	260	97.5	4.2e-32	Yes	Hb_chr
KAF2287970.1	33	287	30	287	PF00069.22	Pkinase	5	264	264	162.3	8e-52	Yes	Hb_chr
KAF2287974.1	65	324	63	324	PF07714.14	Pkinase_Tyr	3	259	260	202.2	4.7e-64	Yes	Hb_chr
KAF2287983.1	685	889	682	950	PF00069.22	Pkinase	4	203	264	144.8	1.7e-46	Yes	Hb_chr
KAF2287994.1	151	383	141	384	PF07714.14	Pkinase_Tyr	45	258	260	99.5	1e-32	Yes	Hb_chr
KAF2287999.1	147	289	146	309	PF00069.22	Pkinase	9	149	264	93.4	8.3e-31	Yes	Hb_chr
KAF2288013.1	7	162	4	167	PF07714.14	Pkinase_Tyr	4	141	260	50.9	6.9e-18	Yes	Hb_chr
KAF2288017.1	92	364	87	364	PF07714.14	Pkinase_Tyr	6	259	260	163.7	2.6e-52	Yes	Hb_chr
KAF2288034.1	6	173	6	178	PF00069.22	Pkinase	1	168	264	183.1	3.6e-58	Yes	Hb_chr
KAF2288078.1	127	240	81	260	PF07714.14	Pkinase_Tyr	99	217	260	40.6	9.8e-15	Yes	Hb_chr
KAF2288223.1	144	308	144	318	PF00069.22	Pkinase	1	153	264	47.9	6.3e-17	Yes	Hb_chr
KAF2288251.1	236	372	234	386	PF07714.14	Pkinase_Tyr	4	146	260	86.5	9.7e-29	Yes	Hb_chr
KAF2288364.1	84	303	81	375	PF07714.14	Pkinase_Tyr	5	206	260	72.1	2.3e-24	Yes	Hb_chr
KAF2288393.1	13	54	13	70	PF00069.22	Pkinase	1	39	264	9.9	2.4e-05	Yes	Hb_chr
KAF2288463.1	129	280	114	286	PF07714.14	Pkinase_Tyr	101	252	260	45.9	2.4e-16	Yes	Hb_chr
KAF2288464.1	469	731	460	731	PF07714.14	Pkinase_Tyr	10	259	260	127.1	3.9e-41	Yes	Hb_chr
KAF2288480.1	319	582	318	585	PF00069.22	Pkinase	2	259	264	174.1	2e-55	Yes	Hb_chr
KAF2288494.1	354	617	353	620	PF00069.22	Pkinase	2	259	264	173.9	2.2e-55	Yes	Hb_chr
KAF2288523.1	56	307	54	308	PF07714.14	Pkinase_Tyr	4	257	260	89.3	1.4e-29	No	Hb_chr
KAF2288525.1	66	184	39	198	PF07714.14	Pkinase_Tyr	41	157	260	51.5	4.7e-18	Yes	Hb_chr
KAF2288543.1	33	300	30	300	PF07714.14	Pkinase_Tyr	4	259	260	165.3	8.5e-53	No	Hb_chr
KAF2288624.1	16	286	14	286	PF00069.22	Pkinase	3	264	264	171.8	9.7e-55	Yes	Hb_chr
KAF2288626.1	16	271	14	271	PF00069.22	Pkinase	3	264	264	240.1	1.5e-75	Yes	Hb_chr
KAF2288670.1	63	294	51	296	PF00069.22	Pkinase	43	260	264	148	1.7e-47	Yes	Hb_chr
KAF2288738.1	99	300	97	313	PF07714.14	Pkinase_Tyr	3	219	260	69.5	1.5e-23	Yes	Hb_chr
KAF2288764.1	274	308	264	363	PF07714.14	Pkinase_Tyr	170	206	260	9.3	3.4e-05	Yes	Hb_chr
KAF2288801.1	83	344	82	344	PF00069.22	Pkinase	2	264	264	193.7	2.1e-61	Yes	Hb_chr
KAF2288868.1	112	311	111	387	PF07714.14	Pkinase_Tyr	2	206	260	83.5	7.6e-28	Yes	Hb_chr
KAF2288881.1	114	202	113	213	PF00069.22	Pkinase	2	91	264	55.2	3.7e-19	Yes	Hb_chr
KAF2288935.1	217	366	216	380	PF07714.14	Pkinase_Tyr	2	153	260	68.2	3.8e-23	Yes	Hb_chr
KAF2288949.1	1480	1601	1472	1603	PF00069.22	Pkinase	142	260	264	40.9	8.7e-15	Yes	Hb_chr
KAF2289059.1	476	736	475	736	PF07714.14	Pkinase_Tyr	2	259	260	216.7	1.8e-68	Yes	Hb_chr
KAF2289254.1	18	135	13	137	PF07714.14	Pkinase_Tyr	6	121	260	74.8	3.6e-25	Yes	Hb_chr
KAF2289264.1	38	136	26	136	PF07714.14	Pkinase_Tyr	174	259	260	29.4	2.5e-11	Yes	Hb_chr
KAF2289268.1	343	535	342	539	PF00069.22	Pkinase	2	189	264	153.1	4.9e-49	Yes	Hb_chr
KAF2289271.1	326	473	318	539	PF07714.14	Pkinase_Tyr	63	209	260	96.1	1.1e-31	Yes	Hb_chr
KAF2289272.1	37	243	36	304	PF00069.22	Pkinase	2	203	264	164.1	2.3e-52	Yes	Hb_chr
KAF2289401.1	237	445	235	510	PF00069.22	Pkinase	3	203	264	92	2.2e-30	Yes	Hb_chr
KAF2289411.1	13	257	8	257	PF07714.14	Pkinase_Tyr	34	259	260	83.6	7.3e-28	Yes	Hb_chr
KAF2289417.1	699	951	698	953	PF07714.14	Pkinase_Tyr	2	256	260	94	4.9e-31	Yes	Hb_chr
KAF2289432.1	312	565	312	566	PF00069.22	Pkinase	1	263	264	226.5	2.1e-71	Yes	Hb_chr
KAF2289434.1	307	560	307	561	PF00069.22	Pkinase	1	263	264	225.8	3.4e-71	Yes	Hb_chr
KAF2289495.1	76	342	72	342	PF07714.14	Pkinase_Tyr	5	259	260	145.2	1.2e-46	No	Hb_chr
KAF2289584.1	141	288	139	293	PF07714.14	Pkinase_Tyr	3	150	260	59.9	1.3e-20	Yes	Hb_chr
KAF2289592.1	176	426	174	429	PF07714.14	Pkinase_Tyr	3	255	260	89.1	1.5e-29	No	Hb_chr
KAF2289763.1	398	651	397	651	PF07714.14	Pkinase_Tyr	2	259	260	239.7	1.7e-75	Yes	Hb_chr
KAF2289798.1	372	585	369	622	PF00069.22	Pkinase	5	215	264	114.5	3.1e-37	Yes	Hb_chr
KAF2289802.1	575	742	571	742	PF00069.22	Pkinase	130	264	264	71	5.6e-24	Yes	Hb_chr
KAF2289894.1	87	376	85	378	PF00069.22	Pkinase	3	260	264	158.9	8.4e-51	No	Hb_chr
KAF2289933.1	591	677	585	679	PF07714.14	Pkinase_Tyr	184	257	260	16.8	1.8e-07	Yes	Hb_chr
KAF2289957.1	445	715	444	718	PF00069.22	Pkinase	2	260	264	172.3	6.9e-55	Yes	Hb_chr
KAF2289962.1	150	339	149	389	PF00069.22	Pkinase	2	188	264	160.2	3.4e-51	Yes	Hb_chr
KAF2289978.1	596	796	595	866	PF07714.14	Pkinase_Tyr	3	206	260	152.7	6.2e-49	No	Hb_chr
KAF2289991.1	470	719	460	720	PF07714.14	Pkinase_Tyr	29	258	260	135.9	8.1e-44	Yes	Hb_chr
KAF2290038.1	386	592	383	626	PF00069.22	Pkinase	5	209	264	145.9	7.7e-47	Yes	Hb_chr
KAF2290041.1	580	725	576	728	PF00069.22	Pkinase	125	260	264	67.4	7e-23	Yes	Hb_chr
KAF2290044.1	126	293	121	305	PF07714.14	Pkinase_Tyr	7	152	260	86	1.3e-28	Yes	Hb_chr
KAF2290045.1	77	354	73	355	PF07714.14	Pkinase_Tyr	5	258	260	152.6	6.5e-49	No	Hb_chr
KAF2290060.1	123	374	120	374	PF07714.14	Pkinase_Tyr	4	259	260	119	1.2e-38	Yes	Hb_chr
KAF2290115.1	129	382	124	382	PF07714.14	Pkinase_Tyr	6	259	260	212.6	3.1e-67	Yes	Hb_chr
KAF2290129.1	12	200	5	204	PF00069.22	Pkinase	99	257	264	63.5	1.1e-21	Yes	Hb_chr
KAF2290136.1	344	609	341	611	PF07714.14	Pkinase_Tyr	5	257	260	89.9	8.7e-30	No	Hb_chr
KAF2290144.1	80	357	79	357	PF07714.14	Pkinase_Tyr	2	259	260	196.7	2.3e-62	No	Hb_chr
KAF2290171.1	768	988	725	997	PF07714.14	Pkinase_Tyr	43	228	260	96.7	7.4e-32	Yes	Hb_chr
KAF2290190.1	28	283	28	283	PF00069.22	Pkinase	1	264	264	232.7	2.7e-73	No	Hb_chr
KAF2290255.1	384	597	350	599	PF00069.22	Pkinase	42	260	264	97.5	4.6e-32	Yes	Hb_chr
KAF2290300.1	30	285	28	285	PF00069.22	Pkinase	4	264	264	163.1	4.4e-52	No	Hb_chr
KAF2290307.1	639	904	637	906	PF00069.22	Pkinase	3	260	264	161	1.9e-51	Yes	Hb_chr
KAF2290310.1	341	604	338	626	PF00069.22	Pkinase	4	260	264	133.3	5.6e-43	Yes	Hb_chr
KAF2290341.1	519	781	517	784	PF00069.22	Pkinase	4	258	264	178.2	1.1e-56	Yes	Hb_chr
KAF2290345.1	514	775	512	778	PF00069.22	Pkinase	4	258	264	177.9	1.3e-56	Yes	Hb_chr
KAF2290354.1	148	412	148	412	PF00069.22	Pkinase	1	264	264	238.6	4.2e-75	Yes	Hb_chr
KAF2290569.1	134	387	133	387	PF07714.14	Pkinase_Tyr	2	259	260	223.1	2e-70	No	Hb_chr
KAF2290576.1	78	144	77	151	PF07714.14	Pkinase_Tyr	2	69	260	31.2	7e-12	Yes	Hb_chr
KAF2290610.1	30	321	30	321	PF00069.22	Pkinase	1	264	264	226.1	2.7e-71	Yes	Hb_chr
KAF2290616.1	34	324	34	324	PF00069.22	Pkinase	1	264	264	221.5	7e-70	Yes	Hb_chr
KAF2290626.1	188	455	186	457	PF00069.22	Pkinase	3	260	264	161.9	1e-51	Yes	Hb_chr
KAF2290633.1	103	345	88	379	PF00069.22	Pkinase	43	264	264	83.7	7.4e-28	Yes	Hb_chr
KAF2290637.1	160	316	151	328	PF07714.14	Pkinase_Tyr	16	160	260	91.4	3.2e-30	Yes	Hb_chr
KAF2290652.1	338	509	336	520	PF00069.22	Pkinase	4	171	264	136.8	4.7e-44	Yes	Hb_chr
KAF2290670.1	37	183	34	196	PF07714.14	Pkinase_Tyr	4	151	260	64.5	5e-22	Yes	Hb_chr
KAF2290688.1	472	736	470	738	PF00069.22	Pkinase	4	260	264	177.1	2.4e-56	No	Hb_chr
KAF2290697.1	834	861	832	863	PF07714.14	Pkinase_Tyr	3	36	260	5.7	0.00043	Yes	Hb_chr
KAF2290723.1	266	534	262	534	PF07714.14	Pkinase_Tyr	5	259	260	153.6	3.2e-49	Yes	Hb_chr
KAF2290738.1	147	365	138	375	PF00069.22	Pkinase	40	244	264	132.8	7.9e-43	Yes	Hb_chr
KAF2290891.1	824	1105	821	1105	PF07714.14	Pkinase_Tyr	4	259	260	159.4	5.4e-51	Yes	Hb_chr
KAF2290980.1	33	283	32	286	PF07714.14	Pkinase_Tyr	3	255	260	96.8	7.1e-32	Yes	Hb_chr
KAF2290990.1	111	195	105	195	PF00069.22	Pkinase	171	264	264	68	4.5e-23	Yes	Hb_chr
KAF2290993.1	409	680	406	682	PF00069.22	Pkinase	4	260	264	181.1	1.4e-57	Yes	Hb_chr
KAF2291000.1	490	653	488	657	PF00069.22	Pkinase	12	166	264	41.8	4.6e-15	Yes	Hb_chr
KAF2291037.1	1110	1281	1101	1283	PF00069.22	Pkinase	100	260	264	89	1.8e-29	Yes	Hb_chr
KAF2291098.1	134	416	134	416	PF00069.22	Pkinase	1	264	264	233.2	1.8e-73	No	Hb_chr
KAF2291105.1	134	416	134	416	PF00069.22	Pkinase	1	264	264	232.5	3e-73	No	Hb_chr
KAF2291137.1	36	307	33	311	PF00069.22	Pkinase	5	258	264	153.3	4.3e-49	Yes	Hb_chr
KAF2291142.1	18	256	11	256	PF07714.14	Pkinase_Tyr	42	259	260	142.3	9.2e-46	Yes	Hb_chr
KAF2291156.1	157	425	154	425	PF07714.14	Pkinase_Tyr	4	259	260	156.9	3.2e-50	Yes	Hb_chr
KAF2291233.1	288	535	288	536	PF07714.14	Pkinase_Tyr	1	258	260	245.3	3.4e-77	No	Hb_chr
KAF2291260.1	185	455	183	458	PF00069.22	Pkinase	3	259	264	142.5	8.3e-46	Yes	Hb_chr
KAF2291323.1	61	270	58	326	PF00069.22	Pkinase	4	207	264	148.9	9.8e-48	Yes	Hb_chr
KAF2291331.1	291	463	266	520	PF00069.22	Pkinase	51	207	264	86	1.5e-28	Yes	Hb_chr
KAF2291441.1	105	388	100	390	PF07714.14	Pkinase_Tyr	6	256	260	76.4	1.2e-25	Yes	Hb_chr
KAF2291448.1	286	538	285	538	PF00069.22	Pkinase	2	264	264	232.6	2.7e-73	No	Hb_chr
KAF2291511.1	324	526	323	550	PF00069.22	Pkinase	2	198	264	158.9	8.3e-51	Yes	Hb_chr
KAF2291602.1	191	288	174	291	PF00069.22	Pkinase	154	261	264	56.7	1.3e-19	Yes	Hb_chr
KAF2291608.1	94	225	86	226	PF07714.14	Pkinase_Tyr	66	195	260	80.6	5.9e-27	Yes	Hb_chr
KAF2291650.1	92	153	90	155	PF07714.14	Pkinase_Tyr	191	252	260	5	0.00073	Yes	Hb_chr
KAF2291655.1	327	478	324	487	PF00069.22	Pkinase	4	146	264	79.4	1.5e-26	No	Hb_chr
KAF2291686.1	239	401	229	401	PF00069.22	Pkinase	135	264	264	79.3	1.6e-26	No	Hb_chr
KAF2291702.1	86	272	78	272	PF07714.14	Pkinase_Tyr	72	259	260	61.3	4.6e-21	Yes	Hb_chr
KAF2291724.1	27	294	24	295	PF00069.22	Pkinase	4	263	264	187.1	2.1e-59	No	Hb_chr
KAF2291730.1	350	551	349	618	PF00069.22	Pkinase	2	198	264	153.5	3.8e-49	No	Hb_chr
KAF2291731.1	560	771	560	830	PF00069.22	Pkinase	1	209	264	150.2	3.8e-48	Yes	Hb_chr
KAF2291759.1	9	285	6	290	PF00069.22	Pkinase	4	258	264	141.3	2e-45	No	Hb_chr
KAF2291768.1	82	358	79	360	PF07714.14	Pkinase_Tyr	4	257	260	165.2	9.1e-53	Yes	Hb_chr
KAF2291821.1	410	595	407	611	PF07714.14	Pkinase_Tyr	11	200	260	98.1	2.8e-32	Yes	Hb_chr
KAF2291851.1	573	771	571	794	PF00069.22	Pkinase	3	222	264	60	1.2e-20	No	Hb_chr
KAF2291875.1	3	211	1	214	PF07714.14	Pkinase_Tyr	47	255	260	82.5	1.6e-27	No	Hb_chr
KAF2291922.1	7	263	7	263	PF00069.22	Pkinase	1	264	264	238.9	3.4e-75	Yes	Hb_chr
KAF2291946.1	88	273	85	285	PF07714.14	Pkinase_Tyr	4	200	260	94.6	3.3e-31	Yes	Hb_chr
KAF2291950.1	39	107	39	111	PF00069.22	Pkinase	1	67	264	43.3	1.5e-15	Yes	Hb_chr
KAF2291969.1	105	193	104	204	PF00069.22	Pkinase	2	91	264	55	4.2e-19	Yes	Hb_chr
KAF2291979.1	81	356	77	358	PF00069.22	Pkinase	5	260	264	147.3	2.9e-47	Yes	Hb_chr
KAF2291993.1	81	356	77	358	PF00069.22	Pkinase	5	260	264	147.3	3e-47	Yes	Hb_chr
KAF2292070.1	253	508	252	508	PF00069.22	Pkinase	2	264	264	250.3	1.1e-78	Yes	Hb_chr
KAF2292121.1	499	764	497	766	PF00069.22	Pkinase	4	260	264	165.9	6.1e-53	No	Hb_chr
KAF2292144.1	503	770	500	771	PF07714.14	Pkinase_Tyr	4	258	260	159.5	5.2e-51	Yes	Hb_chr
KAF2292162.1	136	384	114	389	PF00069.22	Pkinase	37	257	264	84.5	4.3e-28	Yes	Hb_chr
KAF2292228.1	4	259	3	259	PF00069.22	Pkinase	2	264	264	190.7	1.6e-60	No	Hb_chr
KAF2292229.1	6	152	3	170	PF07714.14	Pkinase_Tyr	4	156	260	71	5.3e-24	Yes	Hb_chr
KAF2292255.1	272	539	270	540	PF07714.14	Pkinase_Tyr	3	258	260	158.5	1.1e-50	No	Hb_chr
KAF2292260.1	89	151	68	151	PF00069.22	Pkinase	69	129	264	54.2	7.2e-19	Yes	Hb_chr
KAF2292269.1	352	455	336	455	PF00069.22	Pkinase	154	264	264	69.3	1.8e-23	Yes	Hb_chr
KAF2292276.1	236	493	233	493	PF07714.14	Pkinase_Tyr	4	259	260	185.7	5.1e-59	Yes	Hb_chr
KAF2292390.1	30	284	27	284	PF00069.22	Pkinase	5	264	264	168.6	9.6e-54	Yes	Hb_chr
KAF2292566.1	378	669	378	669	PF00069.22	Pkinase	1	264	264	253.1	1.5e-79	Yes	Hb_chr
KAF2292604.1	36	246	34	307	PF00069.22	Pkinase	3	204	264	140.8	2.8e-45	Yes	Hb_chr
KAF2292630.1	318	421	303	421	PF00069.22	Pkinase	154	264	264	68.9	2.4e-23	Yes	Hb_chr
KAF2292633.1	96	308	94	369	PF00069.22	Pkinase	3	206	264	144.1	2.8e-46	Yes	Hb_chr
KAF2292669.1	12	241	11	261	PF00069.22	Pkinase	2	220	264	157.2	2.9e-50	Yes	Hb_chr
KAF2292702.1	121	268	120	281	PF07714.14	Pkinase_Tyr	2	153	260	76.1	1.4e-25	Yes	Hb_chr
KAF2292731.1	54	314	54	316	PF07714.14	Pkinase_Tyr	1	257	260	148.7	9.8e-48	Yes	Hb_chr
KAF2292738.1	54	326	54	328	PF07714.14	Pkinase_Tyr	1	257	260	194.4	1.2e-61	Yes	Hb_chr
KAF2292746.1	16	229	16	246	PF00069.22	Pkinase	1	208	264	176.7	3.2e-56	Yes	Hb_chr
KAF2292749.1	77	338	74	338	PF07714.14	Pkinase_Tyr	4	259	260	124.6	2.3e-40	Yes	Hb_chr
KAF2292768.1	235	466	211	468	PF00069.22	Pkinase	43	260	264	124.8	2.2e-40	Yes	Hb_chr
KAF2292770.1	304	574	303	576	PF00069.22	Pkinase	2	260	264	152.3	8.6e-49	Yes	Hb_chr
KAF2292793.1	173	382	170	415	PF00069.22	Pkinase	4	204	264	168.8	8.1e-54	Yes	Hb_chr
KAF2292858.1	368	483	350	501	PF07714.14	Pkinase_Tyr	84	203	260	72.6	1.6e-24	Yes	Hb_chr
KAF2292875.1	424	639	420	698	PF00069.22	Pkinase	6	198	264	116.7	6.3e-38	Yes	Hb_chr
KAF2292934.1	89	237	86	248	PF00069.22	Pkinase	4	147	264	113	8.8e-37	Yes	Hb_chr
KAF2292974.1	4	260	4	260	PF00069.22	Pkinase	1	264	264	240.4	1.2e-75	No	Hb_chr
KAF2293038.1	278	550	278	552	PF00069.22	Pkinase	1	260	264	147.7	2.1e-47	No	Hb_chr
KAF2293113.1	19	224	18	235	PF00069.22	Pkinase	2	207	264	206.1	3.5e-65	No	Hb_chr
KAF2293133.1	842	959	835	961	PF00069.22	Pkinase	147	260	264	40.1	1.4e-14	Yes	Hb_chr
KAF2293201.1	59	291	55	291	PF00069.22	Pkinase	13	264	264	146.8	4.3e-47	Yes	Hb_chr
KAF2293221.1	600	703	555	716	PF00069.22	Pkinase	69	150	264	15	6.7e-07	Yes	Hb_chr
KAF2293252.1	97	257	96	266	PF07714.14	Pkinase_Tyr	2	164	260	64.3	5.9e-22	Yes	Hb_chr
KAF2293263.1	31	316	29	316	PF00069.22	Pkinase	4	264	264	168.2	1.2e-53	Yes	Hb_chr
KAF2293292.1	329	558	309	558	PF07714.14	Pkinase_Tyr	42	259	260	152	9.6e-49	Yes	Hb_chr
KAF2293296.1	184	449	183	451	PF00069.22	Pkinase	2	260	264	153.1	5e-49	No	Hb_chr
KAF2293656.1	28	289	27	293	PF07714.14	Pkinase_Tyr	2	255	260	91.2	3.5e-30	Yes	Hb_chr
KAF2293684.1	53	314	52	317	PF00069.22	Pkinase	2	259	264	139.7	5.9e-45	No	Hb_chr
KAF2293723.1	1	190	1	192	PF07714.14	Pkinase_Tyr	83	257	260	86.5	9.3e-29	Yes	Hb_chr
KAF2293737.1	10	198	8	198	PF00069.22	Pkinase	64	264	264	189.6	3.6e-60	Yes	Hb_chr
KAF2293921.1	87	287	85	317	PF07714.14	Pkinase_Tyr	4	208	260	87.1	6.2e-29	Yes	Hb_chr
KAF2293933.1	16	280	15	280	PF00069.22	Pkinase	2	264	264	201.5	8.7e-64	No	Hb_chr
KAF2293941.1	16	280	15	280	PF00069.22	Pkinase	2	264	264	201.5	8.7e-64	No	Hb_chr
KAF2293943.1	538	787	537	787	PF00069.22	Pkinase	2	264	264	227	1.4e-71	Yes	Hb_chr
KAF2293949.1	485	641	482	650	PF07714.14	Pkinase_Tyr	5	157	260	56.4	1.4e-19	Yes	Hb_chr
KAF2293989.1	656	792	651	802	PF07714.14	Pkinase_Tyr	70	211	260	92	2e-30	Yes	Hb_chr
KAF2293991.1	593	758	591	764	PF00069.22	Pkinase	4	173	264	160.3	3.2e-51	Yes	Hb_chr
KAF2293993.1	601	753	597	763	PF00069.22	Pkinase	50	202	264	154.4	2e-49	Yes	Hb_chr
KAF2293994.1	398	563	396	570	PF00069.22	Pkinase	3	172	264	149.9	4.6e-48	Yes	Hb_chr
KAF2293996.1	660	911	659	911	PF00069.22	Pkinase	2	264	264	219.6	2.6e-69	Yes	Hb_chr
KAF2294009.1	43	305	41	305	PF00069.22	Pkinase	3	264	264	212	5.4e-67	Yes	Hb_chr
KAF2294011.1	552	801	551	801	PF00069.22	Pkinase	2	264	264	227	1.5e-71	Yes	Hb_chr
KAF2294015.1	525	774	524	774	PF00069.22	Pkinase	2	264	264	226.7	1.8e-71	Yes	Hb_chr
KAF2294018.1	160	175	156	188	PF07714.14	Pkinase_Tyr	6	21	260	5.5	0.00049	Yes	Hb_chr
KAF2294022.1	490	741	489	741	PF00069.22	Pkinase	2	264	264	220.2	1.7e-69	Yes	Hb_chr
KAF2294129.1	155	254	149	256	PF07714.14	Pkinase_Tyr	171	257	260	28.6	4.6e-11	Yes	Hb_chr
KAF2294238.1	2	142	1	158	PF00069.22	Pkinase	15	153	264	93.9	5.9e-31	Yes	Hb_chr
KAF2294239.1	38	308	38	310	PF00069.22	Pkinase	1	259	264	154.2	2.3e-49	Yes	Hb_chr
KAF2294334.1	367	467	343	467	PF07714.14	Pkinase_Tyr	168	259	260	34.9	5.2e-13	Yes	Hb_chr
KAF2294535.1	310	469	309	473	PF07714.14	Pkinase_Tyr	114	255	260	79.2	1.7e-26	Yes	Hb_chr
KAF2294633.1	18	163	9	185	PF07714.14	Pkinase_Tyr	13	161	260	67.4	6.6e-23	Yes	Hb_chr
KAF2294638.1	431	577	422	585	PF07714.14	Pkinase_Tyr	13	162	260	64.6	4.7e-22	Yes	Hb_chr
KAF2294924.1	15	232	14	271	PF00069.22	Pkinase	2	212	264	95	2.7e-31	No	Hb_chr
KAF2294932.1	21	200	12	210	PF00069.22	Pkinase	18	188	264	60.7	7.5e-21	Yes	Hb_chr
KAF2295098.1	113	277	88	298	PF07714.14	Pkinase_Tyr	45	204	260	109.7	7.7e-36	Yes	Hb_chr
KAF2295163.1	23	290	23	290	PF00069.22	Pkinase	1	264	264	230.5	1.2e-72	Yes	Hb_chr
KAF2295182.1	147	335	146	344	PF07714.14	Pkinase_Tyr	2	190	260	99.2	1.3e-32	Yes	Hb_chr
KAF2295187.1	105	365	104	365	PF00069.22	Pkinase	2	264	264	227.4	1.1e-71	Yes	Hb_chr
KAF2295193.1	23	279	23	279	PF00069.22	Pkinase	1	264	264	241.9	4.1e-76	Yes	Hb_chr
KAF2295195.1	297	333	289	333	PF00069.22	Pkinase	228	264	264	26.2	2.6e-10	Yes	Hb_chr
KAF2295199.1	334	594	333	594	PF00069.22	Pkinase	2	264	264	224.9	6.1e-71	Yes	Hb_chr
KAF2295264.1	172	402	166	404	PF00069.22	Pkinase	43	260	264	128.2	2e-41	Yes	Hb_chr
KAF2295273.1	6	265	3	265	PF00069.22	Pkinase	4	264	264	194.4	1.3e-61	Yes	Hb_chr
KAF2295278.1	181	449	180	451	PF00069.22	Pkinase	2	260	264	155.8	7.5e-50	Yes	Hb_chr
KAF2295335.1	19	177	10	179	PF07714.14	Pkinase_Tyr	97	257	260	67.2	7.6e-23	Yes	Hb_chr
KAF2295340.1	761	988	757	1004	PF00069.22	Pkinase	7	204	264	98.8	1.8e-32	Yes	Hb_chr
KAF2295356.1	334	366	329	370	PF07714.14	Pkinase_Tyr	132	164	260	9.1	3.9e-05	Yes	Hb_chr
KAF2295385.1	30	277	27	283	PF00069.22	Pkinase	4	257	264	105.5	1.7e-34	Yes	Hb_chr
KAF2295468.1	342	546	339	594	PF00069.22	Pkinase	4	204	264	116.7	6.3e-38	Yes	Hb_chr
KAF2295488.1	401	659	398	662	PF00069.22	Pkinase	5	259	264	113.3	6.6e-37	Yes	Hb_chr
KAF2295498.1	160	349	158	370	PF07714.14	Pkinase_Tyr	3	203	260	65.7	2.1e-22	Yes	Hb_chr
KAF2295516.1	87	360	86	362	PF00069.22	Pkinase	2	260	264	159	7.9e-51	Yes	Hb_chr
KAF2295532.1	87	360	86	362	PF00069.22	Pkinase	2	260	264	159	7.9e-51	Yes	Hb_chr
KAF2295685.1	602	784	601	789	PF07714.14	Pkinase_Tyr	2	181	260	95.4	1.8e-31	Yes	Hb_chr
KAF2295746.1	600	816	597	847	PF00069.22	Pkinase	4	202	264	130.5	3.9e-42	Yes	Hb_chr
KAF2295752.1	300	564	297	568	PF00069.22	Pkinase	4	260	264	160	4e-51	Yes	Hb_chr
KAF2295754.1	41	303	37	306	PF00069.22	Pkinase	6	258	264	133.9	3.6e-43	No	Hb_chr
KAF2295768.1	195	362	162	366	PF00069.22	Pkinase	102	260	264	92.3	1.8e-30	Yes	Hb_chr
KAF2295772.1	307	573	306	576	PF00069.22	Pkinase	2	260	264	164.7	1.5e-52	No	Hb_chr
KAF2295824.1	134	398	131	398	PF07714.14	Pkinase_Tyr	4	259	260	139.6	5.8e-45	No	Hb_chr
KAF2295862.1	76	185	71	187	PF07714.14	Pkinase_Tyr	6	118	260	69.6	1.4e-23	Yes	Hb_chr
KAF2295873.1	76	185	71	187	PF07714.14	Pkinase_Tyr	6	118	260	69.6	1.4e-23	Yes	Hb_chr
KAF2295929.1	97	348	92	352	PF00069.22	Pkinase	19	258	264	130.8	3.2e-42	Yes	Hb_chr
KAF2295933.1	73	348	70	350	PF00069.22	Pkinase	4	260	264	166.6	3.7e-53	No	Hb_chr
KAF2295934.1	57	277	54	331	PF07714.14	Pkinase_Tyr	4	206	260	113.6	5e-37	No	Hb_chr
KAF2296068.1	78	356	74	356	PF07714.14	Pkinase_Tyr	5	259	260	163.4	3.2e-52	Yes	Hb_chr
KAF2296099.1	83	284	82	309	PF00069.22	Pkinase	2	198	264	154	2.6e-49	Yes	Hb_chr
KAF2296224.1	409	608	407	623	PF07714.14	Pkinase_Tyr	4	204	260	68.3	3.5e-23	Yes	Hb_chr
KAF2296265.1	146	344	144	370	PF00069.22	Pkinase	3	187	264	136.6	5.2e-44	Yes	Hb_chr
KAF2296268.1	342	541	340	556	PF07714.14	Pkinase_Tyr	4	204	260	68.1	4.1e-23	Yes	Hb_chr
KAF2296293.1	75	233	74	247	PF07714.14	Pkinase_Tyr	3	158	260	69.7	1.3e-23	Yes	Hb_chr
KAF2296302.1	363	621	361	621	PF07714.14	Pkinase_Tyr	4	259	260	94.3	4.1e-31	Yes	Hb_chr
KAF2296414.1	12	266	12	266	PF00069.22	Pkinase	1	264	264	249.1	2.7e-78	No	Hb_chr
KAF2296473.1	510	613	492	613	PF00069.22	Pkinase	154	264	264	76.3	1.3e-25	Yes	Hb_chr
KAF2296488.1	648	931	646	933	PF00069.22	Pkinase	3	260	264	149	9e-48	No	Hb_chr
KAF2296528.1	1	233	1	236	PF07714.14	Pkinase_Tyr	54	256	260	128.6	1.4e-41	Yes	Hb_chr
KAF2296531.1	199	354	197	365	PF00069.22	Pkinase	17	168	264	97.2	5.8e-32	Yes	Hb_chr
KAF2296537.1	268	542	264	545	PF07714.14	Pkinase_Tyr	7	256	260	159.9	3.9e-51	Yes	Hb_chr
KAF2296541.1	361	568	360	608	PF00069.22	Pkinase	2	205	264	155.6	8.6e-50	No	Hb_chr
KAF2296542.1	199	354	197	365	PF00069.22	Pkinase	17	168	264	97.2	5.8e-32	Yes	Hb_chr
KAF2296543.1	362	627	361	629	PF00069.22	Pkinase	2	260	264	157.3	2.5e-50	No	Hb_chr
KAF2296548.1	98	299	98	305	PF00069.22	Pkinase	1	198	264	155.8	7.5e-50	Yes	Hb_chr
KAF2296549.1	312	481	288	483	PF00069.22	Pkinase	103	259	264	86.7	9e-29	Yes	Hb_chr
KAF2296564.1	285	532	285	533	PF07714.14	Pkinase_Tyr	1	258	260	248.7	3.2e-78	No	Hb_chr
KAF2296572.1	246	513	246	517	PF00069.22	Pkinase	1	259	264	147.1	3.3e-47	Yes	Hb_chr
KAF2296578.1	767	936	764	944	PF07714.14	Pkinase_Tyr	4	174	260	86.6	8.9e-29	No	Hb_chr
KAF2296632.1	458	711	451	714	PF00069.22	Pkinase	11	257	264	123.4	5.8e-40	Yes	Hb_chr
KAF2296755.1	474	720	469	729	PF07714.14	Pkinase_Tyr	6	243	260	75.8	1.7e-25	Yes	Hb_chr
KAF2296774.1	236	488	235	488	PF00069.22	Pkinase	2	264	264	232.4	3.3e-73	Yes	Hb_chr
KAF2296829.1	13	276	8	278	PF00069.22	Pkinase	6	259	264	146.1	6.6e-47	No	Hb_chr
KAF2296842.1	322	539	302	541	PF00069.22	Pkinase	37	259	264	94.1	4.8e-31	No	Hb_chr
KAF2296893.1	17	271	17	271	PF00069.22	Pkinase	1	264	264	251.6	4.3e-79	Yes	Hb_chr
KAF2296895.1	1	147	1	174	PF07714.14	Pkinase_Tyr	55	203	260	99	1.5e-32	Yes	Hb_chr
KAF2296897.1	2	202	1	203	PF00069.22	Pkinase	53	263	264	205.1	6.8e-65	Yes	Hb_chr
KAF2296900.1	17	271	17	271	PF00069.22	Pkinase	1	264	264	251.4	5.2e-79	Yes	Hb_chr
KAF2296905.1	30	285	28	285	PF00069.22	Pkinase	4	264	264	161.7	1.2e-51	Yes	Hb_chr
KAF2297110.1	20	287	15	287	PF00069.22	Pkinase	6	264	264	163.6	3.2e-52	Yes	Hb_chr
KAF2297112.1	64	293	59	295	PF07714.14	Pkinase_Tyr	33	253	260	91	4.1e-30	Yes	Hb_chr
KAF2297142.1	17	236	3	238	PF00069.22	Pkinase	53	259	264	121.4	2.4e-39	Yes	Hb_chr
KAF2297298.1	393	674	392	676	PF00069.22	Pkinase	2	260	264	154.2	2.4e-49	Yes	Hb_chr
KAF2297304.1	393	674	392	676	PF00069.22	Pkinase	2	260	264	154.2	2.4e-49	Yes	Hb_chr
KAF2297314.1	85	217	65	294	PF00069.22	Pkinase	45	169	264	95.1	2.5e-31	Yes	Hb_chr
KAF2297353.1	390	646	386	646	PF07714.14	Pkinase_Tyr	6	259	260	95	2.5e-31	Yes	Hb_chr
KAF2297407.1	33	283	32	286	PF07714.14	Pkinase_Tyr	3	255	260	97.1	5.4e-32	Yes	Hb_chr
KAF2297427.1	33	283	32	286	PF07714.14	Pkinase_Tyr	3	255	260	97.1	5.4e-32	Yes	Hb_chr
KAF2297463.1	298	569	297	571	PF00069.22	Pkinase	2	260	264	152.2	9.6e-49	Yes	Hb_chr
KAF2297480.1	298	569	297	571	PF00069.22	Pkinase	2	260	264	152.1	1e-48	Yes	Hb_chr
KAF2297507.1	771	939	769	946	PF00069.22	Pkinase	3	166	264	119.3	9.8e-39	No	Hb_chr
KAF2297557.1	74	332	72	332	PF00069.22	Pkinase	3	264	264	240.3	1.2e-75	Yes	Hb_chr
KAF2297561.1	579	715	567	723	PF07714.14	Pkinase_Tyr	24	160	260	67.5	6.2e-23	Yes	Hb_chr
KAF2297569.1	53	180	39	205	PF00069.22	Pkinase	95	212	264	57.7	6.2e-20	Yes	Hb_chr
KAF2297614.1	267	526	261	528	PF00069.22	Pkinase	8	260	264	107	5.9e-35	Yes	Hb_chr
KAF2297653.1	42	300	42	300	PF00069.22	Pkinase	1	264	264	232.3	3.6e-73	Yes	Hb_chr
KAF2297672.1	59	262	59	330	PF00069.22	Pkinase	1	198	264	162.8	5.4e-52	Yes	Hb_chr
KAF2297699.1	361	625	360	627	PF00069.22	Pkinase	2	259	264	153.1	5.1e-49	Yes	Hb_chr
KAF2297702.1	2	134	1	191	PF00069.22	Pkinase	75	200	264	57.3	8.6e-20	Yes	Hb_chr
KAF2297704.1	175	231	172	237	PF00069.22	Pkinase	10	62	264	14.7	8.1e-07	Yes	Hb_chr
KAF2297705.1	182	373	170	373	PF07714.14	Pkinase_Tyr	65	259	260	179.5	4e-57	Yes	Hb_chr
KAF2297707.1	350	615	349	616	PF00069.22	Pkinase	2	260	264	154.6	1.7e-49	Yes	Hb_chr
KAF2297710.1	140	292	137	300	PF07714.14	Pkinase_Tyr	4	158	260	92.4	1.5e-30	Yes	Hb_chr
KAF2297787.1	294	512	270	512	PF00069.22	Pkinase	36	264	264	205.9	3.9e-65	Yes	Hb_chr
KAF2297801.1	359	616	356	617	PF07714.14	Pkinase_Tyr	15	258	260	74.7	3.8e-25	Yes	Hb_chr
KAF2297861.1	397	621	382	641	PF07714.14	Pkinase_Tyr	23	200	260	97.1	5.6e-32	Yes	Hb_chr
KAF2297898.1	79	337	79	337	PF00069.22	Pkinase	1	264	264	253.8	9.6e-80	Yes	Hb_chr
KAF2297906.1	443	639	439	654	PF07714.14	Pkinase_Tyr	5	204	260	165.2	9.3e-53	Yes	Hb_chr
KAF2297923.1	272	418	257	420	PF00069.22	Pkinase	45	174	264	70.3	8.8e-24	Yes	Hb_chr
KAF2297940.1	87	285	66	289	PF07714.14	Pkinase_Tyr	32	220	260	56.8	1.1e-19	Yes	Hb_chr
KAF2297992.1	81	279	80	288	PF07714.14	Pkinase_Tyr	3	206	260	88.1	3e-29	Yes	Hb_chr
KAF2298001.1	234	320	231	320	PF00069.22	Pkinase	169	264	264	74.1	6.4e-25	Yes	Hb_chr
KAF2298013.1	28	338	28	338	PF00069.22	Pkinase	1	264	264	230.3	1.4e-72	No	Hb_chr
KAF2298024.1	28	338	28	338	PF00069.22	Pkinase	1	264	264	230.6	1.1e-72	Yes	Hb_chr
KAF2298043.1	28	241	25	284	PF00069.22	Pkinase	4	212	264	163.9	2.5e-52	Yes	Hb_chr
KAF2298045.1	10	242	3	242	PF00069.22	Pkinase	25	264	264	160.4	3e-51	No	Hb_chr
KAF2298140.1	162	198	160	201	PF07714.14	Pkinase_Tyr	3	43	260	7.3	0.00014	Yes	Hb_chr
KAF2298142.1	121	310	119	332	PF07714.14	Pkinase_Tyr	3	203	260	67.5	6e-23	Yes	Hb_chr
KAF2298247.1	78	330	76	330	PF07714.14	Pkinase_Tyr	3	259	260	226.2	2.3e-71	Yes	Hb_chr
KAF2298283.1	85	259	51	261	PF07714.14	Pkinase_Tyr	95	257	260	35.7	3e-13	Yes	Hb_chr
KAF2298285.1	319	513	317	519	PF07714.14	Pkinase_Tyr	3	202	260	88.9	1.8e-29	Yes	Hb_chr
KAF2298298.1	319	517	317	586	PF07714.14	Pkinase_Tyr	3	206	260	83.9	6e-28	Yes	Hb_chr
KAF2298310.1	201	450	196	451	PF07714.14	Pkinase_Tyr	17	258	260	166.1	4.8e-53	No	Hb_chr
KAF2298317.1	170	282	159	292	PF00069.22	Pkinase	110	213	264	67.2	8.2e-23	Yes	Hb_chr
KAF2298318.1	32	293	29	293	PF00069.22	Pkinase	6	264	264	161	1.9e-51	Yes	Hb_chr
KAF2298346.1	73	342	66	342	PF00069.22	Pkinase	18	264	264	220.8	1.1e-69	Yes	Hb_chr
KAF2298349.1	22	302	19	302	PF00069.22	Pkinase	6	264	264	245.1	4.3e-77	No	Hb_chr
KAF2298484.1	4	249	4	249	PF00069.22	Pkinase	1	264	264	193.2	3e-61	Yes	Hb_chr
KAF2298494.1	199	436	196	437	PF07714.14	Pkinase_Tyr	4	257	260	78.8	2.1e-26	Yes	Hb_chr
KAF2298503.1	27	281	25	281	PF00069.22	Pkinase	4	264	264	165.8	6.6e-53	Yes	Hb_chr
KAF2298520.1	218	455	215	456	PF07714.14	Pkinase_Tyr	4	257	260	80.3	7.7e-27	No	Hb_chr
KAF2298551.1	24	308	24	308	PF00069.22	Pkinase	1	264	264	226.2	2.6e-71	Yes	Hb_chr
KAF2298624.1	117	289	116	297	PF00069.22	Pkinase	2	170	264	116.6	6.6e-38	Yes	Hb_chr
KAF2298626.1	343	461	331	522	PF00069.22	Pkinase	91	204	264	92.4	1.6e-30	Yes	Hb_chr
KAF2298712.1	114	247	112	253	PF00069.22	Pkinase	127	254	264	56.4	1.6e-19	Yes	Hb_chr
KAF2298723.1	94	232	87	240	PF07714.14	Pkinase_Tyr	66	203	260	87	6.8e-29	Yes	Hb_chr
KAF2298794.1	499	768	496	770	PF00069.22	Pkinase	4	259	264	146.7	4.6e-47	Yes	Hb_chr
KAF2298798.1	294	488	261	491	PF00069.22	Pkinase	68	259	264	38.9	3.5e-14	Yes	Hb_chr
KAF2298804.1	88	181	84	184	PF07714.14	Pkinase_Tyr	5	94	260	53.6	1.1e-18	Yes	Hb_chr
KAF2298950.1	547	821	545	823	PF00069.22	Pkinase	3	260	264	118.3	2.1e-38	Yes	Hb_chr
KAF2298954.1	600	874	598	876	PF00069.22	Pkinase	3	260	264	118.1	2.3e-38	Yes	Hb_chr
KAF2298993.1	414	674	410	675	PF07714.14	Pkinase_Tyr	5	258	260	129.5	7.3e-42	Yes	Hb_chr
KAF2299047.1	39	200	24	202	PF00069.22	Pkinase	103	260	264	86.1	1.4e-28	Yes	Hb_chr
KAF2299139.1	376	521	372	529	PF00069.22	Pkinase	5	155	264	84.3	5e-28	Yes	Hb_chr
KAF2299162.1	166	420	162	420	PF07714.14	Pkinase_Tyr	5	259	260	215.5	4.2e-68	Yes	Hb_chr
KAF2299221.1	135	347	131	362	PF07714.14	Pkinase_Tyr	5	223	260	159.5	5.1e-51	Yes	Hb_chr
KAF2299224.1	4	133	1	166	PF07714.14	Pkinase_Tyr	99	224	260	78.9	2e-26	Yes	Hb_chr
KAF2299228.1	13	276	9	276	PF07714.14	Pkinase_Tyr	6	259	260	171.6	1e-54	Yes	Hb_chr
KAF2299249.1	1	130	1	145	PF07714.14	Pkinase_Tyr	83	211	260	74.4	4.8e-25	Yes	Hb_chr
KAF2299269.1	105	357	103	361	PF07714.14	Pkinase_Tyr	3	255	260	165.4	8.2e-53	No	Hb_chr
KAF2299278.1	176	376	173	411	PF07714.14	Pkinase_Tyr	4	209	260	161.4	1.4e-51	Yes	Hb_chr
KAF2299280.1	47	311	44	312	PF07714.14	Pkinase_Tyr	4	258	260	165.4	8.3e-53	Yes	Hb_chr
KAF2299291.1	1	212	1	212	PF07714.14	Pkinase_Tyr	54	259	260	93.3	8.1e-31	Yes	Hb_chr
KAF2299376.1	145	429	145	429	PF00069.22	Pkinase	1	264	264	233.5	1.5e-73	Yes	Hb_chr
KAF2299381.1	19	271	19	271	PF00069.22	Pkinase	1	264	264	271.2	4.8e-85	Yes	Hb_chr
KAF2299406.1	145	429	145	429	PF00069.22	Pkinase	1	264	264	233.5	1.5e-73	Yes	Hb_chr
KAF2299411.1	19	271	19	271	PF00069.22	Pkinase	1	264	264	269	2.3e-84	No	Hb_chr
KAF2299491.1	157	394	136	394	PF00069.22	Pkinase	23	264	264	226.9	1.5e-71	Yes	Hb_chr
KAF2299545.1	403	539	390	547	PF07714.14	Pkinase_Tyr	15	154	260	68.7	2.6e-23	Yes	Hb_chr
KAF2299556.1	405	543	400	613	PF07714.14	Pkinase_Tyr	45	205	260	63.9	7.4e-22	Yes	Hb_chr
KAF2299575.1	119	395	115	395	PF07714.14	Pkinase_Tyr	5	259	260	157.8	1.7e-50	No	Hb_chr
KAF2299593.1	559	831	556	833	PF00069.22	Pkinase	4	259	264	143.9	3.2e-46	Yes	Hb_chr
KAF2299676.1	106	177	92	192	PF00069.22	Pkinase	102	169	264	47.4	8.5e-17	Yes	Hb_chr
KAF2299681.1	50	218	45	224	PF00069.22	Pkinase	6	167	264	115.3	1.7e-37	Yes	Hb_chr
KAF2299683.1	50	217	45	220	PF00069.22	Pkinase	6	166	264	115.9	1.1e-37	Yes	Hb_chr
KAF2299685.1	50	217	45	219	PF00069.22	Pkinase	6	166	264	114.5	3e-37	Yes	Hb_chr
KAF2299712.1	11	223	7	224	PF07714.14	Pkinase_Tyr	47	257	260	98.3	2.4e-32	No	Hb_chr
KAF2299745.1	110	356	108	356	PF00069.22	Pkinase	3	264	264	234.5	7.3e-74	Yes	Hb_chr
KAF2299750.1	199	328	196	334	PF07714.14	Pkinase_Tyr	4	128	260	66.1	1.6e-22	Yes	Hb_chr
KAF2299893.1	432	657	410	660	PF00069.22	Pkinase	52	259	264	120.9	3.2e-39	Yes	Hb_chr
KAF2299928.1	1	240	1	240	PF07714.14	Pkinase_Tyr	49	259	260	67.3	7.1e-23	Yes	Hb_chr
KAF2299993.1	386	489	375	489	PF00069.22	Pkinase	154	264	264	72.2	2.4e-24	Yes	Hb_chr
KAF2300052.1	27	45	25	51	PF00069.22	Pkinase	3	21	264	8	8.8e-05	Yes	Hb_chr
KAF2300080.1	656	857	653	892	PF07714.14	Pkinase_Tyr	5	205	260	93	1e-30	Yes	Hb_chr
KAF2300082.1	606	807	603	838	PF07714.14	Pkinase_Tyr	5	205	260	93.1	9.4e-31	Yes	Hb_chr
KAF2300133.1	87	339	83	339	PF00069.22	Pkinase	5	264	264	201.2	1e-63	Yes	Hb_chr
KAF2300134.1	87	339	83	339	PF00069.22	Pkinase	5	264	264	202.6	4e-64	Yes	Hb_chr
KAF2300137.1	94	367	90	367	PF07714.14	Pkinase_Tyr	6	259	260	161.3	1.5e-51	No	Hb_chr
KAF2300191.1	59	171	59	174	PF00069.22	Pkinase	1	111	264	91.9	2.3e-30	Yes	Hb_chr
KAF2300200.1	59	317	59	317	PF00069.22	Pkinase	1	264	264	256.9	1.1e-80	Yes	Hb_chr
KAF2300213.1	1	195	1	196	PF07714.14	Pkinase_Tyr	83	258	260	94.5	3.5e-31	Yes	Hb_chr
KAF2300359.1	405	658	403	666	PF00069.22	Pkinase	3	255	264	134.8	2e-43	No	Hb_chr
KAF2300362.1	348	551	346	580	PF00069.22	Pkinase	3	199	264	133.3	5.5e-43	Yes	Hb_chr
KAF2300472.1	681	826	677	844	PF07714.14	Pkinase_Tyr	5	152	260	69.6	1.4e-23	No	Hb_chr
KAF2300480.1	832	961	821	963	PF07714.14	Pkinase_Tyr	51	175	260	79.2	1.6e-26	Yes	Hb_chr
KAF2300489.1	8	255	8	256	PF00069.22	Pkinase	1	257	264	213.8	1.5e-67	Yes	Hb_chr
KAF2300494.1	38	319	35	319	PF00069.22	Pkinase	6	264	264	244.2	8e-77	Yes	Hb_chr
KAF2300561.1	4	267	1	268	PF07714.14	Pkinase_Tyr	30	258	260	99	1.4e-32	Yes	Hb_chr
KAF2300594.1	112	289	108	305	PF07714.14	Pkinase_Tyr	6	181	260	78.5	2.6e-26	Yes	Hb_chr
KAF2300694.1	12	292	12	292	PF00069.22	Pkinase	1	264	264	203	3e-64	Yes	Hb_chr
KAF2300784.1	312	462	311	487	PF07714.14	Pkinase_Tyr	2	154	260	71.5	3.7e-24	Yes	Hb_chr
KAF2300785.1	73	260	69	280	PF00069.22	Pkinase	5	154	264	91.4	3.2e-30	Yes	Hb_chr
KAF2300837.1	237	520	234	523	PF00069.22	Pkinase	4	259	264	95.4	2e-31	Yes	Hb_chr
KAF2300882.1	329	599	327	599	PF07714.14	Pkinase_Tyr	3	259	260	144.4	2e-46	Yes	Hb_chr
KAF2300936.1	226	378	223	394	PF00069.22	Pkinase	5	151	264	61.7	3.8e-21	Yes	Hb_chr
KAF2300955.1	314	339	293	339	PF07714.14	Pkinase_Tyr	234	259	260	3.2	0.0025	No	Hb_chr
KAF2301017.1	92	307	64	309	PF07714.14	Pkinase_Tyr	51	256	260	78.3	3.1e-26	Yes	Hb_chr
KAF2301023.1	621	789	613	824	PF00069.22	Pkinase	41	200	264	31.4	6.6e-12	Yes	Hb_chr
KAF2301043.1	477	634	474	644	PF07714.14	Pkinase_Tyr	4	162	260	119	1.2e-38	Yes	Hb_chr
KAF2301070.1	241	508	240	508	PF07714.14	Pkinase_Tyr	3	259	260	150.1	3.8e-48	Yes	Hb_chr
KAF2301071.1	543	808	541	808	PF07714.14	Pkinase_Tyr	3	259	260	162.6	5.8e-52	Yes	Hb_chr
KAF2301072.1	3	155	1	158	PF00069.22	Pkinase	107	259	264	66.4	1.4e-22	Yes	Hb_chr
KAF2301076.1	334	510	332	515	PF00069.22	Pkinase	4	197	264	92.8	1.2e-30	Yes	Hb_chr
KAF2301088.1	332	422	324	422	PF07714.14	Pkinase_Tyr	182	259	260	9.6	2.8e-05	Yes	Hb_chr
KAF2301097.1	604	836	601	839	PF00069.22	Pkinase	5	259	264	97.5	4.6e-32	Yes	Hb_chr
KAF2301117.1	580	848	579	848	PF07714.14	Pkinase_Tyr	3	259	260	165	1.1e-52	Yes	Hb_chr
KAF2301130.1	231	506	227	508	PF07714.14	Pkinase_Tyr	6	257	260	168	1.3e-53	Yes	Hb_chr
KAF2301139.1	301	576	297	578	PF07714.14	Pkinase_Tyr	6	257	260	167.5	1.8e-53	No	Hb_chr
KAF2301151.1	38	261	38	290	PF00069.22	Pkinase	1	201	264	56.8	1.2e-19	Yes	Hb_chr
KAF2301167.1	155	389	155	447	PF00069.22	Pkinase	1	212	264	58.3	4.3e-20	No	Hb_chr
KAF2301219.1	107	306	103	373	PF07714.14	Pkinase_Tyr	5	209	260	161	1.8e-51	Yes	Hb_chr
KAF2301256.1	427	492	415	529	PF00069.22	Pkinase	136	199	264	53	1.7e-18	Yes	Hb_chr
KAF2301274.1	560	705	549	706	PF00069.22	Pkinase	23	161	264	95	2.6e-31	Yes	Hb_chr
KAF2301284.1	580	701	569	757	PF00069.22	Pkinase	95	212	264	83.6	7.7e-28	Yes	Hb_chr
KAF2301285.1	176	327	173	338	PF07714.14	Pkinase_Tyr	4	158	260	118.1	2.2e-38	Yes	Hb_chr
KAF2301356.1	231	365	230	365	PF00069.22	Pkinase	125	264	264	81.1	4.4e-27	Yes	Hb_chr
KAF2301357.1	242	509	241	511	PF00069.22	Pkinase	2	259	264	150.5	3.1e-48	Yes	Hb_chr
KAF2301360.1	375	542	352	544	PF00069.22	Pkinase	85	259	264	74.4	5.2e-25	Yes	Hb_chr
KAF2301467.1	419	686	419	688	PF00069.22	Pkinase	1	260	264	155.8	7.3e-50	Yes	Hb_chr
KAF2301616.1	13	274	13	274	PF00069.22	Pkinase	1	264	264	201.2	1.1e-63	Yes	Hb_chr
KAF2301646.1	311	533	310	563	PF00069.22	Pkinase	2	221	264	159.2	6.6e-51	Yes	Hb_chr
KAF2301760.1	493	693	492	713	PF07714.14	Pkinase_Tyr	3	207	260	167.2	2.3e-53	Yes	Hb_chr
KAF2301771.1	103	292	94	309	PF00069.22	Pkinase	10	198	264	84	5.9e-28	Yes	Hb_chr
KAF2301847.1	20	278	17	283	PF00069.22	Pkinase	4	260	264	168.9	7.3e-54	Yes	Hb_chr
KAF2301883.1	512	771	508	777	PF07714.14	Pkinase_Tyr	5	253	260	153	5.1e-49	Yes	Hb_chr
KAF2301972.1	88	349	84	354	PF07714.14	Pkinase_Tyr	5	254	260	141.3	1.9e-45	Yes	Hb_chr
KAF2302012.1	114	348	114	405	PF00069.22	Pkinase	1	212	264	57.5	7.3e-20	Yes	Hb_chr
KAF2302013.1	189	254	178	359	PF07714.14	Pkinase_Tyr	97	157	260	8.8	5e-05	Yes	Hb_chr
KAF2302164.1	303	552	303	552	PF07714.14	Pkinase_Tyr	1	259	260	250	1.3e-78	Yes	Hb_chr
KAF2302166.1	291	460	291	462	PF07714.14	Pkinase_Tyr	1	179	260	162.9	4.6e-52	No	Hb_chr
KAF2302182.1	670	819	666	830	PF07714.14	Pkinase_Tyr	5	156	260	96	1.2e-31	No	Hb_chr
KAF2302253.1	432	642	431	720	PF00069.22	Pkinase	2	202	264	149.7	5.5e-48	Yes	Hb_chr
KAF2302291.1	112	287	105	343	PF00069.22	Pkinase	40	212	264	63.8	8.5e-22	Yes	Hb_chr
KAF2302354.1	76	312	66	313	PF07714.14	Pkinase_Tyr	15	258	260	91.9	2.1e-30	Yes	Hb_chr
KAF2302403.1	88	291	84	309	PF07714.14	Pkinase_Tyr	5	203	260	152.5	6.9e-49	No	Hb_chr
KAF2302404.1	73	279	70	299	PF07714.14	Pkinase_Tyr	5	204	260	171.7	9.4e-55	Yes	Hb_chr
KAF2302474.1	64	203	63	212	PF00069.22	Pkinase	2	134	264	95.1	2.4e-31	Yes	Hb_chr
KAF2302599.1	246	517	245	519	PF00069.22	Pkinase	2	260	264	153.5	3.8e-49	Yes	Hb_chr
KAF2302630.1	349	645	349	645	PF00069.22	Pkinase	1	264	264	242	3.8e-76	Yes	Hb_chr
KAF2302702.1	736	891	733	898	PF07714.14	Pkinase_Tyr	4	160	260	124.9	1.9e-40	Yes	Hb_chr
KAF2302708.1	543	806	538	809	PF07714.14	Pkinase_Tyr	7	256	260	158	1.4e-50	No	Hb_chr
KAF2302722.1	271	508	269	513	PF00069.22	Pkinase	3	243	264	210.7	1.4e-66	Yes	Hb_chr
KAF2302732.1	10	227	9	252	PF00069.22	Pkinase	2	212	264	90.4	6.7e-30	Yes	Hb_chr
KAF2302753.1	373	479	344	479	PF00069.22	Pkinase	153	264	264	75.9	1.8e-25	Yes	Hb_chr
KAF2302817.1	533	660	530	660	PF07714.14	Pkinase_Tyr	4	134	260	89	1.7e-29	Yes	Hb_chr
KAF2302919.1	71	324	69	324	PF00069.22	Pkinase	3	264	264	217.9	8.4e-69	Yes	Hb_chr
KAF2302934.1	520	770	509	770	PF07714.14	Pkinase_Tyr	27	259	260	151.2	1.8e-48	Yes	Hb_chr
KAF2302937.1	680	769	669	772	PF00069.22	Pkinase	174	259	264	9.8	2.5e-05	Yes	Hb_chr
KAF2302939.1	676	924	673	926	PF00069.22	Pkinase	4	259	264	117	5.3e-38	Yes	Hb_chr
KAF2302940.1	336	604	335	606	PF00069.22	Pkinase	2	260	264	163.1	4.6e-52	Yes	Hb_chr
KAF2302942.1	504	769	501	771	PF00069.22	Pkinase	4	259	264	158.9	8.4e-51	Yes	Hb_chr
KAF2302948.1	566	832	563	834	PF00069.22	Pkinase	4	260	264	153.9	2.8e-49	Yes	Hb_chr
KAF2303004.1	1	77	1	81	PF00069.22	Pkinase	77	148	264	65	3.6e-22	Yes	Hb_chr
KAF2303020.1	11	45	3	56	PF00069.22	Pkinase	102	133	264	7.7	0.00011	Yes	Hb_chr
KAF2303025.1	11	45	3	57	PF00069.22	Pkinase	102	133	264	8.3	7.5e-05	Yes	Hb_chr
KAF2303028.1	19	273	19	273	PF00069.22	Pkinase	1	264	264	256.2	1.7e-80	Yes	Hb_chr
KAF2303045.1	295	458	282	458	PF00069.22	Pkinase	27	185	264	108.4	2.2e-35	Yes	Hb_chr
KAF2303048.1	331	575	317	578	PF00069.22	Pkinase	28	259	264	136.8	4.7e-44	Yes	Hb_chr
KAF2303061.1	398	649	394	649	PF07714.14	Pkinase_Tyr	15	259	260	81.7	2.8e-27	Yes	Hb_chr
KAF2303066.1	432	683	428	683	PF07714.14	Pkinase_Tyr	15	259	260	81.5	3.1e-27	Yes	Hb_chr
KAF2303071.1	1	214	1	214	PF07714.14	Pkinase_Tyr	54	259	260	75.1	2.9e-25	Yes	Hb_chr
KAF2303073.1	1	188	1	188	PF07714.14	Pkinase_Tyr	78	259	260	54.9	4.3e-19	Yes	Hb_chr
KAF2303077.1	32	212	27	229	PF07714.14	Pkinase_Tyr	15	209	260	50.6	8.5e-18	Yes	Hb_chr
KAF2303078.1	1	213	1	213	PF07714.14	Pkinase_Tyr	54	259	260	64.3	5.8e-22	Yes	Hb_chr
KAF2303079.1	1	198	1	198	PF07714.14	Pkinase_Tyr	77	259	260	47.7	6.7e-17	Yes	Hb_chr
KAF2303081.1	11	46	3	56	PF00069.22	Pkinase	102	134	264	6.6	0.00024	Yes	Hb_chr
KAF2303083.1	32	183	23	192	PF07714.14	Pkinase_Tyr	15	162	260	54.4	5.9e-19	Yes	Hb_chr
KAF2303103.1	37	170	32	182	PF07714.14	Pkinase_Tyr	15	144	260	52.4	2.4e-18	Yes	Hb_chr
KAF2303118.1	1	151	1	162	PF07714.14	Pkinase_Tyr	54	208	260	67.9	4.7e-23	Yes	Hb_chr
KAF2303121.1	1	151	1	162	PF07714.14	Pkinase_Tyr	54	208	260	67.9	4.7e-23	Yes	Hb_chr
KAF2303133.1	1	150	1	152	PF07714.14	Pkinase_Tyr	54	207	260	64	6.9e-22	Yes	Hb_chr
KAF2303135.1	1	151	1	162	PF07714.14	Pkinase_Tyr	54	208	260	58.8	2.7e-20	Yes	Hb_chr
KAF2303151.1	1	151	1	162	PF07714.14	Pkinase_Tyr	54	208	260	67.9	4.7e-23	Yes	Hb_chr
KAF2303155.1	2	190	1	190	PF07714.14	Pkinase_Tyr	55	259	260	63.6	9.2e-22	Yes	Hb_chr
KAF2303162.1	75	350	71	350	PF07714.14	Pkinase_Tyr	5	259	260	156	5.8e-50	Yes	Hb_chr
KAF2303191.1	288	475	277	478	PF00069.22	Pkinase	81	259	264	93.6	7.2e-31	Yes	Hb_chr
KAF2303194.1	357	585	335	587	PF00069.22	Pkinase	43	260	264	126.7	5.6e-41	Yes	Hb_chr
KAF2303208.1	471	608	468	610	PF00069.22	Pkinase	128	260	264	58.2	4.3e-20	Yes	Hb_chr
KAF2303211.1	1	142	1	161	PF07714.14	Pkinase_Tyr	77	223	260	38.4	4.4e-14	Yes	Hb_chr
KAF2303214.1	1	142	1	161	PF07714.14	Pkinase_Tyr	77	223	260	38.4	4.4e-14	Yes	Hb_chr
KAF2303218.1	1	213	1	213	PF07714.14	Pkinase_Tyr	54	259	260	67.1	8.2e-23	Yes	Hb_chr
KAF2303220.1	1	210	1	210	PF07714.14	Pkinase_Tyr	54	259	260	66.5	1.2e-22	Yes	Hb_chr
KAF2303279.1	95	292	94	295	PF00069.22	Pkinase	2	196	264	85.2	2.6e-28	Yes	Hb_chr
KAF2303280.1	264	447	261	455	PF07714.14	Pkinase_Tyr	4	177	260	93.9	5.2e-31	Yes	Hb_chr
KAF2303325.1	48	303	44	303	PF07714.14	Pkinase_Tyr	8	259	260	198.2	8e-63	Yes	Hb_chr
KAF2303466.1	349	517	338	517	PF07714.14	Pkinase_Tyr	99	259	260	69.7	1.3e-23	Yes	Hb_chr
KAF2303497.1	136	401	133	403	PF07714.14	Pkinase_Tyr	4	257	260	163.2	3.8e-52	Yes	Hb_chr
KAF2303513.1	1471	1673	1470	1703	PF00069.22	Pkinase	2	198	264	147.3	3e-47	Yes	Hb_chr
KAF2303541.1	521	788	519	789	PF07714.14	Pkinase_Tyr	3	258	260	164	2.2e-52	Yes	Hb_chr
KAF2303552.1	530	796	528	798	PF00069.22	Pkinase	3	259	264	165.4	9e-53	Yes	Hb_chr
KAF2303569.1	121	386	117	388	PF07714.14	Pkinase_Tyr	5	257	260	167.9	1.4e-53	Yes	Hb_chr
KAF2303570.1	821	1086	818	1088	PF07714.14	Pkinase_Tyr	4	257	260	163.9	2.3e-52	Yes	Hb_chr
KAF2303572.1	1377	1482	1357	1484	PF07714.14	Pkinase_Tyr	167	257	260	34.8	5.8e-13	Yes	Hb_chr
KAF2303573.1	147	331	6	334	PF07714.14	Pkinase_Tyr	95	256	260	87.7	4.2e-29	Yes	Hb_chr
KAF2303576.1	502	784	501	787	PF07714.14	Pkinase_Tyr	3	256	260	159	7e-51	Yes	Hb_chr
KAF2303578.1	402	537	398	592	PF07714.14	Pkinase_Tyr	88	206	260	95.7	1.5e-31	Yes	Hb_chr
KAF2303579.1	545	721	536	724	PF00069.22	Pkinase	93	258	264	94.2	4.6e-31	Yes	Hb_chr
KAF2303582.1	443	619	434	622	PF00069.22	Pkinase	93	258	264	91.3	3.5e-30	Yes	Hb_chr
KAF2303589.1	2	134	1	200	PF00069.22	Pkinase	75	198	264	95.1	2.5e-31	Yes	Hb_chr
KAF2303622.1	225	293	211	331	PF07714.14	Pkinase_Tyr	26	95	260	34.1	9.5e-13	Yes	Hb_chr
KAF2303623.1	276	541	273	543	PF07714.14	Pkinase_Tyr	4	257	260	158	1.4e-50	Yes	Hb_chr
KAF2303624.1	827	910	824	926	PF07714.14	Pkinase_Tyr	4	93	260	52.8	1.8e-18	Yes	Hb_chr
KAF2303625.1	304	503	303	517	PF00069.22	Pkinase	2	195	264	151.7	1.3e-48	Yes	Hb_chr
KAF2303626.1	799	973	790	976	PF00069.22	Pkinase	93	258	264	98	3.3e-32	Yes	Hb_chr
KAF2303631.1	691	717	690	722	PF00069.22	Pkinase	2	28	264	9.8	2.6e-05	Yes	Hb_chr
KAF2303632.1	188	387	187	457	PF00069.22	Pkinase	2	195	264	161.7	1.2e-51	Yes	Hb_chr
KAF2303633.1	342	607	339	610	PF07714.14	Pkinase_Tyr	4	256	260	159.1	6.6e-51	Yes	Hb_chr
KAF2303634.1	304	479	279	484	PF00069.22	Pkinase	91	256	264	92.9	1.1e-30	Yes	Hb_chr
KAF2303635.1	253	518	250	521	PF07714.14	Pkinase_Tyr	4	256	260	151.4	1.5e-48	Yes	Hb_chr
KAF2303636.1	241	324	240	328	PF00069.22	Pkinase	2	88	264	45.9	2.5e-16	Yes	Hb_chr
KAF2303637.1	351	615	347	618	PF07714.14	Pkinase_Tyr	5	256	260	146.2	5.8e-47	Yes	Hb_chr
KAF2303638.1	348	556	347	617	PF00069.22	Pkinase	2	204	264	161.8	1.1e-51	Yes	Hb_chr
KAF2303641.1	826	1091	823	1093	PF07714.14	Pkinase_Tyr	4	257	260	157.9	1.6e-50	Yes	Hb_chr
KAF2303642.1	373	637	370	640	PF07714.14	Pkinase_Tyr	4	256	260	154.3	2e-49	Yes	Hb_chr
KAF2303643.1	274	540	271	541	PF07714.14	Pkinase_Tyr	4	258	260	147.4	2.6e-47	Yes	Hb_chr
KAF2303674.1	323	501	290	504	PF00069.22	Pkinase	92	260	264	87.4	5.6e-29	Yes	Hb_chr
KAF2303681.1	2	131	1	154	PF00069.22	Pkinase	75	195	264	106.8	6.5e-35	Yes	Hb_chr
KAF2303685.1	237	418	234	458	PF07714.14	Pkinase_Tyr	28	210	260	121.8	1.6e-39	Yes	Hb_chr
KAF2303700.1	514	781	511	782	PF07714.14	Pkinase_Tyr	4	258	260	174.4	1.4e-55	No	Hb_chr
KAF2303705.1	151	275	148	275	PF00069.22	Pkinase	129	264	264	84.3	4.7e-28	Yes	Hb_chr
KAF2303758.1	111	375	108	378	PF00069.22	Pkinase	4	260	264	163.1	4.4e-52	Yes	Hb_chr
KAF2303781.1	29	284	27	284	PF00069.22	Pkinase	4	264	264	173.3	3.5e-55	No	Hb_chr
KAF2303784.1	10	228	2	229	PF07714.14	Pkinase_Tyr	47	258	260	80.5	6.7e-27	Yes	Hb_chr
KAF2303816.1	45	307	45	309	PF07714.14	Pkinase_Tyr	1	257	260	99.3	1.2e-32	Yes	Hb_chr
KAF2303907.1	111	149	110	157	PF07714.14	Pkinase_Tyr	2	36	260	8.3	7e-05	Yes	Hb_chr
KAF2303936.1	185	334	184	345	PF07714.14	Pkinase_Tyr	2	157	260	60.4	8.9e-21	Yes	Hb_chr
KAF2303994.1	302	479	298	487	PF07714.14	Pkinase_Tyr	5	176	260	89.4	1.3e-29	Yes	Hb_chr
KAF2303996.1	610	879	608	882	PF00069.22	Pkinase	3	257	264	148.8	1e-47	Yes	Hb_chr
KAF2304003.1	29	203	27	229	PF00069.22	Pkinase	3	169	264	50.1	1.3e-17	Yes	Hb_chr
KAF2304024.1	144	311	132	314	PF00069.22	Pkinase	102	259	264	94.9	2.8e-31	Yes	Hb_chr
KAF2304104.1	284	306	271	306	PF07714.14	Pkinase_Tyr	233	255	260	3.8	0.0016	Yes	Hb_chr
KAF2304134.1	83	307	80	336	PF00069.22	Pkinase	5	222	264	91	4.3e-30	Yes	Hb_chr
KAF2304139.1	79	218	65	241	PF07714.14	Pkinase_Tyr	73	212	260	63.1	1.4e-21	Yes	Hb_chr
KAF2304213.1	16	188	7	190	PF00069.22	Pkinase	102	259	264	74.4	5.2e-25	Yes	Hb_chr
KAF2304262.1	69	342	66	343	PF07714.14	Pkinase_Tyr	4	258	260	156.1	5.4e-50	No	Hb_chr
KAF2304269.1	628	887	625	889	PF00069.22	Pkinase	4	259	264	147.5	2.5e-47	Yes	Hb_chr
KAF2304319.1	60	206	58	220	PF07714.14	Pkinase_Tyr	3	153	260	79.6	1.2e-26	Yes	Hb_chr
KAF2304323.1	170	265	169	265	PF00069.22	Pkinase	162	264	264	64.3	6.1e-22	Yes	Hb_chr
KAF2304338.1	347	609	344	613	PF00069.22	Pkinase	5	258	264	86.4	1.1e-28	Yes	Hb_chr
KAF2304346.1	579	823	579	829	PF07714.14	Pkinase_Tyr	1	251	260	204.6	9.2e-65	Yes	Hb_chr
KAF2304411.1	45	294	43	294	PF00069.22	Pkinase	3	264	264	248.8	3.1e-78	Yes	Hb_chr
KAF2304653.1	85	291	80	312	PF00069.22	Pkinase	6	205	264	143	6.1e-46	Yes	Hb_chr
KAF2304680.1	110	361	108	363	PF07714.14	Pkinase_Tyr	3	256	260	99.6	9.5e-33	No	Hb_chr
KAF2304712.1	6	204	3	225	PF07714.14	Pkinase_Tyr	4	211	260	99.5	1e-32	Yes	Hb_chr
KAF2304787.1	197	467	194	470	PF00069.22	Pkinase	4	260	264	152.5	7.6e-49	Yes	Hb_chr
KAF2304817.1	547	800	543	800	PF07714.14	Pkinase_Tyr	5	259	260	138	1.8e-44	Yes	Hb_chr
KAF2304843.1	159	288	145	288	PF00069.22	Pkinase	154	264	264	76	1.7e-25	Yes	Hb_chr
KAF2304902.1	368	638	365	640	PF00069.22	Pkinase	4	261	264	145.7	8.7e-47	Yes	Hb_chr
KAF2304906.1	320	473	312	474	PF00069.22	Pkinase	27	179	264	95.4	2e-31	Yes	Hb_chr
KAF2304917.1	4	256	3	256	PF00069.22	Pkinase	2	264	264	191.2	1.2e-60	Yes	Hb_chr
KAF2304956.1	34	163	14	182	PF07714.14	Pkinase_Tyr	77	211	260	81.3	3.6e-27	Yes	Hb_chr
KAF2305007.1	285	553	282	554	PF07714.14	Pkinase_Tyr	4	258	260	170.9	1.7e-54	Yes	Hb_chr
KAF2305009.1	276	428	272	429	PF07714.14	Pkinase_Tyr	122	258	260	80	8.9e-27	Yes	Hb_chr
KAF2305013.1	259	378	247	425	PF00069.22	Pkinase	77	191	264	74.7	4e-25	Yes	Hb_chr
KAF2305014.1	311	456	302	471	PF07714.14	Pkinase_Tyr	89	229	260	97.2	5.1e-32	Yes	Hb_chr
KAF2305016.1	261	450	230	453	PF07714.14	Pkinase_Tyr	95	256	260	98.2	2.6e-32	Yes	Hb_chr
KAF2305035.1	674	727	667	728	PF07714.14	Pkinase_Tyr	206	258	260	5.7	0.00043	Yes	Hb_chr
KAF2305036.1	423	674	410	676	PF07714.14	Pkinase_Tyr	25	257	260	150	3.9e-48	Yes	Hb_chr
KAF2305037.1	1294	1385	1291	1402	PF00069.22	Pkinase	66	151	264	55.3	3.4e-19	Yes	Hb_chr
KAF2305038.1	511	777	509	780	PF07714.14	Pkinase_Tyr	3	256	260	163	4.5e-52	Yes	Hb_chr
KAF2305039.1	200	360	86	360	PF07714.14	Pkinase_Tyr	96	259	260	85.4	2.1e-28	Yes	Hb_chr
KAF2305041.1	479	691	477	716	PF07714.14	Pkinase_Tyr	3	218	260	159.6	4.8e-51	Yes	Hb_chr
KAF2305043.1	526	723	523	774	PF07714.14	Pkinase_Tyr	4	204	260	153.7	3e-49	Yes	Hb_chr
KAF2305149.1	59	262	59	330	PF00069.22	Pkinase	1	198	264	162.2	8.6e-52	Yes	Hb_chr
KAF2305165.1	66	262	63	311	PF07714.14	Pkinase_Tyr	4	206	260	85.1	2.6e-28	No	Hb_chr
KAF2305232.1	3	173	1	212	PF00069.22	Pkinase	44	211	264	195.6	5.3e-62	Yes	Hb_chr
KAF2305353.1	426	559	421	572	PF00069.22	Pkinase	23	151	264	82.1	2.2e-27	Yes	Hb_chr
KAF2305354.1	612	783	610	797	PF00069.22	Pkinase	3	168	264	129	1.2e-41	Yes	Hb_chr
KAF2305355.1	550	795	542	798	PF07714.14	Pkinase_Tyr	29	256	260	144.4	2.1e-46	Yes	Hb_chr
KAF2305356.1	639	904	637	907	PF00069.22	Pkinase	3	259	264	157.4	2.4e-50	Yes	Hb_chr
KAF2305357.1	362	629	360	630	PF00069.22	Pkinase	3	260	264	164.2	2.1e-52	Yes	Hb_chr
KAF2305441.1	494	640	490	718	PF00069.22	Pkinase	14	155	264	70.2	9.8e-24	Yes	Hb_chr
KAF2305485.1	18	273	18	273	PF00069.22	Pkinase	1	264	264	248.1	5.2e-78	Yes	Hb_chr
KAF2305501.1	141	259	129	259	PF00069.22	Pkinase	154	264	264	79	2.1e-26	Yes	Hb_chr
KAF2305793.1	337	612	334	614	PF00069.22	Pkinase	4	260	264	110.8	3.9e-36	No	Hb_chr
KAF2305799.1	7	203	2	207	PF07714.14	Pkinase_Tyr	45	254	260	60.8	6.5e-21	Yes	Hb_chr
KAF2305813.1	141	402	140	402	PF00069.22	Pkinase	2	264	264	238.8	3.6e-75	Yes	Hb_chr
KAF2305825.1	2	240	1	240	PF00069.22	Pkinase	19	264	264	222.9	2.5e-70	Yes	Hb_chr
KAF2305900.1	281	460	278	462	PF07714.14	Pkinase_Tyr	4	187	260	120	5.6e-39	Yes	Hb_chr
KAF2305922.1	478	686	473	702	PF07714.14	Pkinase_Tyr	7	219	260	67.4	6.3e-23	Yes	Hb_chr
KAF2305957.1	389	643	370	643	PF07714.14	Pkinase_Tyr	44	259	260	114.2	3.3e-37	No	Hb_chr
KAF2305974.1	311	473	306	483	PF07714.14	Pkinase_Tyr	6	162	260	63.6	9.1e-22	Yes	Hb_chr
KAF2306160.1	100	239	50	269	PF00069.22	Pkinase	66	205	264	75.9	1.8e-25	Yes	Hb_chr
KAF2306161.1	185	368	184	383	PF00069.22	Pkinase	2	180	264	133.1	6.4e-43	Yes	Hb_chr
KAF2306163.1	299	566	298	568	PF00069.22	Pkinase	2	260	264	158.2	1.4e-50	Yes	Hb_chr
KAF2306165.1	349	384	338	384	PF07714.14	Pkinase_Tyr	227	259	260	3.1	0.0027	Yes	Hb_chr
KAF2306167.1	39	219	35	272	PF00069.22	Pkinase	30	206	264	113.2	7.5e-37	Yes	Hb_chr
KAF2306168.1	437	582	436	583	PF00069.22	Pkinase	121	260	264	68.4	3.5e-23	Yes	Hb_chr
KAF2306169.1	251	517	250	519	PF00069.22	Pkinase	2	260	264	124.2	3.2e-40	Yes	Hb_chr
KAF2306170.1	437	582	436	583	PF00069.22	Pkinase	121	260	264	67.4	6.7e-23	Yes	Hb_chr
KAF2306175.1	29	160	22	161	PF00069.22	Pkinase	66	192	264	69.3	1.8e-23	Yes	Hb_chr
KAF2306231.1	102	362	102	362	PF00069.22	Pkinase	1	264	264	231.8	4.9e-73	Yes	Hb_chr
KAF2306232.1	72	310	62	310	PF07714.14	Pkinase_Tyr	14	259	260	90.4	6.1e-30	Yes	Hb_chr
KAF2306304.1	284	553	281	555	PF00069.22	Pkinase	4	260	264	137.4	3.1e-44	Yes	Hb_chr
KAF2306315.1	293	542	293	542	PF07714.14	Pkinase_Tyr	1	259	260	246.7	1.3e-77	Yes	Hb_chr
KAF2306375.1	112	379	109	379	PF07714.14	Pkinase_Tyr	4	259	260	161.6	1.2e-51	Yes	Hb_chr
KAF2306392.1	56	307	54	308	PF07714.14	Pkinase_Tyr	4	257	260	91	4e-30	Yes	Hb_chr
KAF2306477.1	251	334	228	338	PF07714.14	Pkinase_Tyr	122	208	260	31.5	6e-12	Yes	Hb_chr
KAF2306528.1	3	214	1	214	PF00069.22	Pkinase	43	264	264	222.2	4.1e-70	Yes	Hb_chr
KAF2306532.1	4	183	1	185	PF07714.14	Pkinase_Tyr	73	256	260	92.4	1.5e-30	No	Hb_chr
KAF2306535.1	1	199	1	200	PF07714.14	Pkinase_Tyr	55	257	260	96.7	7.4e-32	Yes	Hb_chr
KAF2306539.1	33	287	30	287	PF00069.22	Pkinase	5	264	264	159.7	4.7e-51	Yes	Hb_chr
KAF2306542.1	31	271	21	271	PF07714.14	Pkinase_Tyr	28	259	260	185.8	4.7e-59	Yes	Hb_chr
KAF2306546.1	121	355	114	355	PF07714.14	Pkinase_Tyr	43	259	260	87	6.5e-29	Yes	Hb_chr
KAF2306549.1	200	345	197	362	PF00069.22	Pkinase	4	148	264	110.7	4.1e-36	Yes	Hb_chr
KAF2306567.1	90	119	87	142	PF00069.22	Pkinase	4	34	264	8.9	4.8e-05	Yes	Hb_chr
KAF2306572.1	7	222	4	242	PF07714.14	Pkinase_Tyr	4	200	260	84.2	4.7e-28	Yes	Hb_chr
KAF2306591.1	529	567	513	567	PF07714.14	Pkinase_Tyr	221	259	260	8.9	4.5e-05	Yes	Hb_chr
KAF2306614.1	351	615	348	617	PF00069.22	Pkinase	5	262	264	131.3	2.3e-42	Yes	Hb_chr
KAF2306616.1	261	454	229	454	PF00069.22	Pkinase	99	264	264	71.5	4e-24	Yes	Hb_chr
KAF2306617.1	152	379	150	382	PF07714.14	Pkinase_Tyr	3	249	260	96.1	1.2e-31	Yes	Hb_chr
KAF2306626.1	195	390	162	390	PF00069.22	Pkinase	97	264	264	72.1	2.5e-24	Yes	Hb_chr
KAF2306627.1	150	384	150	419	PF00069.22	Pkinase	1	246	264	228.7	4.3e-72	Yes	Hb_chr
KAF2306720.1	225	419	127	419	PF00069.22	Pkinase	93	264	264	19.1	3.6e-08	Yes	Hb_chr
KAF2306764.1	6	217	4	237	PF07714.14	Pkinase_Tyr	4	218	260	82.8	1.3e-27	No	Hb_chr
KAF2306831.1	234	489	233	489	PF00069.22	Pkinase	2	264	264	245.8	2.6e-77	Yes	Hb_chr
KAF2306878.1	480	747	475	749	PF07714.14	Pkinase_Tyr	6	257	260	87.2	5.9e-29	Yes	Hb_chr
KAF2306989.1	3	218	1	251	PF00069.22	Pkinase	5	213	264	84.9	3.2e-28	No	Hb_chr
KAF2307002.1	11	159	9	173	PF07714.14	Pkinase_Tyr	3	153	260	80.2	7.9e-27	Yes	Hb_chr
KAF2307003.1	9	266	9	266	PF00069.22	Pkinase	1	264	264	239.1	2.9e-75	Yes	Hb_chr
KAF2307033.1	245	516	244	518	PF00069.22	Pkinase	2	259	264	170.1	3.3e-54	Yes	Hb_chr
KAF2307063.1	60	296	59	311	PF07714.14	Pkinase_Tyr	2	219	260	73.9	6.7e-25	Yes	Hb_chr
KAF2307066.1	50	307	48	307	PF00069.22	Pkinase	3	264	264	193.1	3.1e-61	Yes	Hb_chr
KAF2307110.1	449	481	438	484	PF07714.14	Pkinase_Tyr	224	256	260	4.2	0.0012	Yes	Hb_chr
KAF2307134.1	636	908	633	913	PF00069.22	Pkinase	5	260	264	176.2	4.4e-56	Yes	Hb_chr
KAF2307175.1	74	256	73	256	PF00069.22	Pkinase	2	167	264	96.1	1.2e-31	Yes	Hb_chr
KAF2307188.1	73	334	68	334	PF00069.22	Pkinase	6	264	264	169.9	3.8e-54	Yes	Hb_chr
KAF2307191.1	72	333	67	333	PF00069.22	Pkinase	6	264	264	168.5	9.9e-54	Yes	Hb_chr
KAF2307205.1	72	333	67	333	PF00069.22	Pkinase	6	264	264	168.5	9.9e-54	Yes	Hb_chr
KAF2307211.1	72	333	67	333	PF00069.22	Pkinase	6	264	264	169.5	5e-54	Yes	Hb_chr
KAF2307212.1	72	333	67	333	PF00069.22	Pkinase	6	264	264	169.8	4e-54	Yes	Hb_chr
KAF2307228.1	7	269	7	269	PF00069.22	Pkinase	1	264	264	233.4	1.6e-73	Yes	Hb_chr
KAF2307339.1	75	324	72	336	PF07714.14	Pkinase_Tyr	4	249	260	87.8	4e-29	Yes	Hb_chr
KAF2307341.1	189	456	188	459	PF00069.22	Pkinase	2	259	264	160.6	2.6e-51	Yes	Hb_chr
KAF2307366.1	120	389	118	394	PF00069.22	Pkinase	3	259	264	149.7	5.5e-48	Yes	Hb_chr
KAF2307367.1	420	685	416	686	PF07714.14	Pkinase_Tyr	5	258	260	128.4	1.6e-41	Yes	Hb_chr
KAF2307493.1	49	189	49	198	PF00069.22	Pkinase	1	132	264	76.1	1.5e-25	Yes	Hb_chr
KAF2307499.1	452	652	449	698	PF00069.22	Pkinase	5	202	264	110	6.9e-36	Yes	Hb_chr
KAF2307576.1	626	715	623	715	PF07714.14	Pkinase_Tyr	170	259	260	79.9	1e-26	Yes	Hb_chr
KAF2307585.1	79	192	78	192	PF07714.14	Pkinase_Tyr	144	259	260	98.9	1.6e-32	Yes	Hb_chr
KAF2307750.1	76	350	72	350	PF07714.14	Pkinase_Tyr	5	259	260	160.3	3e-51	Yes	Hb_chr
KAF2307759.1	76	350	72	350	PF07714.14	Pkinase_Tyr	5	259	260	160.3	3e-51	Yes	Hb_chr
KAF2307770.1	123	395	121	397	PF00069.22	Pkinase	3	260	264	170.7	2.2e-54	Yes	Hb_chr
KAF2307794.1	351	622	348	624	PF00069.22	Pkinase	4	260	264	116	1e-37	No	Hb_chr
KAF2307821.1	354	444	350	469	PF07714.14	Pkinase_Tyr	7	95	260	32.2	3.5e-12	Yes	Hb_chr
KAF2307839.1	52	205	41	206	PF07714.14	Pkinase_Tyr	100	257	260	89.9	8.7e-30	Yes	Hb_chr
KAF2307843.1	15	218	15	264	PF00069.22	Pkinase	1	201	264	199	4.9e-63	Yes	Hb_chr
KAF2307848.1	350	557	348	583	PF00069.22	Pkinase	3	205	264	162.2	8.2e-52	No	Hb_chr
KAF2307857.1	227	354	212	368	PF07714.14	Pkinase_Tyr	27	153	260	69.8	1.2e-23	Yes	Hb_chr
KAF2307906.1	56	308	55	310	PF07714.14	Pkinase_Tyr	2	256	260	98.3	2.5e-32	Yes	Hb_chr
KAF2307910.1	56	308	55	310	PF07714.14	Pkinase_Tyr	2	256	260	97.5	4.3e-32	Yes	Hb_chr
KAF2307932.1	556	764	553	828	PF00069.22	Pkinase	4	204	264	90.3	7.1e-30	Yes	Hb_chr
KAF2308031.1	136	257	136	260	PF00069.22	Pkinase	1	123	264	85.5	2.1e-28	Yes	Hb_chr
KAF2308227.1	352	561	351	620	PF00069.22	Pkinase	2	206	264	159.8	4.6e-51	Yes	Hb_chr
KAF2308238.1	497	766	492	769	PF07714.14	Pkinase_Tyr	6	256	260	150	3.9e-48	No	Hb_chr
KAF2308246.1	7	202	2	208	PF07714.14	Pkinase_Tyr	45	253	260	52.9	1.7e-18	Yes	Hb_chr
KAF2308272.1	42	247	42	312	PF00069.22	Pkinase	1	200	264	165.2	1e-52	Yes	Hb_chr
KAF2308319.1	545	570	542	573	PF00069.22	Pkinase	4	30	264	8.8	5.4e-05	Yes	Hb_chr
KAF2308353.1	40	311	40	312	PF00069.22	Pkinase	9	260	264	156.8	3.6e-50	Yes	Hb_chr
KAF2308371.1	101	347	86	350	PF07714.14	Pkinase_Tyr	27	256	260	154.2	2.1e-49	Yes	Hb_chr
KAF2308448.1	60	259	43	259	PF07714.14	Pkinase_Tyr	64	259	260	146.9	3.5e-47	Yes	Hb_chr
KAF2308452.1	28	285	25	285	PF07714.14	Pkinase_Tyr	4	259	260	191.7	7.8e-61	Yes	Hb_chr
KAF2308496.1	180	305	175	305	PF00069.22	Pkinase	156	264	264	78.8	2.2e-26	Yes	Hb_chr
KAF2308515.1	267	465	265	530	PF00069.22	Pkinase	3	196	264	145.5	1.1e-46	No	Hb_chr
KAF2308526.1	251	512	251	512	PF00069.22	Pkinase	1	264	264	180.2	2.7e-57	Yes	Hb_chr
KAF2308556.1	75	330	72	330	PF07714.14	Pkinase_Tyr	4	259	260	177.3	1.9e-56	Yes	Hb_chr
KAF2308568.1	91	243	89	265	PF00069.22	Pkinase	3	156	264	111.9	1.8e-36	Yes	Hb_chr
KAF2308659.1	628	842	611	849	PF07714.14	Pkinase_Tyr	30	252	260	97.1	5.7e-32	Yes	Hb_chr
KAF2308661.1	243	489	223	490	PF07714.14	Pkinase_Tyr	31	258	260	97.5	4.2e-32	Yes	Hb_chr
KAF2308662.1	306	438	301	440	PF00069.22	Pkinase	139	260	264	40.2	1.4e-14	Yes	Hb_chr
KAF2308685.1	128	403	125	405	PF00069.22	Pkinase	4	260	264	161.5	1.4e-51	No	Hb_chr
KAF2308689.1	66	236	6	271	PF07714.14	Pkinase_Tyr	45	217	260	90.9	4.4e-30	Yes	Hb_chr
KAF2308723.1	55	316	54	316	PF00069.22	Pkinase	2	264	264	210.2	1.9e-66	Yes	Hb_chr
KAF2308791.1	336	574	332	580	PF07714.14	Pkinase_Tyr	5	246	260	156.1	5.4e-50	Yes	Hb_chr
KAF2308880.1	4	283	4	283	PF00069.22	Pkinase	1	264	264	254.8	4.6e-80	Yes	Hb_chr
KAF2308952.1	97	246	93	263	PF00069.22	Pkinase	5	143	264	16.5	2.3e-07	Yes	Hb_chr
KAF2309002.1	323	463	314	476	PF07714.14	Pkinase_Tyr	72	209	260	99.8	8.5e-33	Yes	Hb_chr
KAF2309037.1	78	330	76	330	PF07714.14	Pkinase_Tyr	3	259	260	221.1	8.1e-70	Yes	Hb_chr
KAF2309053.1	16	35	14	37	PF00069.22	Pkinase	3	22	264	9.2	3.8e-05	Yes	Hb_chr
KAF2309083.1	318	572	300	572	PF07714.14	Pkinase_Tyr	26	259	260	136.5	5.3e-44	Yes	Hb_chr
KAF2309096.1	111	402	111	402	PF00069.22	Pkinase	1	264	264	229.6	2.3e-72	Yes	Hb_chr
KAF2309097.1	712	848	710	849	PF00069.22	Pkinase	3	138	264	90.7	5.5e-30	Yes	Hb_chr
KAF2309119.1	492	638	491	649	PF07714.14	Pkinase_Tyr	2	152	260	88	3.4e-29	Yes	Hb_chr
KAF2309139.1	34	254	17	254	PF00069.22	Pkinase	43	264	264	191.4	1e-60	Yes	Hb_chr
KAF2309151.1	39	243	37	255	PF07714.14	Pkinase_Tyr	3	208	260	69.6	1.4e-23	Yes	Hb_chr
KAF2309157.1	121	316	120	324	PF00069.22	Pkinase	2	192	264	156.9	3.5e-50	Yes	Hb_chr
KAF2309169.1	206	337	201	345	PF07714.14	Pkinase_Tyr	7	139	260	76.6	9.8e-26	Yes	Hb_chr
KAF2309175.1	147	330	145	333	PF07714.14	Pkinase_Tyr	3	188	260	139.9	4.9e-45	Yes	Hb_chr
KAF2309176.1	334	600	331	602	PF07714.14	Pkinase_Tyr	4	257	260	159.9	3.8e-51	Yes	Hb_chr
KAF2309177.1	524	789	521	792	PF07714.14	Pkinase_Tyr	4	256	260	160.1	3.3e-51	Yes	Hb_chr
KAF2309218.1	182	327	177	343	PF07714.14	Pkinase_Tyr	7	153	260	80.2	8.3e-27	Yes	Hb_chr
KAF2309235.1	737	917	720	929	PF00069.22	Pkinase	26	201	264	136.8	4.7e-44	Yes	Hb_chr
KAF2309302.1	837	1125	835	1126	PF07714.14	Pkinase_Tyr	3	258	260	192.3	4.9e-61	Yes	Hb_chr
KAF2309303.1	6	194	4	197	PF07714.14	Pkinase_Tyr	4	189	260	66.2	1.5e-22	Yes	Hb_chr
KAF2309306.1	4	161	1	166	PF00069.22	Pkinase	83	258	264	82.5	1.7e-27	Yes	Hb_chr
KAF2309333.1	41	202	29	206	PF07714.14	Pkinase_Tyr	99	254	260	64.8	4.1e-22	Yes	Hb_chr
KAF2309336.1	5	168	3	176	PF00069.22	Pkinase	3	160	264	97.9	3.5e-32	Yes	Hb_chr
KAF2309339.1	11	165	3	175	PF00069.22	Pkinase	9	156	264	80.2	8.9e-27	Yes	Hb_chr
KAF2309342.1	14	196	1	200	PF07714.14	Pkinase_Tyr	77	254	260	81.6	2.9e-27	Yes	Hb_chr
KAF2309344.1	11	165	3	175	PF00069.22	Pkinase	9	156	264	80.2	8.9e-27	Yes	Hb_chr
KAF2309347.1	5	266	3	266	PF00069.22	Pkinase	3	264	264	174.6	1.4e-55	Yes	Hb_chr
KAF2309349.1	11	165	3	175	PF00069.22	Pkinase	9	156	264	80.2	8.9e-27	Yes	Hb_chr
KAF2309352.1	6	150	2	179	PF07714.14	Pkinase_Tyr	78	218	260	73.4	9.4e-25	Yes	Hb_chr
KAF2309368.1	6	193	4	196	PF07714.14	Pkinase_Tyr	4	189	260	66.9	9e-23	Yes	Hb_chr
KAF2309375.1	99	237	97	237	PF00069.22	Pkinase	124	264	264	97.4	4.7e-32	Yes	Hb_chr
KAF2309378.1	11	165	3	175	PF00069.22	Pkinase	9	156	264	80.2	8.9e-27	Yes	Hb_chr
KAF2309380.1	99	237	97	237	PF00069.22	Pkinase	124	264	264	97.4	4.7e-32	Yes	Hb_chr
KAF2309383.1	85	293	75	298	PF07714.14	Pkinase_Tyr	55	253	260	76.5	1.1e-25	Yes	Hb_chr
KAF2309385.1	5	266	3	266	PF00069.22	Pkinase	3	264	264	174.6	1.4e-55	Yes	Hb_chr
KAF2309387.1	11	164	3	182	PF00069.22	Pkinase	9	155	264	81.3	4e-27	Yes	Hb_chr
KAF2309390.1	4	140	3	140	PF00069.22	Pkinase	126	264	264	87	7.2e-29	Yes	Hb_chr
KAF2309393.1	27	188	2	192	PF07714.14	Pkinase_Tyr	99	254	260	59.3	2e-20	Yes	Hb_chr
KAF2309416.1	18	210	15	211	PF07714.14	Pkinase_Tyr	47	229	260	83.8	6.2e-28	Yes	Hb_chr
KAF2309484.1	54	207	51	219	PF00069.22	Pkinase	4	153	264	87.3	5.9e-29	Yes	Hb_chr
KAF2309541.1	442	671	419	671	PF07714.14	Pkinase_Tyr	38	259	260	78.9	2e-26	No	Hb_chr
KAF2309544.1	12	266	12	266	PF00069.22	Pkinase	1	264	264	250.9	7.2e-79	No	Hb_chr
KAF2309545.1	4	184	1	185	PF07714.14	Pkinase_Tyr	73	257	260	84.5	3.9e-28	No	Hb_chr
KAF2309547.1	55	312	51	316	PF07714.14	Pkinase_Tyr	5	255	260	75.3	2.5e-25	Yes	Hb_chr
KAF2309553.1	43	289	40	299	PF07714.14	Pkinase_Tyr	4	246	260	92.4	1.5e-30	Yes	Hb_chr
KAF2309567.1	1	134	1	179	PF07714.14	Pkinase_Tyr	55	190	260	74.8	3.7e-25	Yes	Hb_chr
KAF2309568.1	20	196	20	200	PF00069.22	Pkinase	1	174	264	190.1	2.6e-60	Yes	Hb_chr
KAF2309575.1	43	292	40	300	PF07714.14	Pkinase_Tyr	4	249	260	95.5	1.8e-31	No	Hb_chr
KAF2309772.1	311	521	308	548	PF07714.14	Pkinase_Tyr	5	218	260	96.5	8.4e-32	Yes	Hb_chr
KAF2309781.1	366	617	363	619	PF00069.22	Pkinase	4	260	264	113.3	6.8e-37	No	Hb_chr
KAF2309793.1	180	447	179	450	PF00069.22	Pkinase	2	259	264	160.3	3.2e-51	Yes	Hb_chr
KAF2309814.1	112	260	109	272	PF07714.14	Pkinase_Tyr	4	159	260	72.1	2.4e-24	Yes	Hb_chr
KAF2309890.1	121	348	120	363	PF00069.22	Pkinase	2	242	264	181.2	1.3e-57	Yes	Hb_chr
KAF2309937.1	278	355	273	358	PF00069.22	Pkinase	107	179	264	52.5	2.4e-18	Yes	Hb_chr
KAF2309959.1	510	747	501	750	PF00069.22	Pkinase	39	259	264	125.7	1.1e-40	Yes	Hb_chr
KAF2309979.1	391	664	387	665	PF07714.14	Pkinase_Tyr	7	258	260	75.7	2e-25	No	Hb_chr
KAF2310016.1	106	263	70	281	PF07714.14	Pkinase_Tyr	72	208	260	60.3	9.2e-21	Yes	Hb_chr
KAF2310020.1	451	570	445	580	PF07714.14	Pkinase_Tyr	46	162	260	79.7	1.1e-26	Yes	Hb_chr
KAF2310039.1	451	570	445	580	PF07714.14	Pkinase_Tyr	46	162	260	79.7	1.1e-26	Yes	Hb_chr
KAF2310094.1	192	346	188	355	PF07714.14	Pkinase_Tyr	5	162	260	114.1	3.7e-37	Yes	Hb_chr
KAF2310118.1	433	699	430	701	PF07714.14	Pkinase_Tyr	4	257	260	158.3	1.2e-50	Yes	Hb_chr
KAF2310122.1	123	275	47	278	PF07714.14	Pkinase_Tyr	91	256	260	73.6	8.2e-25	Yes	Hb_chr
KAF2310127.1	440	594	436	602	PF07714.14	Pkinase_Tyr	5	162	260	114.5	2.8e-37	Yes	Hb_chr
KAF2310136.1	169	371	120	371	PF07714.14	Pkinase_Tyr	79	259	260	82.8	1.3e-27	Yes	Hb_chr
KAF2310140.1	500	649	498	653	PF00069.22	Pkinase	14	160	264	94	5.2e-31	Yes	Hb_chr
KAF2310142.1	94	308	93	350	PF00069.22	Pkinase	2	212	264	159.5	5.5e-51	Yes	Hb_chr
KAF2310159.1	286	535	286	535	PF07714.14	Pkinase_Tyr	1	259	260	243.8	9.6e-77	Yes	Hb_chr
KAF2310171.1	225	491	224	493	PF00069.22	Pkinase	2	260	264	149.9	4.7e-48	Yes	Hb_chr
KAF2310193.1	178	342	166	345	PF00069.22	Pkinase	106	260	264	99.2	1.4e-32	Yes	Hb_chr
KAF2310247.1	868	1151	866	1153	PF07714.14	Pkinase_Tyr	3	256	260	96.2	1.1e-31	Yes	Hb_chr
KAF2310273.1	4	121	1	203	PF07714.14	Pkinase_Tyr	87	202	260	62.8	1.7e-21	Yes	Hb_chr
KAF2310281.1	897	1180	895	1182	PF07714.14	Pkinase_Tyr	3	256	260	96.1	1.1e-31	Yes	Hb_chr
KAF2310337.1	382	402	351	402	PF07714.14	Pkinase_Tyr	239	259	260	3.3	0.0023	Yes	Hb_chr
KAF2310346.1	6	261	6	261	PF00069.22	Pkinase	1	264	264	241.9	4.2e-76	Yes	Hb_chr
KAF2310385.1	513	597	509	650	PF07714.14	Pkinase_Tyr	5	95	260	48.9	2.9e-17	Yes	Hb_chr
KAF2310387.1	80	241	72	262	PF00069.22	Pkinase	41	169	264	62	3e-21	Yes	Hb_chr
KAF2310398.1	455	721	452	723	PF07714.14	Pkinase_Tyr	4	257	260	160.4	2.7e-51	Yes	Hb_chr
KAF2310399.1	308	523	306	543	PF07714.14	Pkinase_Tyr	3	218	260	154.9	1.3e-49	Yes	Hb_chr
KAF2310400.1	15	145	4	165	PF07714.14	Pkinase_Tyr	27	154	260	96.9	6.3e-32	Yes	Hb_chr
KAF2310402.1	443	577	432	592	PF07714.14	Pkinase_Tyr	27	162	260	94.8	2.9e-31	Yes	Hb_chr
KAF2310403.1	190	234	189	241	PF00069.22	Pkinase	2	49	264	16	3.3e-07	Yes	Hb_chr
KAF2310463.1	17	271	17	271	PF00069.22	Pkinase	1	264	264	246.7	1.4e-77	No	Hb_chr
KAF2310493.1	717	949	707	950	PF07714.14	Pkinase_Tyr	27	258	260	63.2	1.2e-21	Yes	Hb_chr
KAF2310512.1	629	753	627	754	PF07714.14	Pkinase_Tyr	3	125	260	82.3	1.8e-27	Yes	Hb_chr
KAF2310515.1	100	361	98	361	PF07714.14	Pkinase_Tyr	3	259	260	203.2	2.3e-64	Yes	Hb_chr
KAF2310585.1	316	471	315	474	PF07714.14	Pkinase_Tyr	117	256	260	80.2	8.3e-27	Yes	Hb_chr
KAF2310610.1	99	374	95	374	PF07714.14	Pkinase_Tyr	5	259	260	164.9	1.1e-52	Yes	Hb_chr
KAF2310611.1	116	256	115	258	PF00069.22	Pkinase	127	260	264	69.8	1.3e-23	Yes	Hb_chr
KAF2310681.1	130	235	112	240	PF00069.22	Pkinase	154	259	264	77.4	6e-26	Yes	Hb_chr
KAF2310684.1	159	354	146	359	PF07714.14	Pkinase_Tyr	40	240	260	121.9	1.5e-39	Yes	Hb_chr
KAF2310687.1	107	314	104	375	PF00069.22	Pkinase	5	202	264	137.9	2.2e-44	Yes	Hb_chr
KAF2310690.1	107	384	104	386	PF00069.22	Pkinase	5	260	264	144.3	2.5e-46	Yes	Hb_chr
KAF2310715.1	304	339	301	344	PF00069.22	Pkinase	4	40	264	9.4	3.3e-05	Yes	Hb_chr
KAF2310761.1	426	625	423	638	PF00069.22	Pkinase	5	194	264	88.6	2.3e-29	Yes	Hb_chr
KAF2310764.1	736	933	734	950	PF07714.14	Pkinase_Tyr	5	200	260	99.3	1.2e-32	No	Hb_chr
KAF2310808.1	14	304	14	304	PF00069.22	Pkinase	1	264	264	244.5	6.4e-77	No	Hb_chr
KAF2310812.1	83	248	82	257	PF07714.14	Pkinase_Tyr	2	150	260	68.7	2.7e-23	Yes	Hb_chr
KAF2310835.1	83	248	82	257	PF07714.14	Pkinase_Tyr	2	150	260	68.7	2.7e-23	Yes	Hb_chr
KAF2310911.1	401	521	396	558	PF00069.22	Pkinase	85	198	264	84.1	5.4e-28	Yes	Hb_chr
KAF2310988.1	111	292	20	293	PF07714.14	Pkinase_Tyr	95	258	260	68.2	3.8e-23	Yes	Hb_chr
KAF2310992.1	86	274	71	342	PF07714.14	Pkinase_Tyr	23	208	260	135.6	9.8e-44	Yes	Hb_chr
KAF2311004.1	86	149	85	155	PF00069.22	Pkinase	95	156	264	61.9	3.3e-21	Yes	Hb_chr
KAF2311011.1	4	256	4	257	PF00069.22	Pkinase	1	263	264	222.6	3.1e-70	Yes	Hb_chr
KAF2311022.1	48	252	46	288	PF07714.14	Pkinase_Tyr	4	213	260	134.3	2.5e-43	Yes	Hb_chr
KAF2311041.1	465	568	455	568	PF00069.22	Pkinase	154	264	264	70.5	7.6e-24	Yes	Hb_chr
KAF2311066.1	271	494	271	548	PF00069.22	Pkinase	1	221	264	203.6	2e-64	Yes	Hb_chr
KAF2311134.1	733	942	727	957	PF07714.14	Pkinase_Tyr	8	217	260	74.5	4.3e-25	Yes	Hb_chr
KAF2311162.1	614	816	611	875	PF07714.14	Pkinase_Tyr	4	209	260	93.2	8.7e-31	Yes	Hb_chr
KAF2311259.1	714	916	713	983	PF00069.22	Pkinase	2	198	264	151.5	1.5e-48	Yes	Hb_chr
KAF2311270.1	525	796	522	798	PF00069.22	Pkinase	4	260	264	180.7	1.9e-57	Yes	Hb_chr
KAF2311287.1	104	312	101	327	PF07714.14	Pkinase_Tyr	6	218	260	95.6	1.6e-31	Yes	Hb_chr
KAF2311341.1	86	290	82	301	PF07714.14	Pkinase_Tyr	5	204	260	143	5.3e-46	Yes	Hb_chr
KAF2311354.1	421	686	419	688	PF00069.22	Pkinase	3	260	264	160.7	2.5e-51	Yes	Hb_chr
KAF2311357.1	69	320	67	321	PF07714.14	Pkinase_Tyr	3	257	260	99.5	1e-32	No	Hb_chr
KAF2311404.1	117	328	115	333	PF07714.14	Pkinase_Tyr	3	219	260	182.3	5.5e-58	Yes	Hb_chr
KAF2311448.1	280	546	279	549	PF00069.22	Pkinase	2	259	264	179.9	3.4e-57	Yes	Hb_chr
KAF2311455.1	280	546	279	549	PF00069.22	Pkinase	2	259	264	179.9	3.4e-57	Yes	Hb_chr
KAF2311464.1	444	597	440	609	PF07714.14	Pkinase_Tyr	5	153	260	72.6	1.7e-24	Yes	Hb_chr
KAF2311566.1	101	385	101	385	PF00069.22	Pkinase	1	264	264	230.7	1.1e-72	Yes	Hb_chr
KAF2311695.1	77	343	74	345	PF00069.22	Pkinase	5	259	264	104.3	3.8e-34	Yes	Hb_chr
KAF2311702.1	207	373	195	375	PF00069.22	Pkinase	102	259	264	99.4	1.2e-32	Yes	Hb_chr
KAF2311733.1	788	849	787	851	PF07714.14	Pkinase_Tyr	2	65	260	7.4	0.00013	Yes	Hb_chr
KAF2311748.1	390	573	268	573	PF07714.14	Pkinase_Tyr	95	259	260	61.1	5.4e-21	Yes	Hb_chr
KAF2311791.1	626	887	623	888	PF00069.22	Pkinase	4	260	264	148	1.8e-47	No	Hb_chr
KAF2311846.1	44	199	42	209	PF07714.14	Pkinase_Tyr	3	158	260	79.6	1.2e-26	Yes	Hb_chr
KAF2311889.1	348	553	348	566	PF00069.22	Pkinase	1	201	264	147.3	3e-47	Yes	Hb_chr
KAF2311890.1	22	192	1	194	PF00069.22	Pkinase	99	260	264	79.7	1.2e-26	Yes	Hb_chr
KAF2311892.1	330	459	315	468	PF07714.14	Pkinase_Tyr	26	153	260	91	4e-30	Yes	Hb_chr
KAF2311894.1	127	302	127	310	PF00069.22	Pkinase	1	171	264	128.3	1.8e-41	Yes	Hb_chr
KAF2311895.1	315	482	293	485	PF00069.22	Pkinase	98	259	264	86.3	1.2e-28	Yes	Hb_chr
KAF2311947.1	568	807	558	807	PF07714.14	Pkinase_Tyr	14	259	260	90.8	4.5e-30	Yes	Hb_chr
KAF2312007.1	300	538	285	540	PF00069.22	Pkinase	39	259	264	131.2	2.4e-42	Yes	Hb_chr
KAF2312013.1	23	185	22	196	PF07714.14	Pkinase_Tyr	2	157	260	57	9.9e-20	Yes	Hb_chr
KAF2312022.1	587	787	586	858	PF07714.14	Pkinase_Tyr	2	205	260	150.6	2.7e-48	No	Hb_chr
KAF2312045.1	391	563	387	565	PF00069.22	Pkinase	102	260	264	95.6	1.7e-31	Yes	Hb_chr
KAF2312058.1	66	317	63	318	PF07714.14	Pkinase_Tyr	4	257	260	91.4	3.1e-30	Yes	Hb_chr
KAF2312083.1	18	208	17	241	PF00069.22	Pkinase	2	189	264	163.5	3.4e-52	Yes	Hb_chr
KAF2312196.1	328	591	325	593	PF00069.22	Pkinase	4	260	264	112.7	1.1e-36	No	Hb_chr
KAF2312263.1	476	749	471	752	PF07714.14	Pkinase_Tyr	7	256	260	158.1	1.4e-50	No	Hb_chr
KAF2312278.1	526	715	523	715	PF07714.14	Pkinase_Tyr	4	195	260	156.3	4.8e-50	No	Hb_chr
KAF2312287.1	174	401	160	403	PF00069.22	Pkinase	43	260	264	124.6	2.4e-40	Yes	Hb_chr
KAF2312394.1	102	362	102	362	PF00069.22	Pkinase	1	264	264	234.3	8.2e-74	Yes	Hb_chr
KAF2312468.1	295	544	295	544	PF07714.14	Pkinase_Tyr	1	259	260	244.9	4.5e-77	Yes	Hb_chr
KAF2312499.1	73	351	69	351	PF07714.14	Pkinase_Tyr	5	259	260	158.3	1.2e-50	Yes	Hb_chr
KAF2312509.1	42	171	39	178	PF00069.22	Pkinase	4	132	264	55.9	2.3e-19	Yes	Hb_chr
KAF2312521.1	460	739	456	743	PF07714.14	Pkinase_Tyr	5	254	260	77.9	4e-26	Yes	Hb_chr
KAF2312550.1	344	602	341	604	PF07714.14	Pkinase_Tyr	5	257	260	92	2.1e-30	Yes	Hb_chr
KAF2312733.1	459	711	459	711	PF07714.14	Pkinase_Tyr	1	259	260	231.9	4.1e-73	Yes	Hb_chr
KAF2312780.1	264	530	263	532	PF00069.22	Pkinase	2	260	264	148.7	1.1e-47	No	Hb_chr
KAF2312818.1	105	389	105	389	PF00069.22	Pkinase	1	264	264	232.3	3.4e-73	Yes	Hb_chr
KAF2312823.1	105	389	105	389	PF00069.22	Pkinase	1	264	264	232.4	3.3e-73	Yes	Hb_chr
KAF2312840.1	519	772	516	775	PF07714.14	Pkinase_Tyr	4	256	260	142.1	1e-45	No	Hb_chr
KAF2312982.1	525	797	520	799	PF07714.14	Pkinase_Tyr	7	257	260	72.1	2.3e-24	No	Hb_chr
KAF2312998.1	147	246	137	291	PF00069.22	Pkinase	108	203	264	89.2	1.5e-29	Yes	Hb_chr
KAF2313017.1	3	214	1	214	PF00069.22	Pkinase	43	264	264	215.7	4.1e-68	No	Hb_chr
KAF2313178.1	675	841	665	843	PF00069.22	Pkinase	102	260	264	78.2	3.4e-26	Yes	Hb_chr
KAF2313222.1	64	239	40	242	PF07714.14	Pkinase_Tyr	79	255	260	66.3	1.4e-22	Yes	Hb_chr
KAF2313282.1	353	621	350	621	PF07714.14	Pkinase_Tyr	5	259	260	74.9	3.2e-25	Yes	Hb_chr
KAF2313324.1	62	265	41	270	PF00069.22	Pkinase	43	256	264	195	8e-62	Yes	Hb_chr
KAF2313326.1	378	633	377	633	PF00069.22	Pkinase	2	264	264	242.2	3.3e-76	Yes	Hb_chr
KAF2313342.1	73	309	62	310	PF07714.14	Pkinase_Tyr	15	258	260	93.2	9e-31	Yes	Hb_chr
KAF2313397.1	9	260	8	263	PF07714.14	Pkinase_Tyr	2	255	260	97.5	4.1e-32	Yes	Hb_chr
KAF2313424.1	682	865	679	883	PF00069.22	Pkinase	4	205	264	89.5	1.2e-29	Yes	Hb_chr
KAF2313477.1	29	339	29	339	PF00069.22	Pkinase	1	264	264	231.5	6.2e-73	No	Hb_chr
KAF2313484.1	140	226	127	226	PF00069.22	Pkinase	155	264	264	63.5	1e-21	Yes	Hb_chr
KAF2313505.1	19	191	17	205	PF07714.14	Pkinase_Tyr	68	243	260	97.8	3.4e-32	No	Hb_chr
KAF2313509.1	15	276	15	276	PF00069.22	Pkinase	1	264	264	207.7	1.1e-65	Yes	Hb_chr
KAF2313537.1	174	265	166	265	PF07714.14	Pkinase_Tyr	168	259	260	82	2.3e-27	Yes	Hb_chr
KAF2313539.1	57	328	56	328	PF07714.14	Pkinase_Tyr	2	259	260	192.3	4.8e-61	No	Hb_chr
KAF2313541.1	55	286	28	286	PF07714.14	Pkinase_Tyr	43	259	260	155.4	9.3e-50	Yes	Hb_chr
KAF2313576.1	357	585	356	612	PF00069.22	Pkinase	2	227	264	138.8	1.1e-44	Yes	Hb_chr
KAF2313584.1	145	429	145	429	PF00069.22	Pkinase	1	264	264	233.8	1.2e-73	Yes	Hb_chr
KAF2313586.1	1	172	1	173	PF07714.14	Pkinase_Tyr	80	257	260	87.1	6.4e-29	Yes	Hb_chr
KAF2313622.1	512	774	507	777	PF07714.14	Pkinase_Tyr	7	256	260	159.1	6.8e-51	Yes	Hb_chr
KAF2313718.1	277	543	276	545	PF00069.22	Pkinase	2	260	264	151.9	1.2e-48	No	Hb_chr
KAF2313746.1	83	269	48	269	PF07714.14	Pkinase_Tyr	96	259	260	95.2	2.1e-31	Yes	Hb_chr
KAF2313803.1	355	623	353	625	PF00069.22	Pkinase	3	260	264	167.1	2.7e-53	Yes	Hb_chr
KAF2313809.1	355	623	353	625	PF00069.22	Pkinase	3	260	264	167.1	2.7e-53	Yes	Hb_chr
KAF2313812.1	73	294	69	308	PF07714.14	Pkinase_Tyr	7	222	260	95.2	2.1e-31	Yes	Hb_chr
KAF2313826.1	141	279	137	294	PF07714.14	Pkinase_Tyr	5	147	260	71.7	3.1e-24	Yes	Hb_chr
KAF2313925.1	78	333	78	333	PF00069.22	Pkinase	1	264	264	231.9	4.5e-73	Yes	Hb_chr
KAF2313928.1	298	498	290	500	PF00069.22	Pkinase	70	259	264	119.1	1.2e-38	Yes	Hb_chr
KAF2313984.1	12	180	10	190	PF07714.14	Pkinase_Tyr	4	177	260	84.1	5.2e-28	Yes	Hb_chr
KAF2313991.1	123	267	119	279	PF07714.14	Pkinase_Tyr	5	153	260	79	1.9e-26	No	Hb_chr
KAF2313994.1	10	229	9	263	PF00069.22	Pkinase	2	213	264	88.7	2.2e-29	Yes	Hb_chr
KAF2314001.1	208	358	207	368	PF00069.22	Pkinase	2	153	264	114.6	2.7e-37	Yes	Hb_chr
KAF2314002.1	388	443	376	453	PF00069.22	Pkinase	101	153	264	49.3	2.2e-17	Yes	Hb_chr
KAF2314156.1	121	256	107	269	PF00069.22	Pkinase	38	150	264	16.2	2.8e-07	No	Hb_chr
KAF2314176.1	5	110	2	127	PF07714.14	Pkinase_Tyr	108	217	260	59.9	1.2e-20	Yes	Hb_chr
KAF2314194.1	798	1056	794	1058	PF07714.14	Pkinase_Tyr	5	257	260	78.1	3.4e-26	Yes	Hb_chr
KAF2314202.1	91	219	78	221	PF07714.14	Pkinase_Tyr	127	256	260	51.1	5.9e-18	Yes	Hb_chr
KAF2314249.1	118	253	118	263	PF00069.22	Pkinase	1	134	264	94	5.3e-31	Yes	Hb_chr
KAF2314265.1	524	790	521	792	PF07714.14	Pkinase_Tyr	4	257	260	173.5	2.8e-55	Yes	Hb_chr
KAF2314268.1	266	532	264	535	PF07714.14	Pkinase_Tyr	3	256	260	155.5	8.6e-50	Yes	Hb_chr
KAF2314269.1	505	668	501	683	PF07714.14	Pkinase_Tyr	5	171	260	114.9	2e-37	Yes	Hb_chr
KAF2314270.1	1110	1183	1107	1187	PF07714.14	Pkinase_Tyr	4	83	260	43.3	1.5e-15	Yes	Hb_chr
KAF2314338.1	807	849	800	862	PF00069.22	Pkinase	85	126	264	6.7	0.00023	Yes	Hb_chr
KAF2314354.1	16	213	15	229	PF00069.22	Pkinase	2	198	264	206	3.7e-65	Yes	Hb_chr
KAF2314423.1	363	609	361	611	PF07714.14	Pkinase_Tyr	3	257	260	160	3.6e-51	Yes	Hb_chr
KAF2314440.1	436	520	434	540	PF00069.22	Pkinase	3	90	264	58.9	2.8e-20	Yes	Hb_chr
KAF2314484.1	34	236	31	303	PF00069.22	Pkinase	4	198	264	157.2	2.8e-50	No	Hb_chr
KAF2314506.1	141	326	141	330	PF00069.22	Pkinase	1	164	264	54.5	6e-19	Yes	Hb_chr
KAF2314563.1	728	908	668	909	PF07714.14	Pkinase_Tyr	91	258	260	80.3	7.3e-27	Yes	Hb_chr
KAF2314597.1	608	684	569	696	PF07714.14	Pkinase_Tyr	72	150	260	30.9	9.2e-12	Yes	Hb_chr
KAF2314617.1	99	350	98	353	PF07714.14	Pkinase_Tyr	2	255	260	89.8	9.6e-30	Yes	Hb_chr
KAF2314626.1	199	399	191	422	PF00069.22	Pkinase	22	217	264	165.1	1.1e-52	Yes	Hb_chr
KAF2314694.1	79	350	77	350	PF07714.14	Pkinase_Tyr	3	259	260	211.7	6.2e-67	Yes	Hb_chr
KAF2314722.1	449	719	448	719	PF07714.14	Pkinase_Tyr	2	259	260	167.4	2e-53	Yes	Hb_chr
KAF2314734.1	121	268	120	276	PF07714.14	Pkinase_Tyr	2	153	260	76.4	1.2e-25	Yes	Hb_chr
KAF2314777.1	683	953	681	953	PF07714.14	Pkinase_Tyr	3	259	260	172.6	5e-55	Yes	Hb_chr
KAF2314779.1	134	387	133	387	PF07714.14	Pkinase_Tyr	2	259	260	222.1	4.1e-70	No	Hb_chr
KAF2314793.1	151	442	151	442	PF00069.22	Pkinase	1	264	264	225.7	3.5e-71	Yes	Hb_chr
KAF2314843.1	31	260	17	261	PF00069.22	Pkinase	25	263	264	186.3	3.8e-59	Yes	Hb_chr
KAF2314919.1	179	394	178	453	PF00069.22	Pkinase	2	208	264	142.7	7.3e-46	Yes	Hb_chr
KAF2314920.1	117	299	116	308	PF00069.22	Pkinase	2	180	264	118.1	2.4e-38	Yes	Hb_chr
KAF2314932.1	307	522	306	581	PF00069.22	Pkinase	2	208	264	141.9	1.3e-45	Yes	Hb_chr
KAF2314933.1	117	379	116	380	PF00069.22	Pkinase	2	260	264	142.4	9e-46	Yes	Hb_chr
KAF2314967.1	254	412	250	421	PF07714.14	Pkinase_Tyr	7	177	260	59.9	1.3e-20	Yes	Hb_chr
KAF2315058.1	33	198	6	200	PF00069.22	Pkinase	95	260	264	69.9	1.2e-23	Yes	Hb_chr
KAF2315092.1	841	1038	839	1054	PF00069.22	Pkinase	3	196	264	147.4	2.7e-47	Yes	Hb_chr
KAF2315174.1	15	271	15	271	PF00069.22	Pkinase	1	264	264	247	1.1e-77	No	Hb_chr
KAF2315183.1	49	225	47	226	PF07714.14	Pkinase_Tyr	82	258	260	46.2	1.9e-16	Yes	Hb_chr
KAF2315233.1	269	504	263	504	PF07714.14	Pkinase_Tyr	46	259	260	142.7	6.8e-46	Yes	Hb_chr
KAF2315273.1	101	367	98	369	PF00069.22	Pkinase	4	260	264	160.6	2.6e-51	Yes	Hb_chr
KAF2315275.1	43	315	40	341	PF00069.22	Pkinase	5	254	264	226.5	2.1e-71	No	Hb_chr
KAF2315300.1	270	489	244	496	PF00069.22	Pkinase	41	254	264	97.2	5.4e-32	Yes	Hb_chr
KAF2315301.1	45	300	44	307	PF00069.22	Pkinase	2	254	264	143.6	4e-46	Yes	Hb_chr
KAF2315316.1	101	290	97	312	PF00069.22	Pkinase	6	190	264	169.7	4.2e-54	Yes	Hb_chr
KAF2315318.1	74	311	63	312	PF07714.14	Pkinase_Tyr	14	258	260	91.5	2.9e-30	Yes	Hb_chr
KAF2315444.1	564	604	560	604	PF00069.22	Pkinase	228	264	264	7.2	0.00016	Yes	Hb_chr
KAF2315515.1	328	591	325	593	PF00069.22	Pkinase	4	260	264	119.7	7.5e-39	Yes	Hb_chr
KAF2315529.1	442	648	438	649	PF07714.14	Pkinase_Tyr	72	258	260	82	2.3e-27	Yes	Hb_chr
KAF2315569.1	55	219	31	227	PF07714.14	Pkinase_Tyr	45	207	260	107.5	3.6e-35	Yes	Hb_chr
KAF2315596.1	413	668	412	668	PF00069.22	Pkinase	2	264	264	237.7	7.5e-75	Yes	Hb_chr
KAF2315647.1	295	495	292	503	PF07714.14	Pkinase_Tyr	4	207	260	118.3	1.9e-38	Yes	Hb_chr
KAF2315691.1	42	300	42	300	PF00069.22	Pkinase	1	264	264	239.6	2.1e-75	Yes	Hb_chr
KAF2315731.1	628	886	625	888	PF00069.22	Pkinase	4	259	264	151.9	1.2e-48	No	Hb_chr
KAF2315746.1	405	572	364	572	PF07714.14	Pkinase_Tyr	100	259	260	71.9	2.8e-24	Yes	Hb_chr
KAF2315753.1	315	461	314	475	PF07714.14	Pkinase_Tyr	2	152	260	87.9	3.7e-29	Yes	Hb_chr
KAF2315823.1	717	986	714	988	PF00069.22	Pkinase	4	259	264	162.8	5.5e-52	No	Hb_chr
KAF2315832.1	358	595	350	598	PF07714.14	Pkinase_Tyr	46	256	260	94.4	3.6e-31	Yes	Hb_chr
KAF2315885.1	748	1014	745	1017	PF00069.22	Pkinase	4	258	264	150.1	4.1e-48	Yes	Hb_chr
KAF2315897.1	221	238	220	248	PF00069.22	Pkinase	2	19	264	2.3	0.0048	Yes	Hb_chr
KAF2315996.1	280	545	278	547	PF00069.22	Pkinase	3	260	264	163.8	2.7e-52	Yes	Hb_chr
KAF2316001.1	137	290	125	293	PF07714.14	Pkinase_Tyr	102	255	260	38.9	3.2e-14	Yes	Hb_chr
KAF2316022.1	129	312	128	326	PF07714.14	Pkinase_Tyr	2	173	260	68	4.1e-23	Yes	Hb_chr
KAF2316043.1	309	573	307	577	PF00069.22	Pkinase	3	259	264	160.8	2.3e-51	Yes	Hb_chr
KAF2316049.1	97	256	81	279	PF07714.14	Pkinase_Tyr	43	203	260	79.2	1.6e-26	Yes	Hb_chr
KAF2316055.1	1	129	1	194	PF00069.22	Pkinase	80	203	264	96.8	7.7e-32	Yes	Hb_chr
KAF2316072.1	118	328	115	345	PF07714.14	Pkinase_Tyr	4	218	260	98.1	2.8e-32	Yes	Hb_chr
KAF2316077.1	770	977	769	1041	PF00069.22	Pkinase	2	203	264	154.1	2.5e-49	Yes	Hb_chr
KAF2316102.1	4	28	4	31	PF00069.22	Pkinase	1	25	264	8.1	8.7e-05	Yes	Hb_chr
KAF2316126.1	75	346	72	346	PF07714.14	Pkinase_Tyr	4	259	260	215.8	3.3e-68	Yes	Hb_chr
KAF2316169.1	46	285	42	285	PF00069.22	Pkinase	5	264	264	224.4	9e-71	Yes	Hb_chr
KAF2316240.1	124	216	102	218	PF00069.22	Pkinase	102	188	264	79	2e-26	Yes	Hb_chr
KAF2316268.1	199	381	196	386	PF00069.22	Pkinase	4	175	264	113.9	4.5e-37	Yes	Hb_chr
KAF2316270.1	171	355	168	357	PF00069.22	Pkinase	4	173	264	114.3	3.5e-37	Yes	Hb_chr
KAF2316366.1	58	263	58	302	PF00069.22	Pkinase	1	200	264	170	3.5e-54	Yes	Hb_chr
KAF2316386.1	173	441	172	443	PF00069.22	Pkinase	2	260	264	156.1	6.1e-50	Yes	Hb_chr
KAF2316445.1	372	643	371	645	PF00069.22	Pkinase	13	260	264	117.2	4.6e-38	No	Hb_chr
KAF2316453.1	489	745	485	748	PF07714.14	Pkinase_Tyr	7	256	260	69.4	1.5e-23	Yes	Hb_chr
KAF2316488.1	489	745	485	748	PF07714.14	Pkinase_Tyr	7	256	260	69.4	1.5e-23	Yes	Hb_chr
KAF2316602.1	88	241	82	242	PF07714.14	Pkinase_Tyr	108	257	260	64.1	6.7e-22	Yes	Hb_chr
KAF2316613.1	115	267	92	311	PF07714.14	Pkinase_Tyr	37	190	260	77.7	4.6e-26	Yes	Hb_chr
KAF2316617.1	23	279	23	279	PF00069.22	Pkinase	1	264	264	244.4	6.9e-77	Yes	Hb_chr
KAF2316626.1	141	400	140	400	PF00069.22	Pkinase	2	264	264	232.9	2.2e-73	No	Hb_chr
KAF2316658.1	62	340	61	342	PF00069.22	Pkinase	2	259	264	154	2.6e-49	Yes	Hb_chr
KAF2316662.1	2	171	1	221	PF00069.22	Pkinase	47	204	264	122.7	9.1e-40	Yes	Hb_chr
KAF2316681.1	556	829	555	831	PF00069.22	Pkinase	2	260	264	161.1	1.8e-51	No	Hb_chr
KAF2316728.1	18	273	18	273	PF00069.22	Pkinase	1	264	264	246.6	1.5e-77	Yes	Hb_chr
KAF2316777.1	16	307	16	307	PF00069.22	Pkinase	1	264	264	228	7e-72	No	Hb_chr
KAF2316814.1	55	331	52	333	PF07714.14	Pkinase_Tyr	4	257	260	140.8	2.6e-45	Yes	Hb_chr
KAF2316897.1	60	264	59	330	PF00069.22	Pkinase	2	201	264	156.5	4.6e-50	No	Hb_chr
KAF2316965.1	53	198	50	204	PF07714.14	Pkinase_Tyr	4	151	260	63.6	9.5e-22	Yes	Hb_chr
KAF2316985.1	640	821	638	839	PF00069.22	Pkinase	3	166	264	110.6	4.5e-36	Yes	Hb_chr
KAF2317035.1	17	271	17	271	PF00069.22	Pkinase	1	264	264	252.7	2.1e-79	Yes	Hb_chr
KAF2317042.1	513	806	509	807	PF07714.14	Pkinase_Tyr	5	258	260	117.4	3.5e-38	No	Hb_chr
KAF2317170.1	786	1052	785	1052	PF07714.14	Pkinase_Tyr	2	259	260	191.9	6.7e-61	No	Hb_chr
KAF2317300.1	617	773	613	789	PF07714.14	Pkinase_Tyr	5	164	260	107	5.2e-35	Yes	Hb_chr
KAF2317327.1	140	295	132	295	PF07714.14	Pkinase_Tyr	123	259	260	63.1	1.3e-21	Yes	Hb_chr
KAF2317330.1	262	459	189	461	PF00069.22	Pkinase	73	260	264	68.9	2.4e-23	Yes	Hb_chr
KAF2317336.1	273	543	268	543	PF07714.14	Pkinase_Tyr	7	259	260	133.9	3.4e-43	Yes	Hb_chr
KAF2317344.1	478	742	474	744	PF07714.14	Pkinase_Tyr	5	257	260	164.5	1.5e-52	Yes	Hb_chr
KAF2317351.1	484	748	480	750	PF07714.14	Pkinase_Tyr	5	257	260	164.5	1.6e-52	Yes	Hb_chr
KAF2317352.1	523	788	519	790	PF07714.14	Pkinase_Tyr	5	257	260	168.8	7.6e-54	Yes	Hb_chr
KAF2317353.1	394	590	390	606	PF07714.14	Pkinase_Tyr	5	204	260	166.4	3.9e-53	Yes	Hb_chr
KAF2317358.1	50	246	46	260	PF07714.14	Pkinase_Tyr	5	204	260	169.7	4e-54	Yes	Hb_chr
KAF2317360.1	471	669	468	689	PF00069.22	Pkinase	4	195	264	163.5	3.4e-52	Yes	Hb_chr
KAF2317362.1	155	351	151	366	PF07714.14	Pkinase_Tyr	5	204	260	168.4	9.8e-54	Yes	Hb_chr
KAF2317365.1	78	274	74	290	PF07714.14	Pkinase_Tyr	5	204	260	169.4	4.9e-54	Yes	Hb_chr
KAF2317366.1	493	759	490	760	PF07714.14	Pkinase_Tyr	4	258	260	172.2	6.7e-55	Yes	Hb_chr
KAF2317369.1	50	246	46	262	PF07714.14	Pkinase_Tyr	5	204	260	169.6	4.1e-54	Yes	Hb_chr
KAF2317373.1	793	989	789	1005	PF07714.14	Pkinase_Tyr	5	204	260	165	1.1e-52	Yes	Hb_chr
KAF2317374.1	115	265	112	265	PF00069.22	Pkinase	4	143	264	110.6	4.5e-36	Yes	Hb_chr
KAF2317376.1	442	638	438	653	PF07714.14	Pkinase_Tyr	5	204	260	166.6	3.5e-53	Yes	Hb_chr
KAF2317378.1	511	631	507	634	PF07714.14	Pkinase_Tyr	5	122	260	73.7	7.6e-25	Yes	Hb_chr
KAF2317384.1	110	173	103	181	PF07714.14	Pkinase_Tyr	137	194	260	3.3	0.0024	Yes	Hb_chr
KAF2317397.1	296	563	292	564	PF07714.14	Pkinase_Tyr	5	258	260	103.9	4.7e-34	No	Hb_chr
KAF2317402.1	7	254	3	255	PF07714.14	Pkinase_Tyr	30	258	260	97.2	5.2e-32	Yes	Hb_chr
KAF2317418.1	240	273	237	278	PF07714.14	Pkinase_Tyr	5	42	260	9.8	2.3e-05	Yes	Hb_chr
KAF2317437.1	11	122	6	202	PF07714.14	Pkinase_Tyr	75	207	260	53.2	1.4e-18	Yes	Hb_chr
KAF2317456.1	126	215	126	220	PF00069.22	Pkinase	1	86	264	56.3	1.7e-19	Yes	Hb_chr
KAF2317458.1	169	421	169	422	PF07714.14	Pkinase_Tyr	1	258	260	218.2	6.3e-69	Yes	Hb_chr
KAF2317541.1	439	710	436	712	PF00069.22	Pkinase	4	260	264	181	1.5e-57	Yes	Hb_chr
KAF2317542.1	117	388	114	390	PF00069.22	Pkinase	4	260	264	181	1.5e-57	Yes	Hb_chr
KAF2317544.1	525	796	522	798	PF00069.22	Pkinase	4	260	264	180.7	1.9e-57	Yes	Hb_chr
KAF2317559.1	832	978	831	989	PF07714.14	Pkinase_Tyr	2	152	260	87	6.8e-29	Yes	Hb_chr
KAF2317560.1	879	1139	876	1141	PF00069.22	Pkinase	5	260	264	131.7	1.7e-42	Yes	Hb_chr
KAF2317570.1	132	288	131	289	PF07714.14	Pkinase_Tyr	107	257	260	78.2	3.3e-26	Yes	Hb_chr
KAF2317580.1	123	282	98	295	PF07714.14	Pkinase_Tyr	50	204	260	50.6	8.8e-18	Yes	Hb_chr
KAF2317594.1	109	309	107	322	PF07714.14	Pkinase_Tyr	3	204	260	62.4	2.2e-21	Yes	Hb_chr
KAF2317635.1	210	478	205	482	PF07714.14	Pkinase_Tyr	6	255	260	152.9	5.3e-49	Yes	Hb_chr
KAF2317673.1	699	964	696	964	PF07714.14	Pkinase_Tyr	4	259	260	162	8.8e-52	Yes	Hb_chr
KAF2317684.1	1455	1567	1446	1573	PF00069.22	Pkinase	73	178	264	65.8	2.2e-22	Yes	Hb_chr
KAF2317709.1	12	198	6	204	PF00069.22	Pkinase	73	254	264	93.9	5.7e-31	Yes	Hb_chr
KAF2317713.1	593	871	590	871	PF07714.14	Pkinase_Tyr	4	259	260	133.8	3.5e-43	Yes	Hb_chr
KAF2317729.1	6	125	1	133	PF00069.22	Pkinase	42	156	264	87.3	6e-29	Yes	Hb_chr
KAF2317730.1	313	431	312	432	PF00069.22	Pkinase	140	263	264	76.6	1.1e-25	Yes	Hb_chr
KAF2317733.1	24	185	23	197	PF07714.14	Pkinase_Tyr	2	156	260	54.1	7.3e-19	Yes	Hb_chr
KAF2317735.1	15	263	15	264	PF00069.22	Pkinase	1	263	264	215	6.4e-68	No	Hb_chr
KAF2317756.1	66	318	64	319	PF07714.14	Pkinase_Tyr	3	257	260	97	6.2e-32	Yes	Hb_chr
KAF2317761.1	299	494	293	525	PF07714.14	Pkinase_Tyr	8	203	260	71	5.3e-24	Yes	Hb_chr
KAF2317848.1	2	116	1	137	PF00069.22	Pkinase	48	160	264	90.7	5.5e-30	Yes	Hb_chr
KAF2317852.1	4	120	1	142	PF00069.22	Pkinase	45	159	264	92.2	1.9e-30	Yes	Hb_chr
KAF2317866.1	181	393	180	458	PF00069.22	Pkinase	2	202	264	146.3	6e-47	Yes	Hb_chr
KAF2317874.1	181	393	180	458	PF00069.22	Pkinase	2	202	264	146.3	6e-47	Yes	Hb_chr
KAF2317951.1	350	547	347	565	PF00069.22	Pkinase	4	202	264	119.4	9.3e-39	No	Hb_chr
KAF2317970.1	753	1015	753	1015	PF07714.14	Pkinase_Tyr	1	259	260	205.5	4.8e-65	Yes	Hb_chr
KAF2317973.1	91	219	88	222	PF00069.22	Pkinase	4	124	264	58.7	3.1e-20	Yes	Hb_chr
KAF2317992.1	107	384	104	386	PF00069.22	Pkinase	5	260	264	146.4	5.5e-47	Yes	Hb_chr
KAF2318055.1	12	157	11	168	PF07714.14	Pkinase_Tyr	2	151	260	91	4.2e-30	Yes	Hb_chr
KAF2318080.1	99	374	95	374	PF07714.14	Pkinase_Tyr	5	259	260	166.3	4.1e-53	Yes	Hb_chr
KAF2318086.1	99	366	95	366	PF07714.14	Pkinase_Tyr	5	259	260	145.9	7.4e-47	Yes	Hb_chr
KAF2318140.1	662	817	659	829	PF07714.14	Pkinase_Tyr	4	160	260	125.2	1.5e-40	Yes	Hb_chr
KAF2318341.1	241	504	239	506	PF07714.14	Pkinase_Tyr	3	257	260	136.9	4.1e-44	Yes	Hb_chr
KAF2318364.1	7	197	4	197	PF00069.22	Pkinase	100	264	264	76.2	1.5e-25	Yes	Hb_chr
KAF2318371.1	347	450	337	450	PF00069.22	Pkinase	154	264	264	69.3	1.8e-23	Yes	Hb_chr
KAF2318412.1	388	433	388	438	PF07714.14	Pkinase_Tyr	1	51	260	20.1	1.7e-08	Yes	Hb_chr
KAF2318432.1	62	327	60	327	PF00069.22	Pkinase	3	264	264	218.1	7.4e-69	No	Hb_chr
KAF2318464.1	54	205	47	219	PF07714.14	Pkinase_Tyr	9	159	260	97.4	4.5e-32	Yes	Hb_chr
KAF2318495.1	113	348	104	350	PF00069.22	Pkinase	42	260	264	139.1	9.4e-45	No	Hb_chr
KAF2318499.1	170	338	166	341	PF00069.22	Pkinase	117	258	264	49.1	2.6e-17	Yes	Hb_chr
KAF2318637.1	66	339	63	342	PF07714.14	Pkinase_Tyr	4	255	260	149.9	4.5e-48	Yes	Hb_chr
KAF2318651.1	53	330	50	330	PF07714.14	Pkinase_Tyr	4	259	260	154.1	2.2e-49	No	Hb_chr
KAF2318656.1	440	583	438	584	PF07714.14	Pkinase_Tyr	3	137	260	68.9	2.3e-23	Yes	Hb_chr
KAF2318806.1	63	157	59	173	PF07714.14	Pkinase_Tyr	5	95	260	61.6	3.7e-21	Yes	Hb_chr
KAF2318817.1	32	204	24	204	PF07714.14	Pkinase_Tyr	105	259	260	91.8	2.3e-30	Yes	Hb_chr
KAF2318835.1	57	135	53	146	PF00069.22	Pkinase	122	198	264	68	4.7e-23	Yes	Hb_chr
KAF2319088.1	129	222	128	228	PF00069.22	Pkinase	2	93	264	48.8	3.3e-17	Yes	Hb_chr
KAF2319096.1	408	607	406	621	PF07714.14	Pkinase_Tyr	4	204	260	63.4	1.1e-21	Yes	Hb_chr
KAF2319117.1	306	505	304	519	PF07714.14	Pkinase_Tyr	4	204	260	63.9	7.8e-22	Yes	Hb_chr
KAF2319123.1	106	253	84	253	PF07714.14	Pkinase_Tyr	132	259	260	52	3.3e-18	Yes	Hb_chr
KAF2319130.1	209	436	195	471	PF00069.22	Pkinase	15	229	264	142.7	7.6e-46	Yes	Hb_chr
KAF2319131.1	190	327	184	329	PF00069.22	Pkinase	135	260	264	52.9	1.9e-18	Yes	Hb_chr
KAF2319138.1	119	260	116	262	PF00069.22	Pkinase	131	260	264	54.5	5.9e-19	Yes	Hb_chr
KAF2319140.1	415	585	413	588	PF00069.22	Pkinase	103	259	264	69.9	1.2e-23	Yes	Hb_chr
KAF2319141.1	250	469	238	502	PF00069.22	Pkinase	15	220	264	142.1	1.2e-45	Yes	Hb_chr
KAF2319157.1	314	507	312	530	PF07714.14	Pkinase_Tyr	4	207	260	82.3	1.8e-27	Yes	Hb_chr
KAF2319191.1	574	864	570	864	PF07714.14	Pkinase_Tyr	5	259	260	134.1	2.8e-43	Yes	Hb_chr
KAF2319264.1	395	537	391	539	PF07714.14	Pkinase_Tyr	6	153	260	99.1	1.4e-32	Yes	Hb_chr
KAF2319292.1	1053	1258	1050	1317	PF00069.22	Pkinase	4	204	264	139.7	6.3e-45	Yes	Hb_chr
KAF2319298.1	41	262	35	304	PF00069.22	Pkinase	22	220	264	25.5	4e-10	Yes	Hb_chr
KAF2319308.1	292	547	292	547	PF00069.22	Pkinase	1	264	264	256.2	1.8e-80	Yes	Hb_chr
KAF2319310.1	96	359	93	361	PF00069.22	Pkinase	4	260	264	120.6	4.2e-39	Yes	Hb_chr
KAF2319350.1	7	230	2	234	PF07714.14	Pkinase_Tyr	43	254	260	83.3	9.2e-28	Yes	Hb_chr
KAF2319355.1	28	288	27	292	PF07714.14	Pkinase_Tyr	2	254	260	88.7	2e-29	Yes	Hb_chr
KAF2319525.1	325	541	324	595	PF00069.22	Pkinase	2	212	264	161.4	1.5e-51	No	Hb_chr
KAF2319666.1	47	177	27	179	PF07714.14	Pkinase_Tyr	141	257	260	38.4	4.5e-14	Yes	Hb_chr
KAF2319696.1	344	601	343	601	PF00069.22	Pkinase	2	264	264	192.6	4.4e-61	Yes	Hb_chr
KAF2319853.1	4	260	4	260	PF00069.22	Pkinase	1	264	264	238.3	5e-75	No	Hb_chr
KAF2319861.1	4	260	4	260	PF00069.22	Pkinase	1	264	264	237.6	8.3e-75	No	Hb_chr
KAF2319902.1	19	301	16	304	PF00069.22	Pkinase	4	259	264	135.9	8.8e-44	Yes	Hb_chr
KAF2319912.1	75	275	49	279	PF00069.22	Pkinase	70	259	264	96	1.3e-31	Yes	Hb_chr
KAF2320087.1	86	154	84	157	PF00069.22	Pkinase	3	74	264	46.3	1.9e-16	Yes	Hb_chr
KAF2320093.1	129	412	129	412	PF00069.22	Pkinase	1	264	264	232.1	4e-73	Yes	Hb_chr
KAF2320109.1	941	1129	940	1129	PF00069.22	Pkinase	64	264	264	181.7	9.7e-58	Yes	Hb_chr
KAF2320159.1	89	106	88	109	PF00069.22	Pkinase	2	19	264	6.1	0.00036	Yes	Hb_chr
KAF2320167.1	523	758	522	761	PF00069.22	Pkinase	2	247	264	206.5	2.5e-65	Yes	Hb_chr
KAF2320194.1	30	239	28	252	PF07714.14	Pkinase_Tyr	3	205	260	113.3	6.5e-37	Yes	Hb_chr
KAF2320206.1	665	922	664	922	PF00069.22	Pkinase	2	264	264	217.2	1.4e-68	Yes	Hb_chr
KAF2320210.1	667	924	666	924	PF00069.22	Pkinase	2	264	264	217.2	1.4e-68	Yes	Hb_chr
KAF2320225.1	59	300	58	302	PF00069.22	Pkinase	2	242	264	212.2	4.8e-67	Yes	Hb_chr
KAF2320228.1	672	929	671	929	PF00069.22	Pkinase	2	264	264	217.1	1.4e-68	Yes	Hb_chr
KAF2320244.1	465	722	464	722	PF00069.22	Pkinase	2	264	264	217.8	8.8e-69	Yes	Hb_chr
KAF2320250.1	140	357	125	357	PF00069.22	Pkinase	37	264	264	194	1.6e-61	Yes	Hb_chr
KAF2320252.1	140	357	125	357	PF00069.22	Pkinase	37	264	264	194	1.6e-61	Yes	Hb_chr
KAF2320257.1	705	962	704	962	PF00069.22	Pkinase	2	264	264	217.1	1.5e-68	Yes	Hb_chr
KAF2320262.1	607	824	598	824	PF00069.22	Pkinase	37	264	264	193.4	2.4e-61	Yes	Hb_chr
KAF2320267.1	258	515	257	515	PF00069.22	Pkinase	2	264	264	215.5	4.5e-68	Yes	Hb_chr
KAF2320272.1	238	495	237	495	PF00069.22	Pkinase	2	264	264	217	1.6e-68	Yes	Hb_chr
KAF2320276.1	122	265	121	273	PF07714.14	Pkinase_Tyr	2	150	260	80.7	5.5e-27	Yes	Hb_chr
KAF2320277.1	671	786	670	786	PF00069.22	Pkinase	140	264	264	90	9e-30	Yes	Hb_chr
KAF2320283.1	719	888	705	924	PF00069.22	Pkinase	37	204	264	169.4	5.3e-54	Yes	Hb_chr
KAF2320429.1	318	533	287	540	PF07714.14	Pkinase_Tyr	47	252	260	97.2	5.1e-32	Yes	Hb_chr
KAF2320441.1	381	631	378	638	PF07714.14	Pkinase_Tyr	6	252	260	122.5	1e-39	Yes	Hb_chr
KAF2320479.1	149	396	148	396	PF00069.22	Pkinase	2	264	264	242.4	2.9e-76	Yes	Hb_chr
KAF2320509.1	68	210	66	219	PF07714.14	Pkinase_Tyr	3	155	260	90.6	5.2e-30	Yes	Hb_chr
KAF2320571.1	42	293	39	294	PF07714.14	Pkinase_Tyr	4	258	260	79.4	1.4e-26	Yes	Hb_chr
KAF2320572.1	34	175	30	191	PF07714.14	Pkinase_Tyr	5	148	260	90.9	4.2e-30	No	Hb_chr
KAF2320573.1	27	170	25	187	PF07714.14	Pkinase_Tyr	3	148	260	84.3	4.6e-28	Yes	Hb_chr
KAF2320575.1	23	166	21	178	PF07714.14	Pkinase_Tyr	3	148	260	85.5	1.9e-28	Yes	Hb_chr
KAF2320596.1	2	137	1	165	PF00069.22	Pkinase	81	216	264	87.8	4e-29	Yes	Hb_chr
KAF2320597.1	5	134	3	148	PF07714.14	Pkinase_Tyr	31	159	260	85.6	1.8e-28	Yes	Hb_chr
KAF2320598.1	300	566	299	569	PF00069.22	Pkinase	2	259	264	160.5	2.8e-51	Yes	Hb_chr
KAF2320600.1	27	233	26	299	PF00069.22	Pkinase	2	199	264	151.5	1.6e-48	Yes	Hb_chr
KAF2320601.1	377	496	370	522	PF00069.22	Pkinase	92	206	264	86.4	1.1e-28	Yes	Hb_chr
KAF2320603.1	393	503	387	533	PF00069.22	Pkinase	98	204	264	80.1	9e-27	Yes	Hb_chr
KAF2320606.1	280	544	279	548	PF00069.22	Pkinase	2	259	264	162.8	5.3e-52	Yes	Hb_chr
KAF2320607.1	145	281	142	343	PF07714.14	Pkinase_Tyr	67	203	260	96.9	6.6e-32	Yes	Hb_chr
KAF2320617.1	356	620	355	624	PF00069.22	Pkinase	2	259	264	166.4	4.3e-53	No	Hb_chr
KAF2320619.1	94	288	93	292	PF00069.22	Pkinase	2	194	264	146.6	4.7e-47	Yes	Hb_chr
KAF2320621.1	257	462	256	474	PF00069.22	Pkinase	2	205	264	159.4	5.8e-51	Yes	Hb_chr
KAF2320623.1	545	752	543	762	PF07714.14	Pkinase_Tyr	3	211	260	151.9	1e-48	Yes	Hb_chr
KAF2320625.1	448	613	437	643	PF00069.22	Pkinase	22	200	264	99	1.6e-32	Yes	Hb_chr
KAF2320634.1	35	298	34	301	PF00069.22	Pkinase	2	258	264	124.5	2.7e-40	Yes	Hb_chr
KAF2320638.1	186	203	185	205	PF00069.22	Pkinase	2	19	264	3.6	0.002	Yes	Hb_chr
KAF2320641.1	167	423	163	426	PF07714.14	Pkinase_Tyr	5	256	260	119.2	1e-38	Yes	Hb_chr
KAF2320719.1	649	835	646	844	PF07714.14	Pkinase_Tyr	4	176	260	80.2	8e-27	Yes	Hb_chr
KAF2320736.1	650	836	647	845	PF07714.14	Pkinase_Tyr	4	176	260	80.8	5.2e-27	Yes	Hb_chr
KAF2321226.1	68	177	56	181	PF00069.22	Pkinase	153	260	264	44.8	5.4e-16	Yes	Hb_chr
KAF2321227.1	232	491	231	496	PF00069.22	Pkinase	2	260	264	168.9	7.6e-54	Yes	Hb_chr
KAF2321253.1	369	626	367	628	PF00069.22	Pkinase	4	260	264	119.5	8.5e-39	No	Hb_chr
KAF2321407.1	289	555	288	557	PF00069.22	Pkinase	2	260	264	151.1	2.1e-48	Yes	Hb_chr
KAF2321418.1	65	171	39	238	PF00069.22	Pkinase	101	202	264	97.9	3.5e-32	Yes	Hb_chr
KAF2321456.1	229	462	223	462	PF00069.22	Pkinase	61	264	264	74.9	3.5e-25	Yes	Hb_chr
KAF2321506.1	346	427	344	428	PF07714.14	Pkinase_Tyr	176	258	260	65.3	2.9e-22	Yes	Hb_chr
KAF2321518.1	26	280	26	280	PF00069.22	Pkinase	1	264	264	256.4	1.5e-80	Yes	Hb_chr
KAF2321528.1	85	236	84	254	PF00069.22	Pkinase	2	151	264	99.8	8.9e-33	Yes	Hb_chr
KAF2321540.1	407	556	403	575	PF07714.14	Pkinase_Tyr	66	216	260	92.7	1.3e-30	Yes	Hb_chr
KAF2321549.1	345	548	344	608	PF00069.22	Pkinase	2	204	264	146.6	4.9e-47	Yes	Hb_chr
KAF2321550.1	310	513	309	519	PF00069.22	Pkinase	2	200	264	138.4	1.5e-44	Yes	Hb_chr
KAF2321571.1	448	706	444	708	PF07714.14	Pkinase_Tyr	5	257	260	73.4	9.6e-25	Yes	Hb_chr
KAF2321581.1	259	424	229	462	PF00069.22	Pkinase	52	203	264	99.3	1.3e-32	Yes	Hb_chr
KAF2321646.1	597	700	586	700	PF00069.22	Pkinase	154	264	264	71.1	5e-24	Yes	Hb_chr
KAF2321709.1	320	442	313	442	PF00069.22	Pkinase	133	264	264	75	3.4e-25	Yes	Hb_chr
KAF2321883.1	526	801	525	803	PF00069.22	Pkinase	2	259	264	158.1	1.5e-50	No	Hb_chr
KAF2321884.1	41	323	38	323	PF00069.22	Pkinase	5	264	264	235.6	3.5e-74	Yes	Hb_chr
KAF2321913.1	485	683	480	735	PF07714.14	Pkinase_Tyr	6	206	260	129.1	9.6e-42	Yes	Hb_chr
KAF2321917.1	485	683	480	735	PF07714.14	Pkinase_Tyr	6	206	260	129.1	9.6e-42	Yes	Hb_chr
KAF2322118.1	541	734	533	736	PF07714.14	Pkinase_Tyr	73	257	260	56.1	1.8e-19	Yes	Hb_chr
KAF2322159.1	1	203	1	204	PF07714.14	Pkinase_Tyr	55	257	260	74.3	4.9e-25	Yes	Hb_chr
KAF2322211.1	115	388	111	388	PF07714.14	Pkinase_Tyr	6	259	260	165.1	9.6e-53	Yes	Hb_chr
KAF2322357.1	330	590	328	592	PF00069.22	Pkinase	10	260	264	150	4.4e-48	Yes	Hb_chr
KAF2322367.1	20	286	17	287	PF00069.22	Pkinase	6	263	264	162.5	6.5e-52	Yes	Hb_chr
KAF2322386.1	8	138	1	147	PF00069.22	Pkinase	73	193	264	88.7	2.2e-29	Yes	Hb_chr
KAF2322391.1	2	128	1	132	PF00069.22	Pkinase	28	147	264	71.1	5.3e-24	Yes	Hb_chr
KAF2322396.1	338	497	206	499	PF07714.14	Pkinase_Tyr	109	256	260	70.1	9.8e-24	Yes	Hb_chr
KAF2322536.1	10	149	6	163	PF07714.14	Pkinase_Tyr	5	158	260	81.1	4.2e-27	Yes	Hb_chr
KAF2322612.1	101	362	97	362	PF07714.14	Pkinase_Tyr	5	259	260	130.5	3.5e-42	No	Hb_chr
KAF2322639.1	75	272	59	276	PF00069.22	Pkinase	53	257	264	76.9	8.6e-26	Yes	Hb_chr
KAF2322664.1	284	413	278	416	PF00069.22	Pkinase	139	258	264	46.7	1.4e-16	Yes	Hb_chr
KAF2322673.1	301	550	301	550	PF07714.14	Pkinase_Tyr	1	259	260	246.5	1.5e-77	Yes	Hb_chr
KAF2322728.1	334	543	331	600	PF00069.22	Pkinase	4	207	264	137.7	2.5e-44	No	Hb_chr
KAF2322758.1	21	274	20	274	PF00069.22	Pkinase	2	264	264	245.5	3.2e-77	Yes	Hb_chr
KAF2322766.1	165	301	160	356	PF07714.14	Pkinase_Tyr	6	144	260	93.8	5.8e-31	Yes	Hb_chr
KAF2322922.1	59	256	56	272	PF07714.14	Pkinase_Tyr	5	202	260	140.6	3e-45	Yes	Hb_chr
KAF2322924.1	59	329	56	330	PF07714.14	Pkinase_Tyr	5	258	260	132.6	8.1e-43	Yes	Hb_chr
KAF2322928.1	59	329	56	330	PF07714.14	Pkinase_Tyr	5	258	260	146.4	5e-47	No	Hb_chr
KAF2322974.1	84	184	70	185	PF07714.14	Pkinase_Tyr	52	147	260	54.5	5.7e-19	Yes	Hb_chr
KAF2322977.1	152	305	121	305	PF07714.14	Pkinase_Tyr	121	259	260	67.9	4.7e-23	Yes	Hb_chr
KAF2323055.1	13	216	13	220	PF00069.22	Pkinase	1	198	264	173.3	3.5e-55	Yes	Hb_chr
KAF2323072.1	12	279	12	279	PF00069.22	Pkinase	1	264	264	205.3	5.8e-65	Yes	Hb_chr
KAF2323131.1	621	790	616	790	PF07714.14	Pkinase_Tyr	98	259	260	60.9	6.4e-21	Yes	Hb_chr
KAF2323228.1	42	151	40	154	PF07714.14	Pkinase_Tyr	3	116	260	58.8	2.7e-20	Yes	Hb_chr
KAF2323352.1	454	721	451	721	PF07714.14	Pkinase_Tyr	4	259	260	151.2	1.7e-48	No	Hb_chr
KAF2323365.1	124	280	111	284	PF00069.22	Pkinase	94	258	264	42.2	3.3e-15	Yes	Hb_chr
KAF2323466.1	144	373	144	430	PF00069.22	Pkinase	1	210	264	57.8	5.7e-20	Yes	Hb_chr
KAF2323475.1	435	462	430	479	PF07714.14	Pkinase_Tyr	177	205	260	19	3.8e-08	Yes	Hb_chr
KAF2323495.1	368	451	367	452	PF07714.14	Pkinase_Tyr	3	92	260	59.4	1.8e-20	Yes	Hb_chr
KAF2323498.1	512	668	511	683	PF07714.14	Pkinase_Tyr	3	162	260	123.6	4.6e-40	Yes	Hb_chr
KAF2323499.1	288	582	287	586	PF07714.14	Pkinase_Tyr	3	255	260	150.5	2.8e-48	Yes	Hb_chr
KAF2323500.1	670	832	669	832	PF07714.14	Pkinase_Tyr	115	259	260	78.4	2.8e-26	Yes	Hb_chr
KAF2323501.1	453	719	451	719	PF07714.14	Pkinase_Tyr	4	259	260	167	2.6e-53	Yes	Hb_chr
KAF2323511.1	385	606	377	609	PF00069.22	Pkinase	55	259	264	115.8	1.2e-37	Yes	Hb_chr
KAF2323512.1	615	648	613	654	PF07714.14	Pkinase_Tyr	3	41	260	17.7	9.2e-08	Yes	Hb_chr
KAF2323546.1	408	669	404	674	PF07714.14	Pkinase_Tyr	5	254	260	139	9.2e-45	No	Hb_chr
KAF2323570.1	10	204	9	246	PF00069.22	Pkinase	2	188	264	80.7	5.9e-27	Yes	Hb_chr
KAF2323577.1	10	259	2	259	PF07714.14	Pkinase_Tyr	27	259	260	140.6	2.9e-45	No	Hb_chr
KAF2323585.1	337	488	334	495	PF00069.22	Pkinase	5	150	264	59.8	1.4e-20	Yes	Hb_chr
KAF2323628.1	62	229	56	231	PF00069.22	Pkinase	102	259	264	95.9	1.4e-31	Yes	Hb_chr
KAF2323690.1	356	626	354	626	PF07714.14	Pkinase_Tyr	3	259	260	145.5	9.5e-47	Yes	Hb_chr
KAF2323699.1	366	624	362	625	PF07714.14	Pkinase_Tyr	6	258	260	155.9	6.3e-50	Yes	Hb_chr
KAF2323730.1	188	471	185	473	PF00069.22	Pkinase	4	259	264	96.4	9.8e-32	Yes	Hb_chr
KAF2323820.1	283	484	282	487	PF00069.22	Pkinase	2	203	264	156	6.4e-50	No	Hb_chr
KAF2323889.1	9	262	9	262	PF00069.22	Pkinase	1	264	264	246.6	1.5e-77	Yes	Hb_chr
KAF2323903.1	616	772	613	785	PF07714.14	Pkinase_Tyr	4	155	260	84.7	3.3e-28	No	Hb_chr
KAF2323904.1	551	824	549	826	PF00069.22	Pkinase	3	260	264	149.2	7.8e-48	Yes	Hb_chr
KAF2323907.1	168	441	165	444	PF00069.22	Pkinase	4	259	264	152	1.1e-48	Yes	Hb_chr
KAF2323998.1	6	217	1	221	PF07714.14	Pkinase_Tyr	44	254	260	94.8	2.8e-31	Yes	Hb_chr
KAF2324051.1	75	221	72	224	PF07714.14	Pkinase_Tyr	4	151	260	64.1	6.5e-22	Yes	Hb_chr
KAF2324054.1	202	469	201	472	PF00069.22	Pkinase	2	259	264	163.8	2.7e-52	Yes	Hb_chr
KAF2324071.1	75	324	72	336	PF07714.14	Pkinase_Tyr	4	249	260	87.6	4.5e-29	Yes	Hb_chr
KAF2324074.1	202	469	201	472	PF00069.22	Pkinase	2	259	264	157.5	2.3e-50	Yes	Hb_chr
KAF2324172.1	1	224	1	224	PF00069.22	Pkinase	29	264	264	206.8	2e-65	Yes	Hb_chr
KAF2324376.1	113	262	110	282	PF07714.14	Pkinase_Tyr	4	159	260	75.7	1.9e-25	No	Hb_chr
KAF2324421.1	321	581	320	581	PF00069.22	Pkinase	2	264	264	223.5	1.7e-70	Yes	Hb_chr
KAF2324473.1	165	218	149	219	PF00069.22	Pkinase	98	147	264	29.2	3.1e-11	Yes	Hb_chr
KAF2324477.1	133	402	133	405	PF00069.22	Pkinase	1	259	264	145.9	7.6e-47	Yes	Hb_chr
KAF2324543.1	669	783	661	795	PF07714.14	Pkinase_Tyr	34	151	260	71	5e-24	Yes	Hb_chr
KAF2324576.1	529	800	526	803	PF07714.14	Pkinase_Tyr	7	256	260	68.7	2.5e-23	Yes	Hb_chr
KAF2324610.1	33	319	32	319	PF00069.22	Pkinase	2	264	264	243.6	1.2e-76	No	Hb_chr
KAF2324652.1	820	1044	818	1082	PF00069.22	Pkinase	10	222	264	106.6	7.6e-35	Yes	Hb_chr
KAF2324705.1	692	860	691	863	PF07714.14	Pkinase_Tyr	2	172	260	97.4	4.5e-32	Yes	Hb_chr
KAF2324711.1	162	429	161	433	PF00069.22	Pkinase	2	260	264	161.7	1.1e-51	Yes	Hb_chr
KAF2324741.1	340	544	340	563	PF07714.14	Pkinase_Tyr	1	215	260	200.8	1.3e-63	Yes	Hb_chr
KAF2324762.1	123	271	78	274	PF00069.22	Pkinase	102	259	264	51	7.2e-18	Yes	Hb_chr
KAF2324786.1	2	153	1	159	PF07714.14	Pkinase_Tyr	30	180	260	96.7	7.2e-32	Yes	Hb_chr
KAF2324801.1	487	544	484	546	PF00069.22	Pkinase	4	66	264	9.6	2.9e-05	Yes	Hb_chr
KAF2324827.1	14	266	14	266	PF00069.22	Pkinase	1	264	264	221.4	7.4e-70	Yes	Hb_chr
KAF2324911.1	81	334	78	334	PF00069.22	Pkinase	5	264	264	174.3	1.7e-55	Yes	Hb_chr
KAF2324936.1	154	364	149	370	PF07714.14	Pkinase_Tyr	38	252	260	70.7	6.2e-24	Yes	Hb_chr
KAF2324939.1	17	273	17	273	PF00069.22	Pkinase	1	264	264	246.1	2.2e-77	No	Hb_chr
KAF2324958.1	64	318	60	318	PF00069.22	Pkinase	5	264	264	245.7	2.8e-77	Yes	Hb_chr
KAF2324972.1	758	926	756	927	PF00069.22	Pkinase	3	167	264	122.3	1.2e-39	Yes	Hb_chr
KAF2325004.1	56	164	56	166	PF00069.22	Pkinase	1	107	264	48.1	5.2e-17	Yes	Hb_chr
KAF2325021.1	73	345	69	345	PF07714.14	Pkinase_Tyr	5	259	260	158.3	1.2e-50	No	Hb_chr
KAF2325037.1	76	276	73	323	PF07714.14	Pkinase_Tyr	4	208	260	87.4	5.2e-29	Yes	Hb_chr
KAF2325235.1	28	261	17	262	PF00069.22	Pkinase	21	263	264	189.1	5.2e-60	Yes	Hb_chr
KAF2325241.1	11	194	3	194	PF07714.14	Pkinase_Tyr	74	259	260	180	2.8e-57	Yes	Hb_chr
KAF2325246.1	28	255	17	256	PF00069.22	Pkinase	21	263	264	167.3	2.4e-53	Yes	Hb_chr
KAF2325256.1	716	970	652	970	PF00069.22	Pkinase	88	264	264	83.5	8.3e-28	No	Hb_chr
KAF2325350.1	217	244	192	244	PF07714.14	Pkinase_Tyr	232	259	260	3.9	0.0015	Yes	Hb_chr
KAF2325382.1	322	576	309	576	PF07714.14	Pkinase_Tyr	30	259	260	99.7	8.9e-33	Yes	Hb_chr
KAF2325413.1	454	713	450	717	PF07714.14	Pkinase_Tyr	7	255	260	56.2	1.7e-19	Yes	Hb_chr
KAF2325420.1	88	276	84	280	PF07714.14	Pkinase_Tyr	5	186	260	113.9	4.3e-37	Yes	Hb_chr
KAF2325444.1	248	398	245	401	PF00069.22	Pkinase	4	152	264	93.8	6.3e-31	Yes	Hb_chr
KAF2325455.1	278	449	275	453	PF07714.14	Pkinase_Tyr	4	179	260	91.4	3.1e-30	Yes	Hb_chr
KAF2325468.1	237	490	237	491	PF00069.22	Pkinase	1	263	264	228.3	5.6e-72	No	Hb_chr
KAF2325478.1	415	688	411	691	PF00069.22	Pkinase	5	259	264	156.5	4.5e-50	Yes	Hb_chr
KAF2325490.1	61	274	57	274	PF00069.22	Pkinase	9	191	264	88.1	3.2e-29	No	Hb_chr
KAF2325562.1	76	356	73	356	PF00069.22	Pkinase	6	264	264	244.5	6.4e-77	No	Hb_chr
KAF2325576.1	236	421	199	422	PF07714.14	Pkinase_Tyr	78	258	260	117.8	2.6e-38	Yes	Hb_chr
KAF2325582.1	53	195	49	208	PF07714.14	Pkinase_Tyr	5	149	260	72.7	1.6e-24	Yes	Hb_chr
KAF2325586.1	273	408	272	413	PF00069.22	Pkinase	2	134	264	64.3	6e-22	Yes	Hb_chr
KAF2325588.1	319	499	316	569	PF07714.14	Pkinase_Tyr	4	205	260	71.4	3.9e-24	Yes	Hb_chr
KAF2325589.1	55	197	51	210	PF07714.14	Pkinase_Tyr	5	149	260	72.6	1.6e-24	Yes	Hb_chr
KAF2325646.1	344	521	332	524	PF00069.22	Pkinase	92	260	264	96.1	1.2e-31	Yes	Hb_chr
KAF2325772.1	771	973	768	1042	PF00069.22	Pkinase	4	198	264	127.2	4.1e-41	Yes	Hb_chr
XP_021634950.1	90	288	89	351	PF00069.22	Pkinase	2	198	264	95.4	2e-31	Yes	Hb_scaf
XP_021635020.1	124	335	119	389	PF00069.22	Pkinase	6	212	264	153.8	3e-49	Yes	Hb_scaf
XP_021635385.1	294	565	293	567	PF00069.22	Pkinase	2	260	264	153.2	4.6e-49	Yes	Hb_scaf
XP_021635586.1	293	562	292	564	PF00069.22	Pkinase	2	260	264	155.2	1.2e-49	No	Hb_scaf
XP_021636074.1	108	366	108	366	PF00069.22	Pkinase	1	264	264	243.1	1.7e-76	Yes	Hb_scaf
XP_021636099.1	99	299	98	318	PF07714.14	Pkinase_Tyr	2	207	260	81.2	3.9e-27	Yes	Hb_scaf
XP_021636172.1	160	407	151	407	PF07714.14	Pkinase_Tyr	14	259	260	192.2	5.2e-61	Yes	Hb_scaf
XP_021636368.1	712	975	708	976	PF07714.14	Pkinase_Tyr	5	258	260	150.7	2.5e-48	Yes	Hb_scaf
XP_021636410.1	237	490	237	491	PF00069.22	Pkinase	1	263	264	228	6.8e-72	Yes	Hb_scaf
XP_021636414.1	237	441	237	465	PF00069.22	Pkinase	1	204	264	206.7	2.3e-65	Yes	Hb_scaf
XP_021636581.1	680	898	678	953	PF00069.22	Pkinase	3	208	264	151.1	2e-48	Yes	Hb_scaf
XP_021636602.1	424	635	421	691	PF00069.22	Pkinase	4	209	264	149	8.8e-48	Yes	Hb_scaf
XP_021636828.1	134	311	120	329	PF07714.14	Pkinase_Tyr	23	196	260	81	4.5e-27	Yes	Hb_scaf
XP_021637510.1	682	890	679	951	PF00069.22	Pkinase	4	204	264	164.3	2e-52	Yes	Hb_scaf
XP_021637520.1	682	948	679	950	PF00069.22	Pkinase	4	260	264	168.6	9.2e-54	Yes	Hb_scaf
XP_021637800.1	115	399	115	399	PF00069.22	Pkinase	1	264	264	227.8	8.3e-72	Yes	Hb_scaf
XP_021637845.1	4	262	4	262	PF00069.22	Pkinase	1	264	264	241.4	5.7e-76	Yes	Hb_scaf
XP_021637877.1	5	261	5	261	PF00069.22	Pkinase	1	264	264	243	1.8e-76	Yes	Hb_scaf
XP_021638234.1	526	792	523	794	PF07714.14	Pkinase_Tyr	4	257	260	175.7	5.9e-56	Yes	Hb_scaf
XP_021638247.1	15	268	15	269	PF00069.22	Pkinase	1	263	264	222.9	2.5e-70	Yes	Hb_scaf
XP_021638366.1	519	786	517	788	PF07714.14	Pkinase_Tyr	3	257	260	166.5	3.7e-53	Yes	Hb_scaf
XP_021638386.1	550	663	546	663	PF07714.14	Pkinase_Tyr	144	259	260	96	1.2e-31	Yes	Hb_scaf
XP_021638440.1	44	264	37	306	PF00069.22	Pkinase	23	220	264	25.4	4.5e-10	Yes	Hb_scaf
XP_021638465.1	135	390	135	390	PF00069.22	Pkinase	1	264	264	257.2	8.8e-81	Yes	Hb_scaf
XP_021638602.1	349	645	349	645	PF00069.22	Pkinase	1	264	264	242.3	3.1e-76	No	Hb_scaf
XP_021638626.1	206	335	136	345	PF00069.22	Pkinase	44	150	264	16.5	2.4e-07	Yes	Hb_scaf
XP_021638686.1	528	793	525	796	PF07714.14	Pkinase_Tyr	4	256	260	155.2	1.1e-49	Yes	Hb_scaf
XP_021638693.1	530	796	528	798	PF00069.22	Pkinase	3	259	264	165.4	9e-53	No	Hb_scaf
XP_021638784.1	103	203	85	203	PF00069.22	Pkinase	154	264	264	65.7	2.3e-22	Yes	Hb_scaf
XP_021638865.1	350	619	347	619	PF07714.14	Pkinase_Tyr	4	259	260	163.9	2.3e-52	Yes	Hb_scaf
XP_021639012.1	769	1024	764	1026	PF00069.22	Pkinase	6	260	264	155.8	7.7e-50	Yes	Hb_scaf
XP_021639449.1	407	677	405	677	PF07714.14	Pkinase_Tyr	3	259	260	145.3	1.1e-46	Yes	Hb_scaf
XP_021639664.1	99	366	96	366	PF07714.14	Pkinase_Tyr	4	259	260	161.7	1.1e-51	No	Hb_scaf
XP_021639693.1	41	305	40	312	PF00069.22	Pkinase	2	256	264	150.8	2.5e-48	Yes	Hb_scaf
XP_021639700.1	55	316	55	319	PF07714.14	Pkinase_Tyr	1	256	260	94.7	3e-31	Yes	Hb_scaf
XP_021639779.1	23	279	23	279	PF00069.22	Pkinase	1	264	264	242.3	3.1e-76	No	Hb_scaf
XP_021639826.1	4	161	1	166	PF00069.22	Pkinase	83	258	264	82.5	1.7e-27	No	Hb_scaf
XP_021639849.1	462	612	461	637	PF07714.14	Pkinase_Tyr	2	154	260	70.8	5.7e-24	Yes	Hb_scaf
XP_021639878.1	233	510	232	512	PF00069.22	Pkinase	2	260	264	149	9.2e-48	Yes	Hb_scaf
XP_021639971.1	85	358	81	358	PF07714.14	Pkinase_Tyr	5	259	260	157.2	2.6e-50	Yes	Hb_scaf
XP_021639986.1	30	321	30	321	PF00069.22	Pkinase	1	264	264	227.2	1.3e-71	No	Hb_scaf
XP_021640054.1	1150	1411	1148	1411	PF07714.14	Pkinase_Tyr	3	259	260	199.2	4e-63	Yes	Hb_scaf
XP_021640214.1	6	261	6	261	PF00069.22	Pkinase	1	264	264	243	1.9e-76	Yes	Hb_scaf
XP_021640232.1	325	593	325	595	PF00069.22	Pkinase	1	260	264	154.2	2.3e-49	Yes	Hb_scaf
XP_021640404.1	123	267	119	279	PF07714.14	Pkinase_Tyr	5	153	260	79	1.9e-26	Yes	Hb_scaf
XP_021640606.1	173	431	169	434	PF07714.14	Pkinase_Tyr	5	256	260	147	3.3e-47	Yes	Hb_scaf
XP_021640784.1	116	327	114	342	PF07714.14	Pkinase_Tyr	3	218	260	99.1	1.4e-32	Yes	Hb_scaf
XP_021640791.1	87	288	85	342	PF07714.14	Pkinase_Tyr	4	209	260	88.8	1.9e-29	Yes	Hb_scaf
XP_021640819.1	118	392	113	394	PF07714.14	Pkinase_Tyr	6	257	260	162.1	8.4e-52	Yes	Hb_scaf
XP_021641167.1	77	356	76	358	PF00069.22	Pkinase	2	260	264	163.4	3.5e-52	Yes	Hb_scaf
XP_021641211.1	288	535	288	536	PF07714.14	Pkinase_Tyr	1	258	260	245.2	3.5e-77	Yes	Hb_scaf
XP_021641220.1	55	316	53	318	PF00069.22	Pkinase	3	259	264	162.7	5.7e-52	Yes	Hb_scaf
XP_021641291.1	589	861	588	864	PF00069.22	Pkinase	2	259	264	160.1	3.7e-51	Yes	Hb_scaf
XP_021641346.1	286	535	286	535	PF07714.14	Pkinase_Tyr	1	259	260	242.9	1.8e-76	No	Hb_scaf
XP_021641546.1	410	675	407	678	PF07714.14	Pkinase_Tyr	4	256	260	162.5	6e-52	Yes	Hb_scaf
XP_021641634.1	351	646	347	646	PF07714.14	Pkinase_Tyr	7	259	260	95.1	2.3e-31	Yes	Hb_scaf
XP_021641712.1	549	812	547	815	PF00069.22	Pkinase	4	259	264	179.3	5.1e-57	Yes	Hb_scaf
XP_021641776.1	883	1153	883	1155	PF00069.22	Pkinase	1	260	264	156.1	6.2e-50	Yes	Hb_scaf
XP_021642228.1	727	1032	725	1035	PF00069.22	Pkinase	3	260	264	148.8	9.9e-48	Yes	Hb_scaf
XP_021642278.1	79	337	79	337	PF00069.22	Pkinase	1	264	264	253.4	1.3e-79	No	Hb_scaf
XP_021642340.1	138	374	137	390	PF07714.14	Pkinase_Tyr	2	219	260	74.4	4.6e-25	Yes	Hb_scaf
XP_021642530.1	564	823	562	826	PF00069.22	Pkinase	12	260	264	75	3.4e-25	Yes	Hb_scaf
XP_021642612.1	352	620	352	622	PF00069.22	Pkinase	1	260	264	157	3.2e-50	Yes	Hb_scaf
XP_021642853.1	608	879	607	882	PF00069.22	Pkinase	2	258	264	154.3	2.2e-49	Yes	Hb_scaf
XP_021642995.1	311	574	309	576	PF00069.22	Pkinase	3	260	264	160.4	3e-51	Yes	Hb_scaf
XP_021643048.1	103	322	103	359	PF00069.22	Pkinase	1	199	264	60.9	6.6e-21	Yes	Hb_scaf
XP_021643061.1	523	789	520	791	PF07714.14	Pkinase_Tyr	4	257	260	172.3	6.2e-55	Yes	Hb_scaf
XP_021643328.1	328	592	325	594	PF00069.22	Pkinase	4	260	264	112.2	1.5e-36	Yes	Hb_scaf
XP_021643512.1	202	358	194	366	PF00069.22	Pkinase	11	151	264	26.4	2.2e-10	Yes	Hb_scaf
XP_021643750.1	511	638	497	652	PF07714.14	Pkinase_Tyr	27	153	260	68.7	2.7e-23	Yes	Hb_scaf
XP_021643823.1	651	901	650	901	PF00069.22	Pkinase	2	264	264	223.4	1.8e-70	Yes	Hb_scaf
XP_021643866.1	295	561	294	563	PF00069.22	Pkinase	2	260	264	149.5	6.2e-48	Yes	Hb_scaf
XP_021643895.1	381	649	379	651	PF00069.22	Pkinase	3	260	264	168.4	1.1e-53	Yes	Hb_scaf
XP_021644250.1	758	977	756	1009	PF00069.22	Pkinase	3	198	264	132.5	9.6e-43	Yes	Hb_scaf
XP_021644317.1	47	249	44	316	PF00069.22	Pkinase	4	198	264	157.1	3.1e-50	Yes	Hb_scaf
XP_021644383.1	3	157	1	181	PF07714.14	Pkinase_Tyr	48	205	260	50.5	9.3e-18	Yes	Hb_scaf
XP_021644982.1	662	869	660	880	PF07714.14	Pkinase_Tyr	3	211	260	151.7	1.2e-48	Yes	Hb_scaf
XP_021645026.1	50	313	46	317	PF07714.14	Pkinase_Tyr	5	255	260	159.7	4.4e-51	Yes	Hb_scaf
XP_021645226.1	119	379	118	379	PF00069.22	Pkinase	2	264	264	190.6	1.8e-60	Yes	Hb_scaf
XP_021645556.1	407	672	403	673	PF07714.14	Pkinase_Tyr	5	258	260	142.1	1e-45	Yes	Hb_scaf
XP_021645696.1	519	777	516	780	PF07714.14	Pkinase_Tyr	4	256	260	147.3	2.6e-47	Yes	Hb_scaf
XP_021645943.1	489	745	485	748	PF07714.14	Pkinase_Tyr	7	256	260	69.4	1.5e-23	No	Hb_scaf
XP_021646023.1	76	351	73	356	PF00069.22	Pkinase	4	258	264	150.1	4.1e-48	Yes	Hb_scaf
XP_021646120.1	63	331	61	331	PF07714.14	Pkinase_Tyr	3	259	260	187.5	1.5e-59	Yes	Hb_scaf
XP_021646147.1	31	189	30	203	PF07714.14	Pkinase_Tyr	3	159	260	68.9	2.2e-23	Yes	Hb_scaf
XP_021646226.1	98	334	97	347	PF07714.14	Pkinase_Tyr	2	219	260	73.3	1.1e-24	Yes	Hb_scaf
XP_021646347.1	211	409	209	471	PF00069.22	Pkinase	3	200	264	141.4	1.8e-45	Yes	Hb_scaf
XP_021646351.1	205	461	202	464	PF00069.22	Pkinase	4	258	264	144.9	1.6e-46	Yes	Hb_scaf
XP_021646548.1	691	970	689	971	PF00069.22	Pkinase	3	260	264	160.4	3e-51	Yes	Hb_scaf
XP_021646602.1	395	665	392	668	PF00069.22	Pkinase	4	260	264	151.4	1.6e-48	Yes	Hb_scaf
XP_021646871.1	717	862	716	874	PF07714.14	Pkinase_Tyr	2	151	260	85	2.8e-28	Yes	Hb_scaf
XP_021646947.1	205	334	135	346	PF00069.22	Pkinase	44	150	264	15.9	3.6e-07	Yes	Hb_scaf
XP_021647186.1	889	1035	888	1046	PF07714.14	Pkinase_Tyr	2	152	260	87.2	5.7e-29	Yes	Hb_scaf
XP_021647204.1	738	947	732	966	PF07714.14	Pkinase_Tyr	8	217	260	73.5	8.8e-25	Yes	Hb_scaf
XP_021647235.1	683	953	681	953	PF07714.14	Pkinase_Tyr	3	259	260	172.6	5e-55	No	Hb_scaf
XP_021647365.1	13	274	13	274	PF00069.22	Pkinase	1	264	264	205.6	4.7e-65	Yes	Hb_scaf
XP_021647489.1	425	573	421	586	PF07714.14	Pkinase_Tyr	7	155	260	77.7	4.8e-26	Yes	Hb_scaf
XP_021647491.1	413	704	413	704	PF00069.22	Pkinase	1	264	264	252.5	2.4e-79	Yes	Hb_scaf
XP_021647573.1	622	886	620	888	PF00069.22	Pkinase	3	260	264	157.6	2.1e-50	Yes	Hb_scaf
XP_021648007.1	386	646	385	646	PF00069.22	Pkinase	2	264	264	221.6	6.4e-70	Yes	Hb_scaf
XP_021648015.1	525	723	520	775	PF07714.14	Pkinase_Tyr	6	206	260	129	1e-41	Yes	Hb_scaf
XP_021648059.1	25	316	25	316	PF00069.22	Pkinase	1	264	264	228.4	5.5e-72	Yes	Hb_scaf
XP_021648155.1	76	276	73	327	PF07714.14	Pkinase_Tyr	4	208	260	87.2	5.9e-29	Yes	Hb_scaf
XP_021648264.1	313	579	310	581	PF00069.22	Pkinase	4	260	264	166.6	3.8e-53	Yes	Hb_scaf
XP_021648268.1	329	592	327	595	PF00069.22	Pkinase	4	259	264	161	2e-51	Yes	Hb_scaf
XP_021648274.1	303	568	300	571	PF00069.22	Pkinase	4	259	264	167.5	2e-53	Yes	Hb_scaf
XP_021648300.1	42	303	41	305	PF00069.22	Pkinase	2	259	264	143.3	4.8e-46	Yes	Hb_scaf
XP_021648306.1	37	296	34	298	PF00069.22	Pkinase	4	259	264	164.7	1.4e-52	Yes	Hb_scaf
XP_021648434.1	102	362	102	362	PF00069.22	Pkinase	1	264	264	234.3	8.2e-74	No	Hb_scaf
XP_021648736.1	336	602	333	604	PF07714.14	Pkinase_Tyr	4	257	260	161	1.8e-51	Yes	Hb_scaf
XP_021648749.1	554	823	551	823	PF07714.14	Pkinase_Tyr	4	259	260	153.2	4.4e-49	Yes	Hb_scaf
XP_021648756.1	507	778	504	780	PF07714.14	Pkinase_Tyr	4	257	260	154.4	1.9e-49	Yes	Hb_scaf
XP_021648759.1	497	762	494	765	PF07714.14	Pkinase_Tyr	4	256	260	155.4	9.2e-50	Yes	Hb_scaf
XP_021648804.1	62	327	60	327	PF00069.22	Pkinase	3	264	264	217.7	9.6e-69	Yes	Hb_scaf
XP_021649019.1	287	559	287	561	PF00069.22	Pkinase	1	260	264	147.7	2.2e-47	Yes	Hb_scaf
XP_021649281.1	714	1011	713	1013	PF00069.22	Pkinase	2	260	264	151.5	1.5e-48	Yes	Hb_scaf
XP_021649388.1	133	416	130	418	PF00069.22	Pkinase	4	259	264	96.5	9.2e-32	Yes	Hb_scaf
XP_021649450.1	16	277	16	277	PF00069.22	Pkinase	1	264	264	179.2	5.6e-57	Yes	Hb_scaf
XP_021649509.1	47	314	46	316	PF00069.22	Pkinase	2	259	264	163.9	2.5e-52	Yes	Hb_scaf
XP_021649862.1	295	544	295	544	PF07714.14	Pkinase_Tyr	1	259	260	243.1	1.5e-76	No	Hb_scaf
XP_021649920.1	229	462	223	462	PF00069.22	Pkinase	61	264	264	74.9	3.5e-25	No	Hb_scaf
XP_021649962.1	10	226	9	254	PF00069.22	Pkinase	2	211	264	91.6	2.9e-30	Yes	Hb_scaf
XP_021650039.1	236	512	234	514	PF00069.22	Pkinase	3	260	264	146.7	4.4e-47	Yes	Hb_scaf
XP_021650159.1	10	227	9	252	PF00069.22	Pkinase	2	212	264	92.7	1.3e-30	No	Hb_scaf
XP_021650179.1	74	332	72	332	PF00069.22	Pkinase	3	264	264	240.3	1.2e-75	No	Hb_scaf
XP_021650186.1	379	632	376	636	PF07714.14	Pkinase_Tyr	4	253	260	132.6	8.3e-43	Yes	Hb_scaf
XP_021650481.1	311	580	307	582	PF07714.14	Pkinase_Tyr	5	257	260	126.1	7.7e-41	Yes	Hb_scaf
XP_021650640.1	327	592	326	594	PF00069.22	Pkinase	2	260	264	152.1	9.8e-49	Yes	Hb_scaf
XP_021650755.1	354	649	350	649	PF07714.14	Pkinase_Tyr	7	259	260	93	1e-30	Yes	Hb_scaf
XP_021650981.1	101	296	100	367	PF00069.22	Pkinase	2	192	264	157.9	1.8e-50	Yes	Hb_scaf
XP_021651103.1	983	1267	981	1268	PF07714.14	Pkinase_Tyr	3	258	260	193.3	2.5e-61	Yes	Hb_scaf
XP_021651113.1	699	964	696	964	PF07714.14	Pkinase_Tyr	4	259	260	162.1	8.2e-52	Yes	Hb_scaf
XP_021651118.1	962	1222	960	1223	PF07714.14	Pkinase_Tyr	3	258	260	210.4	1.5e-66	Yes	Hb_scaf
XP_021651249.1	10	228	9	259	PF00069.22	Pkinase	2	213	264	86.1	1.4e-28	No	Hb_scaf
XP_021651298.1	174	441	170	443	PF07714.14	Pkinase_Tyr	5	257	260	160.9	1.9e-51	Yes	Hb_scaf
XP_021651548.1	495	706	490	760	PF07714.14	Pkinase_Tyr	6	206	260	156.7	3.6e-50	Yes	Hb_scaf
XP_021651626.1	23	305	23	305	PF00069.22	Pkinase	1	264	264	235.7	3.3e-74	Yes	Hb_scaf
XP_021651773.1	112	261	109	274	PF07714.14	Pkinase_Tyr	4	159	260	75.2	2.7e-25	Yes	Hb_scaf
XP_021651872.1	88	272	84	278	PF07714.14	Pkinase_Tyr	5	183	260	113.4	6.1e-37	Yes	Hb_scaf
XP_021651911.1	507	767	502	772	PF07714.14	Pkinase_Tyr	6	254	260	161.2	1.6e-51	Yes	Hb_scaf
XP_021652182.1	95	241	93	255	PF07714.14	Pkinase_Tyr	3	153	260	80.2	7.9e-27	Yes	Hb_scaf
XP_021652326.1	345	614	340	615	PF07714.14	Pkinase_Tyr	6	258	260	151.7	1.3e-48	Yes	Hb_scaf
XP_021652456.1	78	356	74	356	PF07714.14	Pkinase_Tyr	5	259	260	163.4	3.2e-52	No	Hb_scaf
XP_021652736.1	223	492	219	492	PF07714.14	Pkinase_Tyr	5	259	260	162.2	7.6e-52	Yes	Hb_scaf
XP_021652780.1	373	640	370	641	PF07714.14	Pkinase_Tyr	5	258	260	77.2	6.8e-26	Yes	Hb_scaf
XP_021653112.1	199	466	198	469	PF00069.22	Pkinase	2	259	264	163.8	2.7e-52	No	Hb_scaf
XP_021653173.1	371	637	369	639	PF00069.22	Pkinase	4	260	264	168.3	1.2e-53	Yes	Hb_scaf
XP_021653253.1	819	1091	816	1105	PF00069.22	Pkinase	4	261	264	156.7	3.8e-50	Yes	Hb_scaf
XP_021653267.1	4	212	1	212	PF00069.22	Pkinase	55	264	264	169.9	3.8e-54	Yes	Hb_scaf
XP_021653470.1	132	394	132	394	PF00069.22	Pkinase	1	264	264	232	4.2e-73	Yes	Hb_scaf
XP_021653498.1	86	235	84	251	PF00069.22	Pkinase	3	150	264	98.1	3.1e-32	Yes	Hb_scaf
XP_021653558.1	501	753	501	753	PF07714.14	Pkinase_Tyr	1	259	260	231.7	4.6e-73	Yes	Hb_scaf
XP_021653911.1	42	162	15	189	PF00069.22	Pkinase	30	147	264	42.3	3e-15	Yes	Hb_scaf
XP_021653918.1	88	364	87	365	PF07714.14	Pkinase_Tyr	2	258	260	192.8	3.6e-61	Yes	Hb_scaf
XP_021654048.1	285	532	285	533	PF07714.14	Pkinase_Tyr	1	258	260	248.6	3.2e-78	Yes	Hb_scaf
XP_021654312.1	600	874	598	876	PF00069.22	Pkinase	3	260	264	118.1	2.3e-38	No	Hb_scaf
XP_021654320.1	76	344	71	345	PF07714.14	Pkinase_Tyr	6	258	260	155.6	7.7e-50	Yes	Hb_scaf
XP_021654524.1	842	1096	778	1096	PF00069.22	Pkinase	88	264	264	83.3	1e-27	Yes	Hb_scaf
XP_021654590.1	121	352	120	405	PF00069.22	Pkinase	2	218	264	153.6	3.5e-49	Yes	Hb_scaf
XP_021654828.1	520	787	518	789	PF07714.14	Pkinase_Tyr	3	257	260	156	5.8e-50	Yes	Hb_scaf
XP_021654888.1	716	932	714	976	PF00069.22	Pkinase	3	198	264	139.5	6.8e-45	Yes	Hb_scaf
XP_021654964.1	370	631	367	633	PF00069.22	Pkinase	4	260	264	132.2	1.2e-42	Yes	Hb_scaf
XP_021655009.1	660	925	659	928	PF07714.14	Pkinase_Tyr	3	256	260	170.3	2.6e-54	Yes	Hb_scaf
XP_021655524.1	132	416	132	416	PF00069.22	Pkinase	1	264	264	228.4	5.3e-72	Yes	Hb_scaf
XP_021655560.1	705	962	704	962	PF00069.22	Pkinase	2	264	264	217.1	1.5e-68	No	Hb_scaf
XP_021655576.1	409	608	407	623	PF07714.14	Pkinase_Tyr	4	204	260	68.1	3.9e-23	No	Hb_scaf
XP_021655754.1	99	334	97	349	PF07714.14	Pkinase_Tyr	3	219	260	71.1	4.7e-24	Yes	Hb_scaf
XP_021655997.1	328	595	328	597	PF00069.22	Pkinase	1	258	264	168.7	8.8e-54	Yes	Hb_scaf
XP_021656023.1	398	649	394	649	PF07714.14	Pkinase_Tyr	15	259	260	83.9	5.8e-28	No	Hb_scaf
XP_021656240.1	474	758	469	759	PF07714.14	Pkinase_Tyr	6	257	260	80.9	4.9e-27	Yes	Hb_scaf
XP_021656260.1	95	241	93	255	PF07714.14	Pkinase_Tyr	3	153	260	80.3	7.7e-27	Yes	Hb_scaf
XP_021656386.1	382	650	379	651	PF07714.14	Pkinase_Tyr	4	258	260	158.4	1.1e-50	Yes	Hb_scaf
XP_021656424.1	4	283	4	283	PF00069.22	Pkinase	1	264	264	254.8	4.6e-80	No	Hb_scaf
XP_021656887.1	668	813	665	822	PF07714.14	Pkinase_Tyr	4	152	260	112.8	9.1e-37	Yes	Hb_scaf
XP_021656956.1	120	331	117	351	PF07714.14	Pkinase_Tyr	4	218	260	82.6	1.4e-27	Yes	Hb_scaf
XP_021657093.1	600	873	599	875	PF00069.22	Pkinase	2	260	264	156.4	4.8e-50	Yes	Hb_scaf
XP_021657163.1	416	625	413	683	PF00069.22	Pkinase	4	207	264	143.5	4.3e-46	Yes	Hb_scaf
XP_021657373.1	698	984	696	986	PF07714.14	Pkinase_Tyr	3	257	260	140.4	3.3e-45	Yes	Hb_scaf
XP_021657396.1	61	340	58	343	PF00069.22	Pkinase	4	259	264	155	1.3e-49	Yes	Hb_scaf
XP_021657508.1	797	857	783	934	PF07714.14	Pkinase_Tyr	155	215	260	9.7	2.7e-05	Yes	Hb_scaf
XP_021657715.1	145	396	143	399	PF07714.14	Pkinase_Tyr	3	255	260	88.9	1.8e-29	Yes	Hb_scaf
XP_021657840.1	31	286	29	286	PF00069.22	Pkinase	4	264	264	168.2	1.3e-53	Yes	Hb_scaf
XP_021657849.1	38	272	38	334	PF00069.22	Pkinase	1	212	264	60.1	1.2e-20	Yes	Hb_scaf
XP_021658086.1	403	675	399	676	PF07714.14	Pkinase_Tyr	6	258	260	144.9	1.4e-46	Yes	Hb_scaf
XP_021658296.1	663	917	663	917	PF07714.14	Pkinase_Tyr	1	259	260	217.8	8.1e-69	Yes	Hb_scaf
XP_021658352.1	9	230	9	271	PF00069.22	Pkinase	1	221	264	94.6	3.6e-31	Yes	Hb_scaf
XP_021658505.1	121	268	120	281	PF07714.14	Pkinase_Tyr	2	153	260	76.1	1.4e-25	No	Hb_scaf
XP_021658573.1	332	601	329	601	PF07714.14	Pkinase_Tyr	4	259	260	169.5	4.5e-54	Yes	Hb_scaf
XP_021658749.1	82	347	78	347	PF07714.14	Pkinase_Tyr	5	259	260	138.3	1.5e-44	Yes	Hb_scaf
XP_021659189.1	900	1161	898	1161	PF07714.14	Pkinase_Tyr	3	259	260	214.8	6.8e-68	Yes	Hb_scaf
XP_021659351.1	77	355	73	355	PF07714.14	Pkinase_Tyr	5	259	260	164.1	2e-52	Yes	Hb_scaf
XP_021659443.1	113	262	110	282	PF07714.14	Pkinase_Tyr	4	159	260	75.6	2e-25	Yes	Hb_scaf
XP_021659467.1	155	389	155	447	PF00069.22	Pkinase	1	212	264	58.2	4.3e-20	Yes	Hb_scaf
XP_021659517.1	671	938	668	938	PF07714.14	Pkinase_Tyr	4	259	260	169.7	3.8e-54	Yes	Hb_scaf
XP_021660024.1	26	280	26	280	PF00069.22	Pkinase	1	264	264	256.4	1.5e-80	No	Hb_scaf
XP_021660086.1	677	946	676	948	PF00069.22	Pkinase	2	260	264	164.7	1.4e-52	Yes	Hb_scaf
XP_021660135.1	43	292	40	300	PF07714.14	Pkinase_Tyr	4	249	260	95.5	1.8e-31	Yes	Hb_scaf
XP_021660166.1	415	678	411	682	PF07714.14	Pkinase_Tyr	5	255	260	90.1	7.4e-30	Yes	Hb_scaf
XP_021660199.1	20	274	20	274	PF00069.22	Pkinase	1	264	264	252.5	2.5e-79	Yes	Hb_scaf
XP_021660209.1	562	827	561	828	PF07714.14	Pkinase_Tyr	3	258	260	156.4	4.5e-50	Yes	Hb_scaf
XP_021660263.1	456	685	433	685	PF07714.14	Pkinase_Tyr	38	259	260	78.8	2.1e-26	Yes	Hb_scaf
XP_021660270.1	111	402	111	402	PF00069.22	Pkinase	1	264	264	229.9	1.9e-72	Yes	Hb_scaf
XP_021660322.1	344	610	343	613	PF00069.22	Pkinase	2	258	264	157.3	2.6e-50	Yes	Hb_scaf
XP_021660326.1	116	383	114	385	PF07714.14	Pkinase_Tyr	3	257	260	176.4	3.6e-56	Yes	Hb_scaf
XP_021660429.1	607	875	606	875	PF07714.14	Pkinase_Tyr	3	259	260	164.9	1.1e-52	Yes	Hb_scaf
XP_021660571.1	90	364	85	366	PF07714.14	Pkinase_Tyr	6	257	260	169	6.5e-54	Yes	Hb_scaf
XP_021660572.1	222	484	222	484	PF00069.22	Pkinase	1	264	264	235.8	2.9e-74	Yes	Hb_scaf
XP_021660642.1	36	222	34	249	PF07714.14	Pkinase_Tyr	3	200	260	70.9	5.7e-24	Yes	Hb_scaf
XP_021660889.1	491	755	488	757	PF00069.22	Pkinase	5	260	264	173.9	2.3e-55	Yes	Hb_scaf
XP_021660934.1	15	232	14	264	PF00069.22	Pkinase	2	212	264	94.5	3.7e-31	Yes	Hb_scaf
XP_021661063.1	506	647	500	656	PF07714.14	Pkinase_Tyr	7	161	260	96	1.2e-31	Yes	Hb_scaf
XP_021661286.1	110	310	105	321	PF07714.14	Pkinase_Tyr	6	202	260	152.6	6.7e-49	Yes	Hb_scaf
XP_021661377.1	59	339	59	341	PF00069.22	Pkinase	1	260	264	155.7	8e-50	Yes	Hb_scaf
XP_021661382.1	205	420	204	466	PF00069.22	Pkinase	2	221	264	145.1	1.4e-46	Yes	Hb_scaf
XP_021661385.1	88	359	87	361	PF00069.22	Pkinase	2	259	264	159.6	5.1e-51	Yes	Hb_scaf
XP_021661461.1	50	313	46	316	PF07714.14	Pkinase_Tyr	5	256	260	156.1	5.7e-50	Yes	Hb_scaf
XP_021661649.1	159	426	159	429	PF00069.22	Pkinase	1	260	264	158.3	1.3e-50	Yes	Hb_scaf
XP_021661714.1	115	326	112	390	PF07714.14	Pkinase_Tyr	4	208	260	147.7	2.1e-47	Yes	Hb_scaf
XP_021661937.1	481	748	478	748	PF07714.14	Pkinase_Tyr	4	259	260	157	2.9e-50	Yes	Hb_scaf
XP_021662064.1	121	268	120	282	PF07714.14	Pkinase_Tyr	2	153	260	74.3	5.1e-25	Yes	Hb_scaf
XP_021662290.1	693	946	690	949	PF00069.22	Pkinase	4	259	264	79	2e-26	Yes	Hb_scaf
XP_021662302.1	18	273	18	273	PF00069.22	Pkinase	1	264	264	251	6.9e-79	Yes	Hb_scaf
XP_021662414.1	494	689	489	758	PF07714.14	Pkinase_Tyr	6	206	260	163	4.4e-52	Yes	Hb_scaf
XP_021662448.1	133	417	133	417	PF00069.22	Pkinase	1	264	264	226.4	2.2e-71	Yes	Hb_scaf
XP_021662487.1	506	770	505	776	PF07714.14	Pkinase_Tyr	2	253	260	165.6	7e-53	Yes	Hb_scaf
XP_021662515.1	641	902	639	904	PF00069.22	Pkinase	4	259	264	166.9	3e-53	Yes	Hb_scaf
XP_021662524.1	95	295	93	345	PF07714.14	Pkinase_Tyr	4	208	260	88.8	2e-29	Yes	Hb_scaf
XP_021662566.1	497	772	496	774	PF07714.14	Pkinase_Tyr	2	257	260	159.7	4.5e-51	Yes	Hb_scaf
XP_021662604.1	349	618	346	618	PF07714.14	Pkinase_Tyr	4	259	260	147.1	3.2e-47	Yes	Hb_scaf
XP_021662608.1	12	266	12	266	PF00069.22	Pkinase	1	264	264	251.3	5.4e-79	Yes	Hb_scaf
XP_021662681.1	762	1032	759	1032	PF07714.14	Pkinase_Tyr	4	259	260	173.1	3.5e-55	Yes	Hb_scaf
XP_021662690.1	641	902	639	904	PF00069.22	Pkinase	4	259	264	166.9	3.1e-53	Yes	Hb_scaf
XP_021662743.1	527	797	527	801	PF00069.22	Pkinase	1	258	264	153.3	4.3e-49	Yes	Hb_scaf
XP_021662998.1	11	264	11	264	PF00069.22	Pkinase	1	264	264	239.6	2e-75	Yes	Hb_scaf
XP_021663075.1	332	594	329	597	PF00069.22	Pkinase	5	260	264	167.9	1.5e-53	Yes	Hb_scaf
XP_021663334.1	121	268	120	282	PF07714.14	Pkinase_Tyr	2	153	260	66.4	1.3e-22	Yes	Hb_scaf
XP_021663384.1	334	543	331	600	PF00069.22	Pkinase	4	207	264	145.1	1.4e-46	Yes	Hb_scaf
XP_021663519.1	731	932	728	967	PF07714.14	Pkinase_Tyr	5	205	260	92.8	1.2e-30	Yes	Hb_scaf
XP_021663684.1	115	388	111	388	PF07714.14	Pkinase_Tyr	6	259	260	161	1.7e-51	Yes	Hb_scaf
XP_021663789.1	400	669	398	671	PF00069.22	Pkinase	4	260	264	155.8	7.4e-50	Yes	Hb_scaf
XP_021663857.1	90	290	88	344	PF00069.22	Pkinase	3	205	264	150	4.4e-48	Yes	Hb_scaf
XP_021663898.1	451	554	440	554	PF00069.22	Pkinase	154	264	264	74	6.8e-25	Yes	Hb_scaf
XP_021664135.1	593	857	591	858	PF07714.14	Pkinase_Tyr	3	258	260	143.2	4.8e-46	Yes	Hb_scaf
XP_021664254.1	87	355	85	360	PF00069.22	Pkinase	3	260	264	165.1	1.1e-52	Yes	Hb_scaf
XP_021664273.1	382	647	379	649	PF07714.14	Pkinase_Tyr	4	257	260	157.9	1.6e-50	Yes	Hb_scaf
XP_021664646.1	505	769	501	772	PF07714.14	Pkinase_Tyr	5	256	260	158.1	1.4e-50	Yes	Hb_scaf
XP_021664649.1	56	255	55	267	PF00069.22	Pkinase	2	195	264	157.6	2.1e-50	Yes	Hb_scaf
XP_021664653.1	506	772	504	775	PF07714.14	Pkinase_Tyr	3	256	260	154.4	1.8e-49	Yes	Hb_scaf
XP_021664655.1	502	770	501	772	PF07714.14	Pkinase_Tyr	2	257	260	168.4	9.7e-54	Yes	Hb_scaf
XP_021664708.1	74	346	70	346	PF07714.14	Pkinase_Tyr	5	259	260	160.2	3.2e-51	Yes	Hb_scaf
XP_021665230.1	28	282	25	282	PF00069.22	Pkinase	4	264	264	175.7	6.4e-56	Yes	Hb_scaf
XP_021665375.1	511	645	499	653	PF07714.14	Pkinase_Tyr	27	160	260	68.5	2.9e-23	No	Hb_scaf
XP_021665573.1	63	325	63	327	PF07714.14	Pkinase_Tyr	1	257	260	93.8	5.7e-31	Yes	Hb_scaf
XP_021665644.1	443	517	440	543	PF07714.14	Pkinase_Tyr	4	95	260	8	8.4e-05	Yes	Hb_scaf
XP_021665776.1	9	262	9	262	PF00069.22	Pkinase	1	264	264	241.6	4.9e-76	Yes	Hb_scaf
XP_021665799.1	351	556	350	618	PF00069.22	Pkinase	2	202	264	163.1	4.3e-52	Yes	Hb_scaf
XP_021665852.1	98	371	95	371	PF07714.14	Pkinase_Tyr	4	259	260	148.4	1.3e-47	Yes	Hb_scaf
XP_021665857.1	565	814	563	814	PF07714.14	Pkinase_Tyr	3	259	260	201.5	7.6e-64	Yes	Hb_scaf
XP_021665973.1	70	326	68	326	PF00069.22	Pkinase	3	264	264	253.5	1.2e-79	Yes	Hb_scaf
XP_021666011.1	128	389	128	389	PF00069.22	Pkinase	1	264	264	242.6	2.4e-76	Yes	Hb_scaf
XP_021666139.1	673	941	669	946	PF07714.14	Pkinase_Tyr	5	249	260	95.3	1.9e-31	Yes	Hb_scaf
XP_021666184.1	78	330	76	330	PF07714.14	Pkinase_Tyr	3	259	260	226.2	2.3e-71	No	Hb_scaf
XP_021666768.1	511	777	509	780	PF07714.14	Pkinase_Tyr	3	256	260	163	4.5e-52	No	Hb_scaf
XP_021666770.1	509	774	505	776	PF07714.14	Pkinase_Tyr	5	257	260	168	1.3e-53	Yes	Hb_scaf
XP_021666774.1	520	786	516	787	PF07714.14	Pkinase_Tyr	5	258	260	176.7	2.9e-56	Yes	Hb_scaf
XP_021666921.1	514	781	512	783	PF07714.14	Pkinase_Tyr	3	257	260	175.4	7e-56	Yes	Hb_scaf
XP_021667193.1	159	412	158	431	PF00069.22	Pkinase	2	248	264	150.3	3.5e-48	Yes	Hb_scaf
XP_021667197.1	9	184	2	186	PF00069.22	Pkinase	93	259	264	94.2	4.7e-31	Yes	Hb_scaf
XP_021667209.1	298	571	295	571	PF07714.14	Pkinase_Tyr	4	259	260	143.4	4.2e-46	Yes	Hb_scaf
XP_021667287.1	16	267	15	267	PF00069.22	Pkinase	2	264	264	231.5	6e-73	Yes	Hb_scaf
XP_021667414.1	98	334	97	347	PF07714.14	Pkinase_Tyr	2	219	260	73.3	1.1e-24	Yes	Hb_scaf
XP_021667470.1	647	912	646	915	PF07714.14	Pkinase_Tyr	3	256	260	178.5	8.4e-57	Yes	Hb_scaf
XP_021668028.1	23	279	23	279	PF00069.22	Pkinase	1	264	264	240.7	9.3e-76	No	Hb_scaf
XP_021668039.1	410	670	409	670	PF00069.22	Pkinase	2	264	264	225.3	4.6e-71	Yes	Hb_scaf
XP_021668215.1	70	329	69	329	PF00069.22	Pkinase	2	264	264	221.9	5e-70	Yes	Hb_scaf
XP_021668280.1	73	309	62	310	PF07714.14	Pkinase_Tyr	15	258	260	93.2	9e-31	No	Hb_scaf
XP_021668321.1	404	659	403	659	PF00069.22	Pkinase	2	264	264	241.8	4.2e-76	Yes	Hb_scaf
XP_021668353.1	529	793	525	795	PF07714.14	Pkinase_Tyr	5	257	260	164.3	1.8e-52	Yes	Hb_scaf
XP_021668355.1	404	659	403	659	PF00069.22	Pkinase	2	264	264	235.7	3.2e-74	Yes	Hb_scaf
XP_021668399.1	53	335	50	335	PF00069.22	Pkinase	5	264	264	238.3	5.2e-75	Yes	Hb_scaf
XP_021668424.1	554	819	550	821	PF07714.14	Pkinase_Tyr	5	257	260	173.2	3.4e-55	Yes	Hb_scaf
XP_021668550.1	405	667	404	669	PF00069.22	Pkinase	2	260	264	96	1.3e-31	Yes	Hb_scaf
XP_021668585.1	36	287	36	287	PF00069.22	Pkinase	1	264	264	250.4	1e-78	Yes	Hb_scaf
XP_021668593.1	369	629	368	629	PF00069.22	Pkinase	2	264	264	225.5	4e-71	Yes	Hb_scaf
XP_021668610.1	171	433	171	433	PF00069.22	Pkinase	1	264	264	231.9	4.6e-73	Yes	Hb_scaf
XP_021668697.1	500	751	499	751	PF07714.14	Pkinase_Tyr	2	259	260	230.9	8.3e-73	Yes	Hb_scaf
XP_021669022.1	303	552	303	552	PF07714.14	Pkinase_Tyr	1	259	260	250.1	1.1e-78	Yes	Hb_scaf
XP_021669306.1	270	504	263	505	PF07714.14	Pkinase_Tyr	46	258	260	127	4.1e-41	Yes	Hb_scaf
XP_021669390.1	4	258	4	258	PF00069.22	Pkinase	1	264	264	216.6	2.1e-68	Yes	Hb_scaf
XP_021669531.1	49	316	46	316	PF07714.14	Pkinase_Tyr	4	259	260	163.3	3.5e-52	Yes	Hb_scaf
XP_021669834.1	79	351	77	351	PF07714.14	Pkinase_Tyr	3	259	260	210.9	1e-66	No	Hb_scaf
XP_021669876.1	65	296	62	350	PF07714.14	Pkinase_Tyr	4	206	260	150.3	3.3e-48	Yes	Hb_scaf
XP_021669895.1	503	770	500	771	PF07714.14	Pkinase_Tyr	4	258	260	159.5	5.2e-51	No	Hb_scaf
XP_021669908.1	52	190	42	257	PF07714.14	Pkinase_Tyr	18	149	260	34.8	5.9e-13	Yes	Hb_scaf
XP_021669944.1	693	961	692	963	PF00069.22	Pkinase	2	260	264	161.9	1e-51	Yes	Hb_scaf
XP_021669948.1	670	937	666	937	PF07714.14	Pkinase_Tyr	5	259	260	168	1.3e-53	Yes	Hb_scaf
XP_021669994.1	521	788	518	789	PF07714.14	Pkinase_Tyr	4	258	260	174.3	1.5e-55	Yes	Hb_scaf
XP_021670091.1	34	289	32	289	PF00069.22	Pkinase	4	264	264	163.2	4e-52	Yes	Hb_scaf
XP_021670113.1	371	635	368	637	PF00069.22	Pkinase	5	260	264	168.2	1.3e-53	Yes	Hb_scaf
XP_021670386.1	389	655	386	656	PF07714.14	Pkinase_Tyr	4	258	260	155.9	6.3e-50	Yes	Hb_scaf
XP_021670388.1	381	646	378	648	PF07714.14	Pkinase_Tyr	4	257	260	157.9	1.6e-50	Yes	Hb_scaf
XP_021670626.1	368	631	365	633	PF00069.22	Pkinase	4	260	264	126.2	7.8e-41	Yes	Hb_scaf
XP_021670667.1	328	598	326	601	PF00069.22	Pkinase	3	259	264	154.9	1.4e-49	Yes	Hb_scaf
XP_021670825.1	52	255	51	322	PF00069.22	Pkinase	2	198	264	139.9	5.2e-45	No	Hb_scaf
XP_021670835.1	66	327	65	327	PF00069.22	Pkinase	2	264	264	240.8	8.8e-76	Yes	Hb_scaf
XP_021671007.1	492	756	489	758	PF00069.22	Pkinase	5	260	264	170.6	2.3e-54	Yes	Hb_scaf
XP_021671221.1	689	962	687	964	PF00069.22	Pkinase	3	260	264	163.2	4.1e-52	Yes	Hb_scaf
XP_021671242.1	407	510	394	510	PF00069.22	Pkinase	154	264	264	72.7	1.7e-24	Yes	Hb_scaf
XP_021671252.1	97	349	91	352	PF00069.22	Pkinase	19	259	264	135.5	1.2e-43	Yes	Hb_scaf
XP_021671302.1	59	324	57	324	PF00069.22	Pkinase	3	264	264	217.2	1.4e-68	Yes	Hb_scaf
XP_021671389.1	160	412	158	425	PF00069.22	Pkinase	3	248	264	146.9	4e-47	Yes	Hb_scaf
XP_021671525.1	513	788	511	790	PF00069.22	Pkinase	3	260	264	174.9	1.1e-55	Yes	Hb_scaf
XP_021671527.1	14	271	14	271	PF00069.22	Pkinase	1	264	264	244.4	7e-77	Yes	Hb_scaf
XP_021671679.1	1027	1294	1023	1295	PF07714.14	Pkinase_Tyr	5	258	260	155.3	9.9e-50	Yes	Hb_scaf
XP_021671780.1	55	337	52	337	PF00069.22	Pkinase	5	264	264	224.8	6.8e-71	Yes	Hb_scaf
XP_021672113.1	20	311	20	311	PF00069.22	Pkinase	1	264	264	225.5	4.1e-71	Yes	Hb_scaf
XP_021672195.1	77	343	75	345	PF00069.22	Pkinase	3	260	264	160.2	3.3e-51	Yes	Hb_scaf
XP_021672336.1	449	717	447	718	PF07714.14	Pkinase_Tyr	3	258	260	158.2	1.3e-50	Yes	Hb_scaf
XP_021672342.1	68	274	67	338	PF00069.22	Pkinase	2	202	264	157.6	2.2e-50	Yes	Hb_scaf
XP_021672747.1	4	268	4	268	PF00069.22	Pkinase	1	264	264	236.1	2.3e-74	Yes	Hb_scaf
XP_021673466.1	47	262	46	310	PF00069.22	Pkinase	2	221	264	145.8	8.6e-47	Yes	Hb_scaf
XP_021673639.1	146	348	132	406	PF07714.14	Pkinase_Tyr	25	222	260	108.2	2.3e-35	Yes	Hb_scaf
XP_021673888.1	639	903	635	904	PF07714.14	Pkinase_Tyr	5	258	260	155.5	8.4e-50	Yes	Hb_scaf
XP_021673890.1	636	901	632	902	PF07714.14	Pkinase_Tyr	5	258	260	152.2	8.6e-49	Yes	Hb_scaf
XP_021673942.1	549	804	548	811	PF00069.22	Pkinase	2	254	264	140.9	2.7e-45	Yes	Hb_scaf
XP_021674006.1	62	324	62	324	PF00069.22	Pkinase	1	264	264	232.5	3e-73	Yes	Hb_scaf
XP_021674046.1	82	358	79	360	PF07714.14	Pkinase_Tyr	4	257	260	165.2	9.1e-53	No	Hb_scaf
XP_021674049.1	13	268	13	268	PF00069.22	Pkinase	1	264	264	242.9	2e-76	Yes	Hb_scaf
XP_021674060.1	419	618	417	632	PF07714.14	Pkinase_Tyr	4	204	260	63.4	1.1e-21	Yes	Hb_scaf
XP_021674149.1	708	929	706	1024	PF00069.22	Pkinase	3	204	264	139.2	8.6e-45	Yes	Hb_scaf
XP_021674155.1	708	929	706	1024	PF00069.22	Pkinase	3	204	264	136.4	6e-44	Yes	Hb_scaf
XP_021674290.1	72	333	67	333	PF00069.22	Pkinase	6	264	264	169.5	5e-54	No	Hb_scaf
XP_021674407.1	301	571	300	572	PF00069.22	Pkinase	2	260	264	151.5	1.5e-48	Yes	Hb_scaf
XP_021674653.1	133	401	128	404	PF00069.22	Pkinase	6	260	264	172	8.6e-55	Yes	Hb_scaf
XP_021674657.1	533	730	530	808	PF00069.22	Pkinase	5	200	264	150.5	3.2e-48	Yes	Hb_scaf
XP_021674678.1	431	681	426	689	PF00069.22	Pkinase	6	254	264	129.2	1e-41	Yes	Hb_scaf
XP_021675081.1	251	488	248	489	PF07714.14	Pkinase_Tyr	4	257	260	78.6	2.4e-26	Yes	Hb_scaf
XP_021675262.1	17	273	17	273	PF00069.22	Pkinase	1	264	264	246	2.2e-77	Yes	Hb_scaf
XP_021675274.1	149	411	149	411	PF00069.22	Pkinase	1	264	264	230.8	9.8e-73	Yes	Hb_scaf
XP_021675389.1	700	966	697	968	PF07714.14	Pkinase_Tyr	4	257	260	163	4.3e-52	Yes	Hb_scaf
XP_021675632.1	29	299	28	301	PF00069.22	Pkinase	2	259	264	131.3	2.3e-42	Yes	Hb_scaf
XP_021675678.1	225	419	127	419	PF00069.22	Pkinase	93	264	264	19.1	3.6e-08	No	Hb_scaf
XP_021675825.1	392	665	391	668	PF00069.22	Pkinase	2	261	264	148.6	1.1e-47	Yes	Hb_scaf
XP_021675977.1	714	948	712	1005	PF00069.22	Pkinase	3	221	264	149.5	6.3e-48	Yes	Hb_scaf
XP_021675980.1	716	948	712	998	PF00069.22	Pkinase	5	221	264	147.3	3e-47	Yes	Hb_scaf
XP_021676152.1	74	346	70	346	PF07714.14	Pkinase_Tyr	5	259	260	158.3	1.2e-50	Yes	Hb_scaf
XP_021676447.1	357	624	355	626	PF07714.14	Pkinase_Tyr	3	257	260	158.9	7.6e-51	Yes	Hb_scaf
XP_021676451.1	336	601	333	603	PF07714.14	Pkinase_Tyr	4	257	260	161.2	1.5e-51	Yes	Hb_scaf
XP_021676504.1	73	336	72	342	PF00069.22	Pkinase	2	259	264	152.7	6.8e-49	Yes	Hb_scaf
XP_021676730.1	809	1076	808	1078	PF00069.22	Pkinase	2	259	264	166	5.6e-53	Yes	Hb_scaf
XP_021676744.1	432	700	430	702	PF00069.22	Pkinase	3	260	264	171	1.7e-54	Yes	Hb_scaf
XP_021676775.1	413	668	412	668	PF00069.22	Pkinase	2	264	264	237.6	8.2e-75	Yes	Hb_scaf
XP_021676832.1	502	766	498	769	PF07714.14	Pkinase_Tyr	5	256	260	165.8	6.2e-53	Yes	Hb_scaf
XP_021676885.1	253	508	252	508	PF00069.22	Pkinase	2	264	264	250.3	1.1e-78	No	Hb_scaf
XP_021676960.1	4	287	4	287	PF00069.22	Pkinase	1	264	264	268.3	3.6e-84	Yes	Hb_scaf
XP_021677099.1	16	271	14	271	PF00069.22	Pkinase	3	264	264	238.9	3.3e-75	Yes	Hb_scaf
XP_021677186.1	116	393	112	394	PF07714.14	Pkinase_Tyr	5	258	260	152.4	7.7e-49	Yes	Hb_scaf
XP_021677317.1	27	281	25	281	PF00069.22	Pkinase	4	264	264	165.8	6.6e-53	No	Hb_scaf
XP_021677339.1	161	290	160	290	PF00069.22	Pkinase	126	264	264	96.6	8.4e-32	Yes	Hb_scaf
XP_021677340.1	697	946	696	948	PF07714.14	Pkinase_Tyr	2	257	260	208.8	4.5e-66	Yes	Hb_scaf
XP_021677367.1	82	359	79	360	PF07714.14	Pkinase_Tyr	4	258	260	168.4	9.8e-54	Yes	Hb_scaf
XP_021677669.1	4	260	4	260	PF00069.22	Pkinase	1	264	264	234.8	6e-74	Yes	Hb_scaf
XP_021677763.1	16	307	16	307	PF00069.22	Pkinase	1	264	264	228.4	5.4e-72	Yes	Hb_scaf
XP_021677938.1	339	555	338	609	PF00069.22	Pkinase	2	212	264	159.5	5.6e-51	Yes	Hb_scaf
XP_021678151.1	425	696	425	698	PF00069.22	Pkinase	1	259	264	170.6	2.3e-54	Yes	Hb_scaf
XP_021678164.1	619	834	618	888	PF07714.14	Pkinase_Tyr	3	206	260	155.5	8.5e-50	Yes	Hb_scaf
XP_021678203.1	685	950	683	952	PF00069.22	Pkinase	3	260	264	160.9	2.1e-51	Yes	Hb_scaf
XP_021678220.1	647	910	644	912	PF07714.14	Pkinase_Tyr	4	257	260	160.2	3.1e-51	Yes	Hb_scaf
XP_021678258.1	412	684	411	684	PF00069.22	Pkinase	2	264	264	201.2	1e-63	Yes	Hb_scaf
XP_021678294.1	15	232	14	271	PF00069.22	Pkinase	2	212	264	95	2.7e-31	Yes	Hb_scaf
XP_021678302.1	15	232	14	271	PF00069.22	Pkinase	2	212	264	95	2.7e-31	Yes	Hb_scaf
XP_021678348.1	73	306	71	321	PF07714.14	Pkinase_Tyr	3	219	260	64.4	5.2e-22	Yes	Hb_scaf
XP_021678477.1	43	292	40	300	PF07714.14	Pkinase_Tyr	4	249	260	85.6	1.8e-28	Yes	Hb_scaf
XP_021678539.1	161	410	152	410	PF07714.14	Pkinase_Tyr	15	259	260	183	3.4e-58	Yes	Hb_scaf
XP_021678719.1	442	714	438	715	PF07714.14	Pkinase_Tyr	5	258	260	156.3	4.7e-50	Yes	Hb_scaf
XP_021678727.1	347	571	346	597	PF00069.22	Pkinase	2	219	264	60.7	7.9e-21	Yes	Hb_scaf
XP_021678732.1	374	590	373	653	PF00069.22	Pkinase	2	203	264	145.5	1e-46	Yes	Hb_scaf
XP_021678799.1	600	808	599	812	PF07714.14	Pkinase_Tyr	2	215	260	197.5	1.3e-62	Yes	Hb_scaf
XP_021678813.1	145	429	145	429	PF00069.22	Pkinase	1	264	264	233.8	1.2e-73	No	Hb_scaf
XP_021678832.1	658	921	656	921	PF00069.22	Pkinase	3	264	264	214.1	1.2e-67	Yes	Hb_scaf
XP_021678866.1	19	271	19	271	PF00069.22	Pkinase	1	264	264	269	2.3e-84	Yes	Hb_scaf
XP_021679218.1	315	580	313	582	PF00069.22	Pkinase	3	260	264	161.2	1.7e-51	Yes	Hb_scaf
XP_021679270.1	30	285	28	285	PF00069.22	Pkinase	3	264	264	176.6	3.5e-56	Yes	Hb_scaf
XP_021679298.1	412	685	411	685	PF00069.22	Pkinase	2	264	264	194.7	1e-61	Yes	Hb_scaf
XP_021679325.1	29	260	27	284	PF00069.22	Pkinase	3	240	264	135.8	9.6e-44	Yes	Hb_scaf
XP_021679329.1	51	315	50	345	PF00069.22	Pkinase	2	250	264	167.8	1.7e-53	Yes	Hb_scaf
XP_021679331.1	56	342	55	345	PF00069.22	Pkinase	2	258	264	172.2	7.3e-55	Yes	Hb_scaf
XP_021679336.1	34	289	29	291	PF00069.22	Pkinase	6	259	264	155.1	1.3e-49	Yes	Hb_scaf
XP_021679341.1	34	289	29	291	PF00069.22	Pkinase	6	259	264	152.1	1e-48	Yes	Hb_scaf
XP_021679344.1	210	394	192	397	PF00069.22	Pkinase	99	259	264	96.6	8.3e-32	Yes	Hb_scaf
XP_021679364.1	80	336	79	339	PF07714.14	Pkinase_Tyr	2	255	260	97.7	3.7e-32	Yes	Hb_scaf
XP_021679456.1	792	989	790	1063	PF07714.14	Pkinase_Tyr	5	201	260	84.7	3.4e-28	Yes	Hb_scaf
XP_021679461.1	311	582	310	584	PF00069.22	Pkinase	2	260	264	153.5	3.8e-49	Yes	Hb_scaf
XP_021679464.1	21	274	20	274	PF00069.22	Pkinase	2	264	264	244.4	7.1e-77	Yes	Hb_scaf
XP_021679474.1	675	929	675	929	PF07714.14	Pkinase_Tyr	1	259	260	221	8.6e-70	Yes	Hb_scaf
XP_021679539.1	90	288	89	350	PF00069.22	Pkinase	2	198	264	93.1	9.7e-31	Yes	Hb_scaf
XP_021680111.1	512	785	508	788	PF00069.22	Pkinase	5	259	264	156.2	5.8e-50	Yes	Hb_scaf
XP_021680346.1	339	604	337	606	PF00069.22	Pkinase	3	260	264	163.5	3.4e-52	Yes	Hb_scaf
XP_021680412.1	25	316	25	316	PF00069.22	Pkinase	1	264	264	228.4	5.5e-72	Yes	Hb_scaf
XP_021680514.1	96	372	91	372	PF07714.14	Pkinase_Tyr	6	259	260	145.9	7e-47	Yes	Hb_scaf
XP_021680521.1	4	257	4	258	PF00069.22	Pkinase	1	263	264	214.3	1.1e-67	Yes	Hb_scaf
XP_021680604.1	89	360	85	360	PF07714.14	Pkinase_Tyr	7	259	260	159.9	3.9e-51	Yes	Hb_scaf
XP_021680700.1	579	826	578	826	PF07714.14	Pkinase_Tyr	2	259	260	200.8	1.3e-63	Yes	Hb_scaf
XP_021680716.1	713	927	710	958	PF07714.14	Pkinase_Tyr	4	210	260	145	1.4e-46	Yes	Hb_scaf
XP_021680745.1	710	931	708	997	PF00069.22	Pkinase	3	204	264	138.7	1.2e-44	Yes	Hb_scaf
XP_021680795.1	695	840	691	858	PF07714.14	Pkinase_Tyr	5	152	260	70.3	8.2e-24	Yes	Hb_scaf
XP_021680800.1	98	363	93	370	PF00069.22	Pkinase	6	258	264	156.5	4.5e-50	Yes	Hb_scaf
XP_021680818.1	120	309	118	331	PF07714.14	Pkinase_Tyr	3	203	260	67.6	5.8e-23	Yes	Hb_scaf
XP_021680979.1	31	214	29	216	PF00069.22	Pkinase	3	166	264	81.8	2.8e-27	Yes	Hb_scaf
XP_021681038.1	203	338	138	352	PF00069.22	Pkinase	38	150	264	16	3.4e-07	Yes	Hb_scaf
XP_021681197.1	223	438	222	456	PF00069.22	Pkinase	2	193	264	43.7	1.2e-15	Yes	Hb_scaf
XP_021681381.1	298	509	297	570	PF00069.22	Pkinase	2	204	264	147.2	3e-47	Yes	Hb_scaf
XP_021681452.1	472	755	467	757	PF07714.14	Pkinase_Tyr	6	256	260	74.5	4.4e-25	Yes	Hb_scaf
XP_021681491.1	100	257	99	265	PF07714.14	Pkinase_Tyr	2	161	260	63.4	1e-21	Yes	Hb_scaf
XP_021681520.1	29	285	27	288	PF00069.22	Pkinase	3	258	264	158.8	9.2e-51	Yes	Hb_scaf
XP_021681884.1	55	324	52	325	PF07714.14	Pkinase_Tyr	4	258	260	169.2	5.8e-54	Yes	Hb_scaf
XP_021681909.1	18	279	18	279	PF00069.22	Pkinase	1	264	264	208.1	8e-66	Yes	Hb_scaf
XP_021682111.1	522	791	520	791	PF07714.14	Pkinase_Tyr	3	259	260	170.8	1.8e-54	Yes	Hb_scaf
XP_021682179.1	4	283	4	283	PF00069.22	Pkinase	1	264	264	253	1.6e-79	Yes	Hb_scaf
XP_021682278.1	145	429	145	429	PF00069.22	Pkinase	1	264	264	234	1e-73	No	Hb_scaf
XP_021682453.1	68	307	58	307	PF07714.14	Pkinase_Tyr	14	259	260	92.9	1e-30	Yes	Hb_scaf
XP_021682878.1	38	219	36	229	PF07714.14	Pkinase_Tyr	3	204	260	106.4	7.9e-35	Yes	Hb_scaf
XP_021682890.1	316	583	315	583	PF07714.14	Pkinase_Tyr	3	259	260	157.1	2.8e-50	Yes	Hb_scaf
XP_021682891.1	329	523	327	584	PF00069.22	Pkinase	4	191	264	154.2	2.2e-49	Yes	Hb_scaf
XP_021682961.1	66	317	63	318	PF07714.14	Pkinase_Tyr	4	257	260	93.7	6.1e-31	Yes	Hb_scaf
XP_021683164.1	87	353	86	355	PF07714.14	Pkinase_Tyr	2	256	260	94.1	4.5e-31	Yes	Hb_scaf
XP_021683262.1	133	386	132	386	PF07714.14	Pkinase_Tyr	2	259	260	224.4	7.8e-71	Yes	Hb_scaf
XP_021683565.1	374	590	373	654	PF00069.22	Pkinase	2	203	264	146.6	4.8e-47	Yes	Hb_scaf
XP_021683720.1	318	583	316	585	PF07714.14	Pkinase_Tyr	3	257	260	93.3	8.2e-31	Yes	Hb_scaf
XP_021683822.1	645	920	642	920	PF07714.14	Pkinase_Tyr	4	259	260	153.4	3.7e-49	Yes	Hb_scaf
XP_021684208.1	28	282	25	282	PF00069.22	Pkinase	4	264	264	172.5	6.2e-55	Yes	Hb_scaf
XP_021684348.1	630	895	626	895	PF07714.14	Pkinase_Tyr	5	259	260	163	4.3e-52	Yes	Hb_scaf
XP_021684377.1	540	802	535	805	PF07714.14	Pkinase_Tyr	7	256	260	166.7	3.3e-53	Yes	Hb_scaf
XP_021684406.1	6	256	6	256	PF00069.22	Pkinase	1	264	264	261	6.1e-82	Yes	Hb_scaf
XP_021684419.1	707	952	705	1008	PF00069.22	Pkinase	3	222	264	145.2	1.2e-46	Yes	Hb_scaf
XP_021684828.1	12	266	12	266	PF00069.22	Pkinase	1	264	264	248.9	2.9e-78	Yes	Hb_scaf
XP_021684964.1	10	228	9	261	PF00069.22	Pkinase	2	213	264	86.1	1.4e-28	Yes	Hb_scaf
XP_021685102.1	494	765	491	765	PF07714.14	Pkinase_Tyr	4	259	260	151.7	1.2e-48	Yes	Hb_scaf
XP_021685227.1	127	403	124	405	PF00069.22	Pkinase	4	260	264	161	2e-51	Yes	Hb_scaf
XP_021685700.1	327	594	325	595	PF07714.14	Pkinase_Tyr	3	258	260	158.2	1.2e-50	Yes	Hb_scaf
XP_021685743.1	631	897	628	898	PF07714.14	Pkinase_Tyr	4	258	260	165.5	7.4e-53	Yes	Hb_scaf
XP_021685763.1	90	363	87	365	PF00069.22	Pkinase	4	260	264	157.2	2.8e-50	Yes	Hb_scaf
XP_021685818.1	345	614	342	614	PF07714.14	Pkinase_Tyr	4	259	260	167.6	1.7e-53	Yes	Hb_scaf
XP_021685821.1	419	689	416	691	PF00069.22	Pkinase	4	261	264	147	3.5e-47	Yes	Hb_scaf
XP_021685991.1	839	1117	838	1119	PF00069.22	Pkinase	2	259	264	150.1	4.2e-48	Yes	Hb_scaf
XP_021686120.1	708	964	706	1007	PF00069.22	Pkinase	3	229	264	122.3	1.3e-39	Yes	Hb_scaf
XP_021686199.1	32	307	30	311	PF00069.22	Pkinase	3	258	264	160.5	2.7e-51	Yes	Hb_scaf
XP_021686628.1	28	288	27	292	PF07714.14	Pkinase_Tyr	2	254	260	90.5	5.8e-30	Yes	Hb_scaf
XP_021686644.1	19	277	18	277	PF00069.22	Pkinase	2	264	264	220.1	1.8e-69	Yes	Hb_scaf
XP_021686750.1	324	522	322	587	PF00069.22	Pkinase	3	196	264	145.2	1.3e-46	Yes	Hb_scaf
XP_021686882.1	25	279	22	279	PF00069.22	Pkinase	4	264	264	176.9	2.8e-56	Yes	Hb_scaf
XP_021686945.1	661	920	658	922	PF00069.22	Pkinase	4	260	264	151.9	1.2e-48	Yes	Hb_scaf
XP_021686951.1	490	741	488	750	PF00069.22	Pkinase	3	253	264	134.8	1.9e-43	Yes	Hb_scaf
XP_021687217.1	55	325	52	327	PF07714.14	Pkinase_Tyr	4	257	260	165.3	8.5e-53	Yes	Hb_scaf
XP_021687424.1	762	1013	762	1014	PF07714.14	Pkinase_Tyr	1	258	260	225.5	3.8e-71	Yes	Hb_scaf
XP_021687829.1	685	889	682	950	PF00069.22	Pkinase	4	203	264	144.8	1.7e-46	No	Hb_scaf
XP_021687861.1	33	287	30	287	PF00069.22	Pkinase	5	264	264	160.3	3.1e-51	Yes	Hb_scaf
XP_021687868.1	407	669	406	671	PF00069.22	Pkinase	2	260	264	86.4	1.1e-28	Yes	Hb_scaf
XP_021687913.1	114	348	114	405	PF00069.22	Pkinase	1	212	264	57.9	5.6e-20	Yes	Hb_scaf
XP_021688562.1	31	285	28	285	PF00069.22	Pkinase	4	264	264	178.9	6.5e-57	No	Hb_scaf
XP_021688641.1	471	741	467	741	PF07714.14	Pkinase_Tyr	5	259	260	135.4	1.2e-43	Yes	Hb_scaf
XP_021688904.1	229	491	226	491	PF07714.14	Pkinase_Tyr	4	259	260	145.8	8e-47	Yes	Hb_scaf
XP_021688916.1	27	318	27	318	PF00069.22	Pkinase	1	264	264	228	7.1e-72	Yes	Hb_scaf
XP_021689128.1	27	281	25	281	PF00069.22	Pkinase	4	264	264	168.5	1e-53	Yes	Hb_scaf
XP_021689270.1	290	485	257	485	PF00069.22	Pkinase	97	264	264	71.4	4.1e-24	Yes	Hb_scaf
XP_021689417.1	76	356	71	358	PF07714.14	Pkinase_Tyr	6	257	260	155.6	8e-50	Yes	Hb_scaf
XP_021689745.1	32	281	30	281	PF00069.22	Pkinase	3	264	264	248.2	4.7e-78	Yes	Hb_scaf
XP_021689811.1	42	313	41	316	PF00069.22	Pkinase	2	259	264	150	4.3e-48	Yes	Hb_scaf
XP_021689979.1	351	434	348	436	PF07714.14	Pkinase_Tyr	4	93	260	38	5.9e-14	Yes	Hb_scaf
XP_021689983.1	133	395	128	397	PF07714.14	Pkinase_Tyr	6	257	260	139.5	6.7e-45	Yes	Hb_scaf
XP_021690028.1	89	360	85	360	PF07714.14	Pkinase_Tyr	7	259	260	153.5	3.4e-49	Yes	Hb_scaf
XP_021690029.1	442	692	439	699	PF07714.14	Pkinase_Tyr	6	252	260	121.5	2e-39	Yes	Hb_scaf
XP_021690095.1	457	543	451	610	PF00069.22	Pkinase	118	202	264	80.4	7.6e-27	Yes	Hb_scaf
XP_021690183.1	105	389	105	389	PF00069.22	Pkinase	1	264	264	232.2	3.7e-73	No	Hb_scaf
XP_021690203.1	507	765	503	767	PF07714.14	Pkinase_Tyr	5	257	260	74.2	5.3e-25	Yes	Hb_scaf
XP_021690266.1	525	778	523	786	PF00069.22	Pkinase	3	255	264	134.3	2.6e-43	Yes	Hb_scaf
XP_021690432.1	128	404	125	406	PF00069.22	Pkinase	4	260	264	161.7	1.1e-51	Yes	Hb_scaf
XP_021690443.1	308	576	306	578	PF00069.22	Pkinase	3	260	264	170.2	2.9e-54	Yes	Hb_scaf
XP_021690641.1	4	257	4	258	PF00069.22	Pkinase	1	263	264	213.7	1.7e-67	No	Hb_scaf
XP_021690828.1	143	397	141	399	PF07714.14	Pkinase_Tyr	4	257	260	170.2	2.7e-54	Yes	Hb_scaf
XP_021690895.1	638	906	637	906	PF07714.14	Pkinase_Tyr	3	259	260	167.8	1.5e-53	Yes	Hb_scaf
XP_021690898.1	731	831	719	894	PF07714.14	Pkinase_Tyr	114	212	260	80.5	6.3e-27	Yes	Hb_scaf
XP_021690901.1	608	804	607	876	PF07714.14	Pkinase_Tyr	3	203	260	159.6	4.6e-51	Yes	Hb_scaf
XP_021690904.1	438	702	437	706	PF07714.14	Pkinase_Tyr	3	255	260	168.8	7.6e-54	Yes	Hb_scaf
XP_021691013.1	31	239	28	251	PF07714.14	Pkinase_Tyr	4	205	260	113.8	4.6e-37	Yes	Hb_scaf
XP_021691056.1	293	542	293	542	PF07714.14	Pkinase_Tyr	1	259	260	246.7	1.3e-77	No	Hb_scaf
XP_021691147.1	207	450	198	452	PF07714.14	Pkinase_Tyr	23	257	260	160	3.6e-51	Yes	Hb_scaf
XP_021691180.1	411	679	409	679	PF07714.14	Pkinase_Tyr	3	259	260	169.3	5.3e-54	Yes	Hb_scaf
XP_021691365.1	42	300	42	300	PF00069.22	Pkinase	1	264	264	239.6	2.1e-75	No	Hb_scaf
XP_021691404.1	504	783	500	787	PF07714.14	Pkinase_Tyr	5	254	260	78.1	3.5e-26	Yes	Hb_scaf
XP_021691507.1	414	674	410	675	PF07714.14	Pkinase_Tyr	5	258	260	127.2	3.7e-41	No	Hb_scaf
XP_021691959.1	92	368	91	368	PF07714.14	Pkinase_Tyr	2	259	260	203.7	1.6e-64	Yes	Hb_scaf
XP_021692014.1	167	421	163	421	PF07714.14	Pkinase_Tyr	5	259	260	216.9	1.6e-68	Yes	Hb_scaf
XP_021692521.1	324	531	323	598	PF00069.22	Pkinase	2	204	264	156.6	4.1e-50	Yes	Hb_scaf
XP_021692696.1	446	712	445	714	PF00069.22	Pkinase	2	259	264	160.9	2e-51	Yes	Hb_scaf
XP_021692758.1	4	92	4	108	PF00069.22	Pkinase	1	90	264	80.1	9.1e-27	Yes	Hb_scaf
XP_021692767.1	25	316	25	316	PF00069.22	Pkinase	1	264	264	224.9	6.3e-71	Yes	Hb_scaf
XP_021692808.1	22	273	22	273	PF00069.22	Pkinase	1	264	264	252.9	1.7e-79	Yes	Hb_scaf
XP_021634968.1	445	715	445	717	PF00069.22	Pkinase	1	260	264	161.6	1.3e-51	Yes	Hb_scaf
XP_021635011.1	69	329	67	329	PF07714.14	Pkinase_Tyr	3	259	260	66.6	1.1e-22	Yes	Hb_scaf
XP_021635012.1	153	370	148	418	PF00069.22	Pkinase	6	221	264	157.1	2.9e-50	Yes	Hb_scaf
XP_021635029.1	807	1076	804	1078	PF00069.22	Pkinase	4	259	264	124.2	3.2e-40	Yes	Hb_scaf
XP_021635074.1	405	672	403	674	PF00069.22	Pkinase	3	260	264	158.8	9.2e-51	Yes	Hb_scaf
XP_021635102.1	487	756	485	758	PF00069.22	Pkinase	4	260	264	175.2	9.1e-56	Yes	Hb_scaf
XP_021635105.1	418	678	415	680	PF00069.22	Pkinase	5	260	264	114.1	4e-37	Yes	Hb_scaf
XP_021635114.1	56	308	55	310	PF07714.14	Pkinase_Tyr	2	256	260	96.3	9.8e-32	Yes	Hb_scaf
XP_021635122.1	85	358	81	358	PF07714.14	Pkinase_Tyr	5	259	260	158.4	1.1e-50	No	Hb_scaf
XP_021635178.1	365	603	358	606	PF00069.22	Pkinase	39	259	264	134.8	1.9e-43	No	Hb_scaf
XP_021635201.1	353	624	350	624	PF07714.14	Pkinase_Tyr	4	259	260	138.2	1.7e-44	Yes	Hb_scaf
XP_021635217.1	304	513	303	529	PF00069.22	Pkinase	2	204	264	143.3	5e-46	Yes	Hb_scaf
XP_021635247.1	325	596	323	598	PF00069.22	Pkinase	3	260	264	160.7	2.5e-51	Yes	Hb_scaf
XP_021635257.1	3	212	1	212	PF00069.22	Pkinase	54	264	264	163.7	2.9e-52	Yes	Hb_scaf
XP_021635301.1	413	704	413	704	PF00069.22	Pkinase	1	264	264	253	1.7e-79	Yes	Hb_scaf
XP_021635400.1	647	899	647	899	PF07714.14	Pkinase_Tyr	1	259	260	227.9	6.8e-72	Yes	Hb_scaf
XP_021635422.1	355	614	346	616	PF07714.14	Pkinase_Tyr	11	257	260	86.2	1.2e-28	No	Hb_scaf
XP_021635471.1	600	872	596	874	PF00069.22	Pkinase	5	260	264	116.1	9.6e-38	Yes	Hb_scaf
XP_021635511.1	189	456	188	459	PF00069.22	Pkinase	2	259	264	161	1.9e-51	No	Hb_scaf
XP_021635550.1	600	872	596	874	PF00069.22	Pkinase	5	260	264	117	5.1e-38	Yes	Hb_scaf
XP_021635588.1	43	292	40	300	PF07714.14	Pkinase_Tyr	4	249	260	95.1	2.3e-31	Yes	Hb_scaf
XP_021635590.1	570	824	564	826	PF07714.14	Pkinase_Tyr	13	257	260	141.9	1.2e-45	Yes	Hb_scaf
XP_021635620.1	808	1075	803	1075	PF07714.14	Pkinase_Tyr	6	259	260	147.4	2.5e-47	Yes	Hb_scaf
XP_021635630.1	119	403	119	403	PF00069.22	Pkinase	1	264	264	227.2	1.2e-71	Yes	Hb_scaf
XP_021635696.1	4	256	4	257	PF00069.22	Pkinase	1	263	264	229.3	2.7e-72	No	Hb_scaf
XP_021635862.1	64	338	63	342	PF00069.22	Pkinase	2	260	264	168.5	9.7e-54	Yes	Hb_scaf
XP_021635986.1	81	331	80	334	PF07714.14	Pkinase_Tyr	3	255	260	99	1.5e-32	Yes	Hb_scaf
XP_021636031.1	579	850	576	852	PF07714.14	Pkinase_Tyr	4	257	260	163.1	4.2e-52	Yes	Hb_scaf
XP_021636043.1	793	1065	790	1069	PF00069.22	Pkinase	4	258	264	135	1.6e-43	Yes	Hb_scaf
XP_021636164.1	106	250	103	262	PF07714.14	Pkinase_Tyr	4	150	260	62.2	2.6e-21	Yes	Hb_scaf
XP_021636196.1	78	351	74	352	PF07714.14	Pkinase_Tyr	5	258	260	145	1.3e-46	Yes	Hb_scaf
XP_021636283.1	425	688	422	691	PF00069.22	Pkinase	4	258	264	177.5	1.8e-56	Yes	Hb_scaf
XP_021636287.1	418	680	417	683	PF00069.22	Pkinase	2	260	264	176.6	3.3e-56	Yes	Hb_scaf
XP_021636340.1	16	277	16	277	PF00069.22	Pkinase	1	264	264	202.1	5.5e-64	Yes	Hb_scaf
XP_021636374.1	33	319	32	319	PF00069.22	Pkinase	2	264	264	243.6	1.2e-76	Yes	Hb_scaf
XP_021636530.1	351	620	348	623	PF00069.22	Pkinase	5	259	264	91	4.3e-30	Yes	Hb_scaf
XP_021636616.1	302	508	297	565	PF00069.22	Pkinase	6	202	264	151.5	1.6e-48	Yes	Hb_scaf
XP_021636695.1	137	277	136	282	PF00069.22	Pkinase	2	135	264	96.2	1.2e-31	Yes	Hb_scaf
XP_021636718.1	543	804	541	807	PF00069.22	Pkinase	4	258	264	177.8	1.4e-56	Yes	Hb_scaf
XP_021636785.1	81	357	80	357	PF07714.14	Pkinase_Tyr	2	259	260	196.8	2.1e-62	Yes	Hb_scaf
XP_021636791.1	856	1073	832	1130	PF07714.14	Pkinase_Tyr	47	229	260	86.5	9.3e-29	Yes	Hb_scaf
XP_021636876.1	75	346	72	346	PF07714.14	Pkinase_Tyr	4	259	260	212.9	2.5e-67	Yes	Hb_scaf
XP_021637359.1	481	771	479	774	PF00069.22	Pkinase	3	259	264	160.1	3.6e-51	Yes	Hb_scaf
XP_021637375.1	515	781	512	783	PF00069.22	Pkinase	4	259	264	180	3e-57	Yes	Hb_scaf
XP_021637376.1	587	860	586	862	PF00069.22	Pkinase	2	260	264	161	1.9e-51	Yes	Hb_scaf
XP_021637426.1	83	293	80	352	PF00069.22	Pkinase	4	207	264	145	1.5e-46	Yes	Hb_scaf
XP_021637433.1	56	326	52	326	PF07714.14	Pkinase_Tyr	5	259	260	152.7	6.1e-49	Yes	Hb_scaf
XP_021637469.1	573	719	570	722	PF00069.22	Pkinase	118	259	264	69.1	2.1e-23	Yes	Hb_scaf
XP_021637494.1	677	901	676	978	PF00069.22	Pkinase	2	204	264	144.7	1.8e-46	Yes	Hb_scaf
XP_021637502.1	717	941	716	1017	PF00069.22	Pkinase	2	204	264	143.9	3.2e-46	Yes	Hb_scaf
XP_021637503.1	576	800	575	876	PF00069.22	Pkinase	2	204	264	146	7e-47	Yes	Hb_scaf
XP_021637505.1	305	537	304	608	PF00069.22	Pkinase	2	212	264	148.3	1.5e-47	Yes	Hb_scaf
XP_021637539.1	531	749	530	815	PF00069.22	Pkinase	2	198	264	136.8	4.5e-44	Yes	Hb_scaf
XP_021637541.1	707	961	706	998	PF00069.22	Pkinase	2	233	264	130.9	2.9e-42	Yes	Hb_scaf
XP_021637543.1	722	947	719	1004	PF00069.22	Pkinase	4	212	264	136.7	4.8e-44	Yes	Hb_scaf
XP_021637549.1	97	309	95	371	PF00069.22	Pkinase	3	207	264	161.1	1.8e-51	Yes	Hb_scaf
XP_021637565.1	347	609	344	613	PF00069.22	Pkinase	5	258	264	86.4	1.1e-28	Yes	Hb_scaf
XP_021637628.1	314	585	311	586	PF07714.14	Pkinase_Tyr	4	258	260	130.4	3.8e-42	Yes	Hb_scaf
XP_021637699.1	423	692	418	692	PF07714.14	Pkinase_Tyr	6	259	260	151	2e-48	Yes	Hb_scaf
XP_021637732.1	6	181	2	184	PF07714.14	Pkinase_Tyr	103	256	260	80.4	6.7e-27	Yes	Hb_scaf
XP_021637830.1	574	838	570	838	PF07714.14	Pkinase_Tyr	5	259	260	136.8	4.2e-44	Yes	Hb_scaf
XP_021637959.1	74	332	72	332	PF00069.22	Pkinase	3	264	264	237.7	7.9e-75	Yes	Hb_scaf
XP_021637979.1	10	227	9	252	PF00069.22	Pkinase	2	212	264	90.7	5.3e-30	No	Hb_scaf
XP_021638064.1	30	285	28	285	PF00069.22	Pkinase	4	264	264	175.1	9.6e-56	Yes	Hb_scaf
XP_021638068.1	327	572	325	574	PF00069.22	Pkinase	12	260	264	88.4	2.7e-29	Yes	Hb_scaf
XP_021638188.1	772	1028	764	1031	PF00069.22	Pkinase	9	260	264	152.4	7.9e-49	Yes	Hb_scaf
XP_021638249.1	16	121	2	192	PF00069.22	Pkinase	96	195	264	90.9	4.7e-30	Yes	Hb_scaf
XP_021638268.1	77	357	74	357	PF00069.22	Pkinase	6	264	264	244.5	6.5e-77	Yes	Hb_scaf
XP_021638269.1	343	608	340	611	PF07714.14	Pkinase_Tyr	4	256	260	156.7	3.6e-50	Yes	Hb_scaf
XP_021638324.1	67	319	65	320	PF07714.14	Pkinase_Tyr	3	257	260	96.5	8.8e-32	No	Hb_scaf
XP_021638334.1	596	797	595	867	PF07714.14	Pkinase_Tyr	2	206	260	153	5e-49	Yes	Hb_scaf
XP_021638341.1	267	372	262	372	PF00069.22	Pkinase	149	264	264	73.4	1e-24	Yes	Hb_scaf
XP_021638372.1	524	790	521	792	PF07714.14	Pkinase_Tyr	4	257	260	164.7	1.4e-52	No	Hb_scaf
XP_021638374.1	2	198	1	201	PF00069.22	Pkinase	75	258	264	93.9	5.7e-31	Yes	Hb_scaf
XP_021638378.1	525	790	522	793	PF07714.14	Pkinase_Tyr	4	256	260	159	7e-51	Yes	Hb_scaf
XP_021638379.1	524	788	520	790	PF07714.14	Pkinase_Tyr	5	257	260	170.1	3e-54	Yes	Hb_scaf
XP_021638463.1	342	605	339	607	PF00069.22	Pkinase	4	260	264	118.7	1.6e-38	Yes	Hb_scaf
XP_021638467.1	686	891	683	951	PF00069.22	Pkinase	4	204	264	140.5	3.5e-45	Yes	Hb_scaf
XP_021638473.1	465	716	462	722	PF00069.22	Pkinase	4	254	264	137.2	3.6e-44	Yes	Hb_scaf
XP_021638554.1	70	329	69	329	PF00069.22	Pkinase	2	264	264	221.9	5e-70	Yes	Hb_scaf
XP_021638644.1	10	227	9	257	PF00069.22	Pkinase	2	212	264	93.4	7.9e-31	Yes	Hb_scaf
XP_021638682.1	524	793	522	793	PF07714.14	Pkinase_Tyr	3	259	260	164.5	1.5e-52	Yes	Hb_scaf
XP_021638691.1	521	788	519	789	PF07714.14	Pkinase_Tyr	3	258	260	164.4	1.7e-52	No	Hb_scaf
XP_021638816.1	636	900	632	901	PF07714.14	Pkinase_Tyr	5	258	260	156	5.8e-50	Yes	Hb_scaf
XP_021638830.1	634	898	632	900	PF00069.22	Pkinase	3	260	264	158.9	8.3e-51	Yes	Hb_scaf
XP_021638837.1	58	330	55	331	PF07714.14	Pkinase_Tyr	4	258	260	132.2	1.1e-42	Yes	Hb_scaf
XP_021638867.1	56	327	54	329	PF00069.22	Pkinase	4	259	264	161.9	1e-51	Yes	Hb_scaf
XP_021638868.1	161	321	159	333	PF00069.22	Pkinase	4	156	264	112.8	9.8e-37	Yes	Hb_scaf
XP_021638921.1	82	356	79	356	PF07714.14	Pkinase_Tyr	4	259	260	157.9	1.6e-50	Yes	Hb_scaf
XP_021638930.1	368	631	365	635	PF00069.22	Pkinase	5	260	264	83.9	6.5e-28	Yes	Hb_scaf
XP_021638955.1	266	534	262	534	PF07714.14	Pkinase_Tyr	5	259	260	153.6	3.2e-49	No	Hb_scaf
XP_021639001.1	768	1029	765	1031	PF00069.22	Pkinase	4	260	264	164.1	2.1e-52	Yes	Hb_scaf
XP_021639199.1	533	797	528	797	PF07714.14	Pkinase_Tyr	6	259	260	168.4	9.9e-54	Yes	Hb_scaf
XP_021639397.1	366	620	362	623	PF07714.14	Pkinase_Tyr	6	254	260	154.6	1.6e-49	No	Hb_scaf
XP_021639409.1	810	1078	809	1080	PF00069.22	Pkinase	2	260	264	144.1	2.9e-46	Yes	Hb_scaf
XP_021639564.1	57	321	55	323	PF00069.22	Pkinase	3	259	264	153.4	4.2e-49	Yes	Hb_scaf
XP_021639580.1	141	427	141	437	PF00069.22	Pkinase	1	253	264	63.3	1.2e-21	Yes	Hb_scaf
XP_021639613.1	337	603	336	607	PF00069.22	Pkinase	2	260	264	163	4.7e-52	Yes	Hb_scaf
XP_021639626.1	346	546	342	567	PF07714.14	Pkinase_Tyr	5	210	260	121.9	1.5e-39	No	Hb_scaf
XP_021639636.1	347	613	346	617	PF00069.22	Pkinase	2	260	264	155.2	1.1e-49	Yes	Hb_scaf
XP_021639637.1	197	410	194	473	PF00069.22	Pkinase	4	205	264	118.2	2.2e-38	Yes	Hb_scaf
XP_021639676.1	713	1015	711	1020	PF00069.22	Pkinase	3	259	264	143.4	4.6e-46	Yes	Hb_scaf
XP_021639711.1	1	180	1	181	PF07714.14	Pkinase_Tyr	80	257	260	70	1.1e-23	Yes	Hb_scaf
XP_021639717.1	489	757	484	761	PF07714.14	Pkinase_Tyr	6	255	260	151.9	1.1e-48	Yes	Hb_scaf
XP_021639721.1	717	937	716	993	PF00069.22	Pkinase	2	200	264	140.4	3.7e-45	Yes	Hb_scaf
XP_021639786.1	87	284	82	284	PF07714.14	Pkinase_Tyr	43	259	260	137.4	2.8e-44	Yes	Hb_scaf
XP_021639805.1	963	1223	961	1224	PF07714.14	Pkinase_Tyr	3	258	260	209.3	3.2e-66	Yes	Hb_scaf
XP_021639812.1	22	142	8	212	PF00069.22	Pkinase	99	198	264	79.6	1.3e-26	Yes	Hb_scaf
XP_021639900.1	12	265	12	266	PF00069.22	Pkinase	1	263	264	249.5	2e-78	Yes	Hb_scaf
XP_021639925.1	17	271	17	271	PF00069.22	Pkinase	1	264	264	251.5	4.7e-79	No	Hb_scaf
XP_021639940.1	668	941	666	943	PF00069.22	Pkinase	3	260	264	148.8	9.9e-48	Yes	Hb_scaf
XP_021639960.1	651	924	648	927	PF00069.22	Pkinase	4	259	264	149.7	5.3e-48	Yes	Hb_scaf
XP_021639970.1	42	245	42	315	PF00069.22	Pkinase	1	198	264	162.4	7.2e-52	Yes	Hb_scaf
XP_021639983.1	199	449	193	449	PF07714.14	Pkinase_Tyr	7	259	260	208.7	5.1e-66	Yes	Hb_scaf
XP_021639985.1	361	625	360	627	PF00069.22	Pkinase	2	259	264	153.4	4.1e-49	No	Hb_scaf
XP_021640038.1	350	615	349	616	PF00069.22	Pkinase	2	260	264	156.2	5.5e-50	No	Hb_scaf
XP_021640244.1	175	443	174	445	PF00069.22	Pkinase	2	260	264	170.3	2.8e-54	Yes	Hb_scaf
XP_021640262.1	33	283	32	286	PF07714.14	Pkinase_Tyr	3	255	260	97.7	3.7e-32	No	Hb_scaf
XP_021640271.1	325	533	325	579	PF00069.22	Pkinase	1	204	264	153	5.3e-49	Yes	Hb_scaf
XP_021640287.1	348	609	342	612	PF00069.22	Pkinase	7	260	264	119.2	1.1e-38	Yes	Hb_scaf
XP_021640316.1	9	262	2	262	PF07714.14	Pkinase_Tyr	28	259	260	186.1	4e-59	Yes	Hb_scaf
[truncated: 1,190 more rows]

## Sheet: S1b
Table S1b. Kinase domain annotation of 1,531 M. esculenta protein kinases.
Protein ID	Alignment start	Alignment end	Envelope start	Envelope end	HMM acession	HMM name	HMM start	HMM end	HMM length	Bit score	E-value
Manes.01G004000.1.p	761	1030	758	1033	PF00069.22	Pkinase	4	259	264	128.5	1.6e-41
Manes.01G007700.1.p	922	1193	921	1195	PF00069.22	Pkinase	2	260	264	157.2	2.9e-50
Manes.01G011184.1.p	115	378	114	383	PF00069.22	Pkinase	2	255	264	154	2.7e-49
Manes.01G013000.2.p	169	436	169	439	PF00069.22	Pkinase	1	259	264	176.8	2.9e-56
Manes.01G014600.2.p	350	622	347	625	PF00069.22	Pkinase	4	259	264	158.5	1.1e-50
Manes.01G017300.1.p	76	356	73	356	PF00069.22	Pkinase	6	264	264	247.1	1.1e-77
Manes.01G017548.1.p	30	160	23	168	PF07714.14	Pkinase_Tyr	68	200	260	94.1	4.5e-31
Manes.01G018400.2.p	207	450	196	451	PF07714.14	Pkinase_Tyr	24	258	260	169.4	5e-54
Manes.01G018900.2.p	320	520	318	583	PF07714.14	Pkinase_Tyr	3	206	260	85.9	1.5e-28
Manes.01G019000.1.p	230	456	228	491	PF07714.14	Pkinase_Tyr	3	244	260	86.6	8.9e-29
Manes.01G024000.1.p	71	336	28	339	PF07714.14	Pkinase_Tyr	23	256	260	48.9	2.8e-17
Manes.01G033000.1.p	158	412	154	412	PF07714.14	Pkinase_Tyr	5	259	260	216.2	2.6e-68
Manes.01G041700.1.p	847	1112	845	1116	PF00069.22	Pkinase	3	258	264	161.4	1.5e-51
Manes.01G044900.1.p	122	261	118	278	PF07714.14	Pkinase_Tyr	13	150	260	69.8	1.2e-23
Manes.01G046700.4.p	329	592	326	595	PF00069.22	Pkinase	4	260	264	120.6	4e-39
Manes.01G048000.1.p	272	505	266	506	PF07714.14	Pkinase_Tyr	48	258	260	121.7	1.8e-39
Manes.01G048966.1.p	87	268	67	290	PF07714.14	Pkinase_Tyr	32	203	260	57.3	7.9e-20
Manes.01G050900.2.p	78	336	78	336	PF00069.22	Pkinase	1	264	264	249.6	1.8e-78
Manes.01G052104.1.p	25	279	22	279	PF00069.22	Pkinase	4	264	264	177.6	1.6e-56
Manes.01G056800.1.p	581	851	578	854	PF07714.14	Pkinase_Tyr	4	256	260	160.8	2.1e-51
Manes.01G058000.1.p	49	331	46	331	PF00069.22	Pkinase	5	264	264	233.3	1.7e-73
Manes.01G061200.2.p	72	308	61	310	PF07714.14	Pkinase_Tyr	14	257	260	89.7	1e-29
Manes.01G063100.1.p	375	643	372	643	PF07714.14	Pkinase_Tyr	5	259	260	71.7	3.2e-24
Manes.01G065900.1.p	461	712	461	713	PF07714.14	Pkinase_Tyr	1	258	260	223.7	1.3e-70
Manes.01G068100.2.p	42	300	42	300	PF00069.22	Pkinase	1	264	264	236.6	1.7e-74
Manes.01G073800.1.p	414	674	409	674	PF07714.14	Pkinase_Tyr	6	259	260	126.1	7.7e-41
Manes.01G085500.1.p	487	744	485	746	PF00069.22	Pkinase	3	260	264	156	6.6e-50
Manes.01G085600.1.p	504	767	502	769	PF00069.22	Pkinase	3	260	264	168.6	9.2e-54
Manes.01G087300.2.p	795	855	781	934	PF07714.14	Pkinase_Tyr	155	215	260	9.2	3.6e-05
Manes.01G093550.1.p	529	792	525	795	PF07714.14	Pkinase_Tyr	7	256	260	159.1	6.7e-51
Manes.01G093700.1.p	524	787	520	790	PF07714.14	Pkinase_Tyr	7	256	260	160	3.6e-51
Manes.01G093901.1.p	524	787	520	790	PF07714.14	Pkinase_Tyr	7	256	260	159.2	6.2e-51
Manes.01G094800.1.p	572	839	567	839	PF07714.14	Pkinase_Tyr	6	259	260	169.6	4.2e-54
Manes.01G096300.2.p	866	1064	863	1133	PF00069.22	Pkinase	4	198	264	148.6	1.2e-47
Manes.01G100500.1.p	145	429	145	429	PF00069.22	Pkinase	1	264	264	240.3	1.2e-75
Manes.01G100900.1.p	19	271	19	271	PF00069.22	Pkinase	1	264	264	271	5.5e-85
Manes.01G101900.2.p	526	795	522	796	PF07714.14	Pkinase_Tyr	6	258	260	164.1	2.1e-52
Manes.01G102100.1.p	531	795	527	798	PF07714.14	Pkinase_Tyr	6	256	260	170.7	2e-54
Manes.01G102400.1.p	515	780	511	783	PF07714.14	Pkinase_Tyr	5	256	260	171.9	8.5e-55
Manes.01G102500.1.p	540	804	536	805	PF07714.14	Pkinase_Tyr	5	258	260	169.9	3.3e-54
Manes.01G104400.1.p	119	373	117	375	PF07714.14	Pkinase_Tyr	4	257	260	169.1	5.9e-54
Manes.01G106300.1.p	305	571	304	573	PF00069.22	Pkinase	2	260	264	151.7	1.3e-48
Manes.01G107400.1.p	382	655	380	655	PF07714.14	Pkinase_Tyr	3	259	260	159.8	4.1e-51
Manes.01G112000.1.p	351	620	348	622	PF00069.22	Pkinase	5	260	264	158.2	1.3e-50
Manes.01G112300.1.p	369	637	367	639	PF00069.22	Pkinase	3	260	264	170.1	3.3e-54
Manes.01G113000.1.p	395	678	391	683	PF00069.22	Pkinase	7	256	264	108.5	2.1e-35
Manes.01G116400.1.p	178	454	177	456	PF00069.22	Pkinase	2	259	264	150.8	2.6e-48
Manes.01G118900.1.p	342	603	339	606	PF00069.22	Pkinase	4	260	264	132.1	1.2e-42
Manes.01G120300.1.p	713	996	711	1000	PF00069.22	Pkinase	3	257	264	138.8	1.1e-44
Manes.01G121400.1.p	600	873	599	875	PF00069.22	Pkinase	2	260	264	155.3	1e-49
Manes.01G125200.2.p	689	958	686	958	PF07714.14	Pkinase_Tyr	4	259	260	168.7	7.8e-54
Manes.01G125400.1.p	133	386	132	386	PF07714.14	Pkinase_Tyr	2	259	260	220.1	1.7e-69
Manes.01G126700.1.p	29	312	29	312	PF00069.22	Pkinase	1	264	264	265.5	2.5e-83
Manes.01G127600.1.p	25	316	25	316	PF00069.22	Pkinase	1	264	264	225.4	4.3e-71
Manes.01G127900.2.p	189	459	187	462	PF00069.22	Pkinase	3	259	264	164.1	2.2e-52
Manes.01G129300.1.p	723	943	721	991	PF00069.22	Pkinase	3	199	264	135.7	1e-43
Manes.01G129500.2.p	706	935	704	1009	PF00069.22	Pkinase	3	208	264	137.6	2.7e-44
Manes.01G132200.1.p	89	298	88	376	PF00069.22	Pkinase	2	201	264	150.4	3.4e-48
Manes.01G132400.5.p	589	835	588	835	PF07714.14	Pkinase_Tyr	2	259	260	205.6	4.5e-65
Manes.01G134200.1.p	245	512	241	513	PF07714.14	Pkinase_Tyr	5	258	260	155.5	8.5e-50
Manes.01G144100.1.p	5	264	3	264	PF00069.22	Pkinase	3	264	264	171.1	1.6e-54
Manes.01G144300.1.p	5	264	3	264	PF00069.22	Pkinase	3	264	264	173.3	3.4e-55
Manes.01G145800.1.p	119	379	119	379	PF00069.22	Pkinase	1	264	264	232.2	3.6e-73
Manes.01G151700.1.p	295	544	295	544	PF07714.14	Pkinase_Tyr	1	259	260	245.5	3e-77
Manes.01G155000.1.p	93	371	89	371	PF07714.14	Pkinase_Tyr	5	259	260	161.8	1e-51
Manes.01G155800.1.p	41	179	39	186	PF00069.22	Pkinase	3	132	264	72.9	1.4e-24
Manes.01G156400.1.p	501	782	497	784	PF07714.14	Pkinase_Tyr	5	256	260	78.9	2e-26
Manes.01G160100.2.p	331	599	328	601	PF00069.22	Pkinase	5	260	264	113.8	4.8e-37
Manes.01G160900.1.p	93	154	91	157	PF07714.14	Pkinase_Tyr	191	252	260	4.9	0.00076
Manes.01G165636.1.p	68	290	57	290	PF07714.14	Pkinase_Tyr	15	259	260	44.9	4.8e-16
Manes.01G166700.1.p	68	306	57	306	PF07714.14	Pkinase_Tyr	15	259	260	92	2e-30
Manes.01G168800.1.p	27	296	24	296	PF00069.22	Pkinase	4	264	264	182.5	5.3e-58
Manes.01G169700.1.p	348	551	348	618	PF00069.22	Pkinase	1	199	264	152.1	1e-48
Manes.01G173300.1.p	104	383	99	383	PF07714.14	Pkinase_Tyr	7	259	260	156.8	3.4e-50
Manes.01G173400.1.p	76	351	73	355	PF00069.22	Pkinase	4	258	264	152.7	6.7e-49
Manes.01G174900.1.p	82	358	79	360	PF07714.14	Pkinase_Tyr	4	257	260	169.6	4.3e-54
Manes.01G175100.1.p	13	268	13	268	PF00069.22	Pkinase	1	264	264	243.4	1.4e-76
Manes.01G176300.2.p	298	552	296	552	PF07714.14	Pkinase_Tyr	3	259	260	123.9	3.7e-40
Manes.01G178100.1.p	75	325	73	328	PF07714.14	Pkinase_Tyr	3	255	260	99.1	1.4e-32
Manes.01G180600.2.p	614	806	612	830	PF00069.22	Pkinase	3	216	264	63.8	8.8e-22
Manes.01G188200.1.p	88	363	84	364	PF07714.14	Pkinase_Tyr	5	258	260	155.5	8.6e-50
Manes.01G188400.2.p	16	56	13	58	PF07714.14	Pkinase_Tyr	37	77	260	22.4	3.6e-09
Manes.01G190100.2.p	137	438	133	438	PF07714.14	Pkinase_Tyr	5	259	260	142.7	6.6e-46
Manes.01G192500.1.p	331	613	328	615	PF00069.22	Pkinase	4	260	264	145.3	1.2e-46
Manes.01G197600.2.p	90	364	89	368	PF00069.22	Pkinase	2	260	264	165.4	8.7e-53
Manes.01G204800.2.p	4	249	4	275	PF00069.22	Pkinase	1	255	264	202.6	3.9e-64
Manes.01G205200.4.p	49	161	15	188	PF00069.22	Pkinase	37	146	264	41.9	4.3e-15
Manes.01G211800.5.p	117	378	116	381	PF00069.22	Pkinase	2	259	264	142.5	8.6e-46
Manes.01G215900.2.p	266	501	261	502	PF07714.14	Pkinase_Tyr	6	257	260	74.7	3.7e-25
Manes.01G228800.3.p	392	662	389	665	PF00069.22	Pkinase	4	260	264	152.4	8.1e-49
Manes.01G232500.1.p	76	325	73	337	PF07714.14	Pkinase_Tyr	4	249	260	88.7	2e-29
Manes.01G233500.3.p	73	345	69	345	PF07714.14	Pkinase_Tyr	5	259	260	155.8	6.7e-50
Manes.01G234800.1.p	675	941	671	942	PF07714.14	Pkinase_Tyr	5	258	260	162.1	8.4e-52
Manes.01G241100.1.p	15	271	15	271	PF00069.22	Pkinase	1	264	264	247.7	6.9e-78
Manes.01G241800.1.p	151	413	151	413	PF00069.22	Pkinase	1	264	264	229.7	2.1e-72
Manes.01G248800.1.p	268	504	263	504	PF07714.14	Pkinase_Tyr	45	259	260	144.4	2.1e-46
Manes.01G253500.1.p	157	423	154	425	PF00069.22	Pkinase	4	260	264	160.7	2.5e-51
Manes.01G253700.2.p	45	327	42	327	PF00069.22	Pkinase	5	264	264	236.2	2.2e-74
Manes.01G254900.2.p	142	410	137	413	PF00069.22	Pkinase	6	260	264	173.5	3e-55
Manes.01G256200.1.p	417	667	412	674	PF00069.22	Pkinase	6	254	264	105.4	1.7e-34
Manes.01G256400.1.p	553	804	548	811	PF00069.22	Pkinase	6	254	264	141.5	1.7e-45
Manes.01G257950.1.p	462	712	458	713	PF07714.14	Pkinase_Tyr	6	258	260	187.4	1.6e-59
Manes.01G258600.1.p	74	311	63	312	PF07714.14	Pkinase_Tyr	14	258	260	94.9	2.7e-31
Manes.01G261000.1.p	144	345	141	393	PF07714.14	Pkinase_Tyr	4	208	260	96.2	1e-31
Manes.02G003325.1.p	18	279	18	279	PF00069.22	Pkinase	1	264	264	201.4	8.9e-64
Manes.02G003400.1.p	18	279	18	279	PF00069.22	Pkinase	1	264	264	201.2	1.1e-63
Manes.02G004300.1.p	123	251	120	264	PF00069.22	Pkinase	115	240	264	65.9	1.9e-22
Manes.02G015100.2.p	84	342	84	342	PF00069.22	Pkinase	1	264	264	249.9	1.4e-78
Manes.02G018000.1.p	53	335	50	335	PF00069.22	Pkinase	5	264	264	239.5	2.2e-75
Manes.02G020500.2.p	391	646	390	646	PF00069.22	Pkinase	2	264	264	245.1	4.3e-77
Manes.02G022100.2.p	73	309	62	310	PF07714.14	Pkinase_Tyr	15	258	260	92.1	1.9e-30
Manes.02G023500.1.p	367	635	364	635	PF07714.14	Pkinase_Tyr	5	259	260	75.4	2.3e-25
Manes.02G031600.1.p	601	872	596	874	PF00069.22	Pkinase	6	260	264	118.1	2.4e-38
Manes.02G033600.1.p	410	672	409	674	PF00069.22	Pkinase	2	260	264	96.2	1.1e-31
Manes.02G042632.1.p	455	608	449	610	PF00069.22	Pkinase	101	260	264	82.6	1.6e-27
Manes.02G049300.1.p	19	271	19	271	PF00069.22	Pkinase	1	264	264	270.2	9.4e-85
Manes.02G049600.2.p	137	421	137	421	PF00069.22	Pkinase	1	264	264	229	3.5e-72
Manes.02G055300.1.p	867	1065	864	1134	PF00069.22	Pkinase	4	198	264	147.2	3.2e-47
Manes.02G057000.1.p	537	801	532	801	PF07714.14	Pkinase_Tyr	6	259	260	173.1	3.6e-55
Manes.02G057300.1.p	537	801	532	801	PF07714.14	Pkinase_Tyr	6	259	260	171.3	1.2e-54
Manes.02G057500.1.p	527	793	524	796	PF07714.14	Pkinase_Tyr	4	256	260	163.4	3.3e-52
Manes.02G057700.1.p	520	728	516	788	PF07714.14	Pkinase_Tyr	5	214	260	167.9	1.4e-53
Manes.02G060600.1.p	119	373	117	375	PF07714.14	Pkinase_Tyr	4	257	260	168.4	1e-53
Manes.02G062900.1.p	305	571	304	573	PF00069.22	Pkinase	2	260	264	152.7	6.4e-49
Manes.02G065300.1.p	388	661	386	661	PF07714.14	Pkinase_Tyr	3	259	260	161.2	1.5e-51
Manes.02G070200.1.p	358	623	356	625	PF00069.22	Pkinase	4	260	264	162.7	5.8e-52
Manes.02G070600.2.p	367	634	364	636	PF00069.22	Pkinase	4	260	264	172.5	6.2e-55
Manes.02G072900.1.p	141	385	137	385	PF07714.14	Pkinase_Tyr	5	259	260	92.3	1.6e-30
Manes.02G075200.2.p	181	457	180	459	PF00069.22	Pkinase	2	259	264	150.9	2.4e-48
Manes.02G077600.1.p	369	630	366	632	PF00069.22	Pkinase	4	260	264	132.4	1.1e-42
Manes.02G082900.2.p	134	387	133	387	PF07714.14	Pkinase_Tyr	2	259	260	221.4	6.7e-70
Manes.02G083100.1.p	136	209	133	210	PF07714.14	Pkinase_Tyr	4	90	260	33.1	1.9e-12
Manes.02G084400.2.p	57	348	57	348	PF00069.22	Pkinase	1	264	264	224.4	8.7e-71
Manes.02G085000.1.p	189	456	187	458	PF00069.22	Pkinase	3	260	264	165.3	9.5e-53
Manes.02G086000.1.p	172	410	156	410	PF07714.14	Pkinase_Tyr	27	259	260	180.8	1.7e-57
Manes.02G087600.1.p	527	791	525	793	PF00069.22	Pkinase	4	260	264	181.2	1.4e-57
Manes.02G088500.1.p	43	291	40	300	PF07714.14	Pkinase_Tyr	4	248	260	87.3	5.5e-29
Manes.02G090800.2.p	570	817	569	817	PF07714.14	Pkinase_Tyr	2	259	260	207.1	1.5e-65
Manes.02G092500.2.p	254	523	251	523	PF07714.14	Pkinase_Tyr	4	259	260	152.3	7.8e-49
Manes.02G102100.1.p	846	1104	837	1107	PF00069.22	Pkinase	10	258	264	120	6.1e-39
Manes.02G104800.1.p	105	365	105	365	PF00069.22	Pkinase	1	264	264	235.3	4.3e-74
Manes.02G108000.1.p	4	260	4	260	PF00069.22	Pkinase	1	264	264	241	7.6e-76
Manes.02G110000.1.p	91	360	88	362	PF00069.22	Pkinase	4	260	264	136.8	4.6e-44
Manes.02G110920.1.p	295	544	295	544	PF07714.14	Pkinase_Tyr	1	259	260	245	4.2e-77
Manes.02G111000.1.p	295	544	295	544	PF07714.14	Pkinase_Tyr	1	259	260	245	4.1e-77
Manes.02G113800.4.p	87	364	84	366	PF00069.22	Pkinase	4	260	264	162.7	6e-52
Manes.02G114600.1.p	252	413	241	413	PF00069.22	Pkinase	136	264	264	80.1	9.3e-27
Manes.02G117800.1.p	356	623	354	626	PF00069.22	Pkinase	3	259	264	167.9	1.5e-53
Manes.02G124200.2.p	68	307	57	307	PF07714.14	Pkinase_Tyr	14	259	260	95.1	2.3e-31
Manes.02G128900.1.p	352	619	349	619	PF07714.14	Pkinase_Tyr	4	259	260	157.3	2.4e-50
Manes.02G129000.1.p	327	595	327	597	PF00069.22	Pkinase	1	260	264	155.3	1e-49
Manes.02G129100.1.p	349	617	349	619	PF00069.22	Pkinase	1	260	264	157.7	1.9e-50
Manes.02G129200.1.p	350	618	350	620	PF00069.22	Pkinase	1	260	264	159	7.8e-51
Manes.02G129300.2.p	305	513	305	575	PF00069.22	Pkinase	1	204	264	158.5	1.1e-50
Manes.02G132400.1.p	104	383	99	383	PF07714.14	Pkinase_Tyr	7	259	260	157.7	1.8e-50
Manes.02G132500.1.p	77	355	73	355	PF07714.14	Pkinase_Tyr	5	259	260	156.3	4.7e-50
Manes.02G133400.1.p	81	358	79	360	PF00069.22	Pkinase	3	260	264	165	1.2e-52
Manes.02G133600.3.p	13	268	13	268	PF00069.22	Pkinase	1	264	264	238.3	5.2e-75
Manes.02G134300.1.p	310	560	309	562	PF00069.22	Pkinase	2	260	264	85.9	1.6e-28
Manes.02G137200.2.p	77	360	77	360	PF00069.22	Pkinase	1	264	264	266.6	1.2e-83
Manes.02G137800.3.p	4	287	4	287	PF00069.22	Pkinase	1	264	264	267.5	6.2e-84
Manes.02G138500.1.p	73	331	73	331	PF00069.22	Pkinase	1	264	264	247.5	7.8e-78
Manes.02G147200.1.p	48	320	46	321	PF00069.22	Pkinase	3	260	264	128	2.2e-41
Manes.02G147900.1.p	109	357	109	357	PF00069.22	Pkinase	1	264	264	233.2	1.8e-73
Manes.02G150200.1.p	764	1024	760	1026	PF00069.22	Pkinase	5	260	264	165.4	8.8e-53
Manes.02G153020.1.p	764	1024	760	1026	PF00069.22	Pkinase	5	260	264	160.3	3.3e-51
Manes.02G153100.1.p	764	1024	760	1026	PF00069.22	Pkinase	5	260	264	163.8	2.6e-52
Manes.02G153150.1.p	764	1024	760	1026	PF00069.22	Pkinase	5	260	264	165.2	1e-52
Manes.02G155400.1.p	344	609	341	611	PF07714.14	Pkinase_Tyr	4	257	260	174.2	1.6e-55
Manes.02G155600.1.p	345	611	342	612	PF07714.14	Pkinase_Tyr	4	258	260	174.9	1e-55
Manes.02G155750.1.p	328	590	325	593	PF07714.14	Pkinase_Tyr	4	256	260	148.9	8.9e-48
Manes.02G158900.1.p	299	551	298	551	PF00069.22	Pkinase	2	264	264	236.4	2e-74
Manes.02G160000.1.p	472	756	467	757	PF07714.14	Pkinase_Tyr	6	257	260	74.8	3.7e-25
Manes.02G160900.1.p	506	786	504	789	PF00069.22	Pkinase	4	258	264	172.1	7.8e-55
Manes.02G167300.1.p	299	566	297	570	PF00069.22	Pkinase	3	257	264	158.6	1e-50
Manes.02G168800.1.p	408	615	405	671	PF00069.22	Pkinase	4	205	264	147.8	2.1e-47
Manes.02G170200.2.p	75	341	75	345	PF00069.22	Pkinase	1	258	264	169.8	4.1e-54
Manes.02G170201.1.p	476	732	473	735	PF00069.22	Pkinase	12	258	264	152.8	6.2e-49
Manes.02G170301.1.p	398	665	398	668	PF00069.22	Pkinase	1	258	264	165.7	7.1e-53
Manes.02G170400.1.p	254	520	254	523	PF00069.22	Pkinase	1	259	264	158.1	1.5e-50
Manes.02G170500.1.p	404	670	404	674	PF00069.22	Pkinase	1	258	264	167.2	2.4e-53
Manes.02G170801.1.p	401	667	401	670	PF00069.22	Pkinase	1	259	264	157.3	2.6e-50
Manes.02G171400.1.p	409	673	407	677	PF00069.22	Pkinase	3	258	264	165.4	8.6e-53
Manes.02G171500.1.p	418	684	418	687	PF00069.22	Pkinase	1	259	264	157.2	2.8e-50
Manes.02G171700.1.p	420	681	416	681	PF07714.14	Pkinase_Tyr	5	259	260	169	6.3e-54
Manes.02G171800.1.p	412	674	411	678	PF00069.22	Pkinase	2	260	264	173.5	2.9e-55
Manes.02G172500.2.p	74	148	66	223	PF07714.14	Pkinase_Tyr	14	95	260	3.6	0.0019
Manes.02G173500.1.p	216	471	215	471	PF00069.22	Pkinase	2	264	264	249.9	1.5e-78
Manes.02G177200.1.p	487	746	485	748	PF00069.22	Pkinase	4	259	264	175	1.1e-55
Manes.02G177300.1.p	313	573	310	575	PF00069.22	Pkinase	4	259	264	182	7.6e-58
Manes.02G177400.1.p	499	758	497	761	PF00069.22	Pkinase	3	258	264	178	1.3e-56
Manes.02G182600.1.p	133	415	133	415	PF00069.22	Pkinase	1	264	264	232.3	3.3e-73
Manes.02G184100.1.p	786	1053	784	1055	PF00069.22	Pkinase	3	259	264	153.3	4.3e-49
Manes.02G187500.1.p	305	574	302	576	PF00069.22	Pkinase	4	260	264	151.3	1.7e-48
Manes.02G189400.1.p	487	756	485	758	PF00069.22	Pkinase	4	260	264	177	2.6e-56
Manes.02G190900.1.p	697	945	684	948	PF00069.22	Pkinase	24	260	264	81.8	2.8e-27
Manes.02G192200.2.p	38	288	37	291	PF07714.14	Pkinase_Tyr	3	255	260	93.4	7.3e-31
Manes.02G194500.2.p	511	792	508	797	PF07714.14	Pkinase_Tyr	4	254	260	131.5	1.8e-42
Manes.02G199300.1.p	676	945	675	949	PF00069.22	Pkinase	2	260	264	164.4	1.8e-52
Manes.02G199400.1.p	473	752	468	752	PF07714.14	Pkinase_Tyr	6	259	260	153.4	3.7e-49
Manes.02G203300.1.p	716	961	715	1002	PF00069.22	Pkinase	2	227	264	143.3	4.9e-46
Manes.02G203400.1.p	517	780	514	783	PF00069.22	Pkinase	5	260	264	176	5.2e-56
Manes.02G203500.1.p	131	406	128	406	PF07714.14	Pkinase_Tyr	4	259	260	168	1.3e-53
Manes.02G207300.1.p	104	345	89	345	PF00069.22	Pkinase	44	264	264	82.5	1.7e-27
Manes.02G208564.1.p	143	411	140	412	PF07714.14	Pkinase_Tyr	4	258	260	155.7	7.5e-50
Manes.02G210100.1.p	518	781	516	783	PF00069.22	Pkinase	4	259	264	172.4	6.5e-55
Manes.02G210200.1.p	521	783	518	785	PF00069.22	Pkinase	5	259	264	169.7	4.3e-54
Manes.02G210432.1.p	60	322	57	324	PF00069.22	Pkinase	5	259	264	171.9	9.4e-55
Manes.02G211400.2.p	314	577	311	600	PF00069.22	Pkinase	4	260	264	132.4	1e-42
Manes.02G213600.1.p	388	595	355	597	PF00069.22	Pkinase	47	259	264	95.1	2.4e-31
Manes.02G217800.1.p	637	903	636	905	PF00069.22	Pkinase	2	260	264	164.8	1.3e-52
Manes.02G217900.3.p	640	906	637	906	PF07714.14	Pkinase_Tyr	4	259	260	162	8.6e-52
Manes.02G222500.1.p	360	625	357	626	PF07714.14	Pkinase_Tyr	5	258	260	116.5	6.6e-38
Manes.02G223300.2.p	102	373	98	373	PF07714.14	Pkinase_Tyr	7	259	260	158.7	9.2e-51
Manes.03G000700.3.p	476	729	473	735	PF00069.22	Pkinase	4	256	264	136.7	4.9e-44
Manes.03G000800.3.p	470	722	469	732	PF00069.22	Pkinase	2	253	264	141.3	1.9e-45
Manes.03G004600.1.p	703	966	701	993	PF00069.22	Pkinase	3	245	264	137.8	2.3e-44
Manes.03G009600.1.p	11	265	11	265	PF00069.22	Pkinase	1	264	264	252.5	2.4e-79
Manes.03G011200.1.p	163	386	160	429	PF07714.14	Pkinase_Tyr	5	232	260	164.5	1.6e-52
Manes.03G013800.4.p	45	307	45	309	PF07714.14	Pkinase_Tyr	1	257	260	89.2	1.5e-29
Manes.03G015900.2.p	309	583	308	594	PF00069.22	Pkinase	2	257	264	157.7	2e-50
Manes.03G023300.1.p	313	444	301	444	PF00069.22	Pkinase	152	264	264	74.8	3.9e-25
Manes.03G024600.1.p	9	227	9	266	PF00069.22	Pkinase	1	212	264	94.3	4.4e-31
Manes.03G026800.1.p	691	961	689	964	PF00069.22	Pkinase	3	260	264	165.4	8.6e-53
Manes.03G027800.1.p	70	329	69	329	PF00069.22	Pkinase	2	264	264	223.1	2.2e-70
Manes.03G032100.1.p	422	687	419	689	PF00069.22	Pkinase	4	260	264	143.4	4.4e-46
Manes.03G034100.2.p	1314	1584	1311	1584	PF07714.14	Pkinase_Tyr	4	259	260	168.4	9.6e-54
Manes.03G035700.1.p	10	227	9	258	PF00069.22	Pkinase	2	212	264	92.9	1.2e-30
Manes.03G035889.1.p	10	146	4	177	PF00069.22	Pkinase	84	212	264	59.7	1.5e-20
Manes.03G036500.1.p	373	626	370	630	PF07714.14	Pkinase_Tyr	4	253	260	140.8	2.5e-45
Manes.03G036600.1.p	111	256	108	270	PF07714.14	Pkinase_Tyr	4	153	260	78.8	2.2e-26
Manes.03G036925.1.p	74	332	72	332	PF00069.22	Pkinase	3	264	264	240.8	8.9e-76
Manes.03G037000.2.p	74	332	72	332	PF00069.22	Pkinase	3	264	264	240.8	8.9e-76
Manes.03G040800.1.p	86	358	81	358	PF07714.14	Pkinase_Tyr	6	259	260	155.9	6.3e-50
Manes.03G042100.1.p	354	619	351	622	PF00069.22	Pkinase	5	259	264	91.7	2.6e-30
Manes.03G048300.1.p	347	608	344	609	PF07714.14	Pkinase_Tyr	5	258	260	89.7	1e-29
Manes.03G050400.1.p	430	687	429	692	PF00069.22	Pkinase	2	258	264	141.3	2e-45
Manes.03G050700.1.p	141	287	139	301	PF07714.14	Pkinase_Tyr	3	153	260	80	9.5e-27
Manes.03G053600.2.p	652	912	649	914	PF00069.22	Pkinase	4	260	264	152	1e-48
Manes.03G059300.1.p	693	947	690	950	PF00069.22	Pkinase	4	259	264	74.7	4.1e-25
Manes.03G060000.4.p	114	348	114	405	PF00069.22	Pkinase	1	212	264	56.9	1.1e-19
Manes.03G060600.1.p	691	969	689	970	PF00069.22	Pkinase	3	259	264	165.9	6e-53
Manes.03G062600.3.p	321	590	317	592	PF07714.14	Pkinase_Tyr	5	257	260	156.4	4.7e-50
Manes.03G063500.1.p	383	652	382	655	PF00069.22	Pkinase	2	259	264	170.7	2.2e-54
Manes.03G069733.1.p	703	971	701	973	PF00069.22	Pkinase	3	260	264	157	3.3e-50
Manes.03G069800.1.p	704	972	702	974	PF00069.22	Pkinase	3	260	264	157.1	3e-50
Manes.03G070760.1.p	343	449	313	449	PF00069.22	Pkinase	153	264	264	77	8.1e-26
Manes.03G070900.1.p	385	491	356	491	PF00069.22	Pkinase	153	264	264	76.7	1e-25
Manes.03G072200.1.p	960	1237	955	1242	PF00069.22	Pkinase	6	259	264	150.5	3.1e-48
Manes.03G076600.1.p	695	896	691	958	PF00069.22	Pkinase	5	202	264	151.1	2e-48
Manes.03G076800.1.p	367	547	364	592	PF00069.22	Pkinase	4	194	264	99.5	1.1e-32
Manes.03G083200.2.p	49	248	46	316	PF00069.22	Pkinase	4	195	264	159.3	6.2e-51
Manes.03G086600.2.p	85	361	83	361	PF07714.14	Pkinase_Tyr	3	259	260	160.2	3.1e-51
Manes.03G091900.1.p	674	939	671	942	PF00069.22	Pkinase	4	259	264	163.7	2.9e-52
Manes.03G092000.1.p	664	872	661	933	PF00069.22	Pkinase	4	209	264	159.6	5.3e-51
Manes.03G092300.1.p	216	485	212	485	PF07714.14	Pkinase_Tyr	5	259	260	164.5	1.5e-52
Manes.03G096100.2.p	654	800	651	813	PF07714.14	Pkinase_Tyr	4	152	260	61.6	3.8e-21
Manes.03G096300.1.p	369	643	369	645	PF00069.22	Pkinase	1	259	264	162.4	7.4e-52
Manes.03G097300.3.p	96	347	95	350	PF07714.14	Pkinase_Tyr	2	255	260	85.2	2.4e-28
Manes.03G097700.1.p	77	330	75	330	PF00069.22	Pkinase	3	264	264	221.7	5.8e-70
Manes.03G106600.2.p	16	267	15	267	PF00069.22	Pkinase	2	264	264	228.8	4.1e-72
Manes.03G109800.2.p	94	138	58	151	PF00069.22	Pkinase	84	127	264	3.5	0.0021
Manes.03G110000.1.p	132	416	132	416	PF00069.22	Pkinase	1	264	264	230	1.8e-72
Manes.03G118001.1.p	507	772	504	774	PF07714.14	Pkinase_Tyr	4	257	260	157.4	2.2e-50
Manes.03G118051.1.p	508	774	505	776	PF07714.14	Pkinase_Tyr	4	257	260	157.2	2.6e-50
Manes.03G118100.1.p	493	759	490	760	PF07714.14	Pkinase_Tyr	4	258	260	161	1.8e-51
Manes.03G118200.2.p	507	782	505	784	PF07714.14	Pkinase_Tyr	3	257	260	156.3	5e-50
Manes.03G118500.1.p	502	769	501	772	PF07714.14	Pkinase_Tyr	2	256	260	158.5	1e-50
Manes.03G118550.1.p	489	696	488	759	PF07714.14	Pkinase_Tyr	2	206	260	158.9	7.8e-51
Manes.03G119000.1.p	502	768	501	772	PF07714.14	Pkinase_Tyr	2	255	260	159.4	5.5e-51
Manes.03G119100.1.p	468	680	467	738	PF07714.14	Pkinase_Tyr	2	217	260	159.2	6.5e-51
Manes.03G119300.1.p	502	709	501	772	PF07714.14	Pkinase_Tyr	2	206	260	158.8	8.1e-51
Manes.03G119400.1.p	507	770	505	776	PF07714.14	Pkinase_Tyr	3	253	260	165.5	7.6e-53
Manes.03G120433.1.p	84	288	83	354	PF07714.14	Pkinase_Tyr	2	209	260	159.8	4.3e-51
Manes.03G121020.1.p	115	376	113	376	PF07714.14	Pkinase_Tyr	4	259	260	164.3	1.8e-52
Manes.03G121100.2.p	115	376	113	376	PF07714.14	Pkinase_Tyr	4	259	260	164.3	1.8e-52
Manes.03G125400.2.p	744	1013	740	1015	PF00069.22	Pkinase	5	261	264	153.8	3e-49
Manes.03G125501.1.p	590	758	588	760	PF00069.22	Pkinase	103	261	264	83.9	6.6e-28
Manes.03G125900.1.p	744	1013	740	1015	PF00069.22	Pkinase	5	261	264	155.8	7.6e-50
Manes.03G126000.2.p	747	1017	744	1019	PF00069.22	Pkinase	4	261	264	158.3	1.3e-50
Manes.03G126200.1.p	718	988	715	990	PF00069.22	Pkinase	4	261	264	159.8	4.4e-51
Manes.03G126233.1.p	583	782	578	797	PF00069.22	Pkinase	6	198	264	144.3	2.5e-46
Manes.03G126266.1.p	510	767	505	771	PF00069.22	Pkinase	6	258	264	156.1	5.8e-50
Manes.03G126299.1.p	68	270	63	277	PF00069.22	Pkinase	51	258	264	83	1.2e-27
Manes.03G126365.1.p	347	617	344	619	PF00069.22	Pkinase	4	261	264	161.1	1.8e-51
Manes.03G126400.1.p	673	930	668	934	PF00069.22	Pkinase	6	258	264	155.6	8.5e-50
Manes.03G126500.2.p	78	346	76	353	PF00069.22	Pkinase	3	258	264	155.2	1.1e-49
Manes.03G129500.1.p	86	344	86	344	PF00069.22	Pkinase	1	264	264	251.5	4.8e-79
Manes.03G132300.2.p	6	256	3	256	PF00069.22	Pkinase	4	264	264	202	6.2e-64
Manes.03G137400.2.p	327	572	325	574	PF00069.22	Pkinase	13	260	264	87	7.1e-29
Manes.03G137500.1.p	30	284	27	284	PF00069.22	Pkinase	5	264	264	179.4	4.8e-57
Manes.03G142800.1.p	448	551	435	551	PF00069.22	Pkinase	154	264	264	72.8	1.5e-24
Manes.03G148000.1.p	493	759	487	761	PF00069.22	Pkinase	11	259	264	98.1	3e-32
Manes.03G150500.2.p	854	1115	852	1115	PF07714.14	Pkinase_Tyr	3	259	260	209.4	3e-66
Manes.03G152800.1.p	793	1066	789	1068	PF07714.14	Pkinase_Tyr	5	257	260	139.6	6e-45
Manes.03G154250.1.p	62	325	61	326	PF00069.22	Pkinase	2	255	264	168.1	1.3e-53
Manes.03G154400.1.p	812	1079	811	1081	PF00069.22	Pkinase	2	259	264	166.4	4.4e-53
Manes.03G157400.2.p	921	1185	918	1187	PF00069.22	Pkinase	4	260	264	164	2.4e-52
Manes.03G163300.1.p	10	228	9	264	PF00069.22	Pkinase	2	213	264	95.4	2e-31
Manes.03G163400.2.p	123	267	119	279	PF07714.14	Pkinase_Tyr	5	153	260	78.2	3.3e-26
Manes.03G164500.1.p	11	267	9	267	PF00069.22	Pkinase	3	264	264	245.8	2.7e-77
Manes.03G167700.1.p	14	291	14	291	PF00069.22	Pkinase	1	264	264	205.5	5e-65
Manes.03G170300.1.p	31	286	31	286	PF00069.22	Pkinase	1	264	264	232.7	2.6e-73
Manes.03G175000.1.p	80	356	79	356	PF07714.14	Pkinase_Tyr	2	259	260	199.1	4.1e-63
Manes.03G179200.1.p	27	281	25	281	PF00069.22	Pkinase	4	264	264	173.2	3.6e-55
Manes.03G179900.1.p	498	766	496	768	PF00069.22	Pkinase	5	260	264	176	5e-56
Manes.03G180000.1.p	492	763	490	765	PF00069.22	Pkinase	4	260	264	166.5	4.1e-53
Manes.03G180100.2.p	494	764	492	766	PF00069.22	Pkinase	5	260	264	176.4	3.9e-56
Manes.03G182000.1.p	66	327	65	327	PF00069.22	Pkinase	2	264	264	244.1	8.9e-77
Manes.03G182600.1.p	43	293	42	316	PF00069.22	Pkinase	2	242	264	141.5	1.7e-45
Manes.03G186100.1.p	25	316	25	316	PF00069.22	Pkinase	1	264	264	228.4	5.5e-72
Manes.03G188900.1.p	199	461	196	461	PF07714.14	Pkinase_Tyr	4	259	260	142.6	7.1e-46
Manes.03G190400.1.p	4	256	4	257	PF00069.22	Pkinase	1	263	264	224.4	9.1e-71
Manes.03G191200.1.p	116	400	116	400	PF00069.22	Pkinase	1	264	264	226.3	2.4e-71
Manes.03G192000.1.p	94	298	89	366	PF00069.22	Pkinase	6	202	264	156.5	4.6e-50
Manes.03G204900.1.p	523	793	523	796	PF00069.22	Pkinase	1	259	264	156.7	3.9e-50
Manes.03G205200.5.p	500	750	498	750	PF07714.14	Pkinase_Tyr	3	259	260	230.5	1.1e-72
Manes.03G211300.1.p	175	443	174	445	PF00069.22	Pkinase	2	260	264	167.2	2.4e-53
Manes.03G211800.1.p	6	261	6	261	PF00069.22	Pkinase	1	264	264	239.7	1.8e-75
Manes.04G000200.1.p	8	262	8	262	PF00069.22	Pkinase	1	264	264	221.2	8.2e-70
Manes.04G006600.1.p	303	406	288	406	PF00069.22	Pkinase	154	264	264	71.4	4e-24
Manes.04G006700.1.p	459	609	458	635	PF07714.14	Pkinase_Tyr	2	154	260	72.9	1.3e-24
Manes.04G008525.1.p	697	918	696	990	PF00069.22	Pkinase	2	205	264	132.8	7.7e-43
Manes.04G008550.1.p	36	199	36	217	PF00069.22	Pkinase	1	153	264	96.1	1.2e-31
Manes.04G008600.1.p	697	918	696	990	PF00069.22	Pkinase	2	205	264	132.8	7.7e-43
Manes.04G008666.1.p	20	166	20	175	PF00069.22	Pkinase	1	136	264	97	6.4e-32
Manes.04G009301.1.p	400	617	400	672	PF00069.22	Pkinase	1	202	264	139.9	5.4e-45
Manes.04G017400.1.p	142	429	132	434	PF00069.22	Pkinase	40	257	264	81.4	3.6e-27
Manes.04G022100.3.p	148	408	147	408	PF00069.22	Pkinase	2	264	264	197.1	1.9e-62
Manes.04G026700.1.p	38	319	35	319	PF00069.22	Pkinase	6	264	264	246.5	1.6e-77
Manes.04G027500.1.p	98	366	93	367	PF07714.14	Pkinase_Tyr	6	258	260	149	8.2e-48
Manes.04G029000.1.p	496	688	492	727	PF07714.14	Pkinase_Tyr	6	203	260	161.1	1.7e-51
Manes.04G034500.1.p	520	774	518	781	PF00069.22	Pkinase	3	256	264	132.3	1.1e-42
Manes.04G041600.1.p	63	321	63	321	PF00069.22	Pkinase	1	264	264	259.9	1.3e-81
Manes.04G044800.3.p	352	615	350	618	PF00069.22	Pkinase	4	259	264	151.1	2e-48
Manes.04G044900.2.p	303	566	300	569	PF00069.22	Pkinase	4	258	264	164	2.4e-52
Manes.04G044972.1.p	227	243	224	248	PF00069.22	Pkinase	4	20	264	3.5	0.0021
Manes.04G045401.1.p	314	577	312	580	PF00069.22	Pkinase	4	259	264	157	3.3e-50
Manes.04G045516.1.p	370	634	368	636	PF00069.22	Pkinase	4	260	264	157.9	1.8e-50
Manes.04G046100.2.p	336	599	334	602	PF00069.22	Pkinase	4	259	264	152.1	9.8e-49
Manes.04G046101.1.p	336	599	334	602	PF00069.22	Pkinase	4	259	264	157.2	2.7e-50
Manes.04G046200.2.p	294	560	291	562	PF00069.22	Pkinase	4	260	264	167.7	1.8e-53
Manes.04G046300.2.p	370	633	368	636	PF00069.22	Pkinase	4	259	264	155.1	1.3e-49
Manes.04G046472.1.p	294	560	291	562	PF00069.22	Pkinase	4	260	264	166.8	3.4e-53
Manes.04G046616.1.p	352	615	350	618	PF00069.22	Pkinase	4	259	264	151.1	2e-48
Manes.04G046700.2.p	344	601	342	609	PF00069.22	Pkinase	4	253	264	155.8	7.2e-50
Manes.04G046800.1.p	176	442	173	444	PF00069.22	Pkinase	4	260	264	167	2.9e-53
Manes.04G049100.1.p	117	390	113	390	PF07714.14	Pkinase_Tyr	6	259	260	162.5	6e-52
Manes.04G049600.3.p	87	339	83	339	PF00069.22	Pkinase	5	264	264	201.7	7.3e-64
Manes.04G052100.2.p	732	937	729	1006	PF07714.14	Pkinase_Tyr	5	209	260	94.3	4e-31
Manes.04G061700.2.p	292	563	291	565	PF00069.22	Pkinase	2	260	264	154.2	2.2e-49
Manes.04G066300.1.p	925	1192	923	1198	PF00069.22	Pkinase	3	258	264	157.1	3e-50
Manes.04G067100.3.p	100	376	96	376	PF07714.14	Pkinase_Tyr	5	259	260	167.7	1.7e-53
Manes.04G069600.1.p	301	550	301	550	PF07714.14	Pkinase_Tyr	1	259	260	246	2e-77
Manes.04G075100.2.p	134	387	133	387	PF07714.14	Pkinase_Tyr	2	259	260	222.1	3.9e-70
Manes.04G075400.1.p	369	634	367	636	PF00069.22	Pkinase	4	260	264	167.1	2.6e-53
Manes.04G075500.1.p	299	567	297	569	PF00069.22	Pkinase	3	260	264	161.3	1.6e-51
Manes.04G075980.1.p	334	544	331	600	PF00069.22	Pkinase	4	208	264	147.4	2.7e-47
Manes.04G086900.1.p	514	775	510	779	PF07714.14	Pkinase_Tyr	5	255	260	152.7	6e-49
Manes.04G087500.1.p	137	405	136	411	PF00069.22	Pkinase	2	259	264	155	1.3e-49
Manes.04G093900.3.p	775	974	773	1044	PF00069.22	Pkinase	3	198	264	144.9	1.6e-46
Manes.04G094100.5.p	83	348	79	348	PF07714.14	Pkinase_Tyr	5	259	260	132.9	6.8e-43
Manes.04G098600.1.p	13	274	13	274	PF00069.22	Pkinase	1	264	264	199	5.1e-63
Manes.04G099033.1.p	974	1257	971	1261	PF00069.22	Pkinase	4	254	264	155.1	1.2e-49
Manes.04G099100.2.p	819	1106	816	1110	PF00069.22	Pkinase	4	258	264	156.2	5.5e-50
Manes.04G099300.1.p	819	1101	816	1106	PF00069.22	Pkinase	4	253	264	155.4	1e-49
Manes.04G099450.1.p	381	648	380	651	PF00069.22	Pkinase	2	258	264	168.4	1.1e-53
Manes.04G100100.1.p	411	677	411	680	PF00069.22	Pkinase	1	258	264	172.3	6.7e-55
Manes.04G100200.1.p	363	629	362	631	PF00069.22	Pkinase	2	259	264	179.1	6e-57
Manes.04G100300.1.p	376	642	375	645	PF00069.22	Pkinase	2	259	264	173.4	3.3e-55
Manes.04G100400.1.p	397	663	397	666	PF00069.22	Pkinase	1	258	264	180.5	2.1e-57
Manes.04G100500.1.p	397	663	393	663	PF07714.14	Pkinase_Tyr	5	259	260	181.7	8.5e-58
Manes.04G102100.1.p	86	234	84	250	PF00069.22	Pkinase	3	149	264	99.5	1.2e-32
Manes.04G105400.1.p	159	426	159	429	PF00069.22	Pkinase	1	260	264	159.2	6.9e-51
Manes.04G110442.1.p	701	929	698	1006	PF00069.22	Pkinase	4	212	264	143.8	3.5e-46
Manes.04G110470.1.p	684	926	681	982	PF00069.22	Pkinase	4	222	264	144.1	2.7e-46
Manes.04G110509.1.p	558	786	555	855	PF00069.22	Pkinase	4	212	264	144.7	1.9e-46
Manes.04G110563.1.p	715	957	712	1013	PF00069.22	Pkinase	4	222	264	146.2	6.2e-47
Manes.04G110590.1.p	715	943	712	1019	PF00069.22	Pkinase	4	212	264	144	2.9e-46
Manes.04G112200.3.p	47	306	45	308	PF00069.22	Pkinase	3	259	264	91.9	2.3e-30
Manes.04G113300.3.p	492	756	489	758	PF00069.22	Pkinase	5	260	264	174.8	1.2e-55
Manes.04G121700.1.p	542	697	536	698	PF07714.14	Pkinase_Tyr	112	258	260	81	4.4e-27
Manes.04G125300.1.p	470	670	469	706	PF00069.22	Pkinase	2	198	264	151.6	1.4e-48
Manes.04G125700.1.p	483	686	481	753	PF00069.22	Pkinase	3	204	264	147.8	2e-47
Manes.04G125901.1.p	115	281	110	292	PF00069.22	Pkinase	6	170	264	116.7	6.4e-38
Manes.04G126101.1.p	92	373	90	375	PF00069.22	Pkinase	3	259	264	150.8	2.6e-48
Manes.04G126300.3.p	76	281	74	344	PF00069.22	Pkinase	3	206	264	147.8	2e-47
Manes.04G126400.1.p	37	318	35	320	PF00069.22	Pkinase	3	259	264	152.6	7.2e-49
Manes.04G126425.1.p	366	511	363	522	PF07714.14	Pkinase_Tyr	4	157	260	80	9.2e-27
Manes.04G126450.1.p	91	372	89	374	PF00069.22	Pkinase	3	259	264	145.4	1.1e-46
Manes.04G126526.1.p	96	376	93	378	PF00069.22	Pkinase	4	259	264	155	1.3e-49
Manes.04G126576.1.p	365	562	363	628	PF00069.22	Pkinase	3	198	264	99.6	1.1e-32
Manes.04G126600.2.p	92	333	90	373	PF00069.22	Pkinase	3	232	264	140.4	3.8e-45
Manes.04G126900.3.p	106	305	101	318	PF00069.22	Pkinase	6	206	264	151.7	1.3e-48
Manes.04G126950.1.p	93	301	91	323	PF00069.22	Pkinase	3	199	264	150	4.4e-48
Manes.04G127000.3.p	67	266	65	326	PF00069.22	Pkinase	3	202	264	144.6	1.9e-46
Manes.04G127100.2.p	5	58	2	130	PF07714.14	Pkinase_Tyr	145	204	260	16.4	2.3e-07
Manes.04G127400.2.p	349	562	348	636	PF00069.22	Pkinase	2	201	264	144.1	2.7e-46
Manes.04G127533.1.p	824	976	819	978	PF00069.22	Pkinase	117	259	264	66.1	1.7e-22
Manes.04G127800.1.p	50	256	49	309	PF00069.22	Pkinase	2	212	264	136.5	5.7e-44
Manes.04G127950.1.p	352	567	352	630	PF00069.22	Pkinase	1	202	264	147.4	2.8e-47
Manes.04G128100.2.p	73	228	71	231	PF00069.22	Pkinase	108	259	264	79.1	1.8e-26
Manes.04G128200.2.p	52	194	49	205	PF07714.14	Pkinase_Tyr	4	153	260	97.5	4.4e-32
Manes.04G128300.1.p	80	352	79	355	PF00069.22	Pkinase	2	259	264	161.1	1.9e-51
Manes.04G133400.4.p	151	385	151	440	PF00069.22	Pkinase	1	212	264	57.6	6.5e-20
Manes.04G134300.1.p	360	635	356	637	PF07714.14	Pkinase_Tyr	6	257	260	169.7	3.8e-54
Manes.04G136000.1.p	608	875	607	875	PF07714.14	Pkinase_Tyr	3	259	260	168.2	1.2e-53
Manes.04G138680.1.p	407	672	403	673	PF07714.14	Pkinase_Tyr	5	258	260	141.1	2.1e-45
Manes.04G138700.3.p	407	672	403	673	PF07714.14	Pkinase_Tyr	5	258	260	141.1	2.1e-45
Manes.04G139800.1.p	476	746	473	746	PF07714.14	Pkinase_Tyr	4	259	260	162.8	5e-52
Manes.04G141300.1.p	10	227	9	257	PF00069.22	Pkinase	2	212	264	94.9	2.8e-31
Manes.04G142000.1.p	461	719	460	721	PF07714.14	Pkinase_Tyr	2	256	260	148.6	1.1e-47
Manes.04G145600.1.p	82	355	78	355	PF07714.14	Pkinase_Tyr	5	259	260	153.9	2.6e-49
Manes.04G147800.1.p	372	634	369	637	PF00069.22	Pkinase	5	259	264	89.2	1.6e-29
Manes.04G152100.2.p	411	681	409	681	PF07714.14	Pkinase_Tyr	3	259	260	144.9	1.4e-46
Manes.04G152700.2.p	810	1078	809	1080	PF00069.22	Pkinase	2	260	264	140.4	3.7e-45
Manes.04G153000.1.p	627	881	627	881	PF07714.14	Pkinase_Tyr	1	259	260	215.1	5.4e-68
Manes.04G153800.2.p	228	485	224	487	PF07714.14	Pkinase_Tyr	6	257	260	158.7	9.3e-51
Manes.04G157700.1.p	137	420	134	423	PF00069.22	Pkinase	4	259	264	99.4	1.2e-32
Manes.05G004800.1.p	390	664	389	664	PF07714.14	Pkinase_Tyr	2	259	260	156.4	4.4e-50
Manes.05G010300.1.p	73	345	69	345	PF07714.14	Pkinase_Tyr	5	259	260	159.9	3.9e-51
Manes.05G011400.1.p	76	276	73	321	PF07714.14	Pkinase_Tyr	4	208	260	88.5	2.3e-29
Manes.05G015400.1.p	352	501	349	517	PF07714.14	Pkinase_Tyr	4	152	260	59.7	1.4e-20
Manes.05G015500.2.p	12	270	12	270	PF00069.22	Pkinase	1	264	264	245.8	2.7e-77
Manes.05G017700.1.p	17	273	17	273	PF00069.22	Pkinase	1	264	264	243.4	1.4e-76
Manes.05G018400.2.p	151	411	151	413	PF00069.22	Pkinase	1	262	264	222	4.9e-70
Manes.05G020200.1.p	103	357	100	357	PF00069.22	Pkinase	4	264	264	175.6	6.8e-56
Manes.05G031200.1.p	43	325	40	325	PF00069.22	Pkinase	5	264	264	234.3	8.6e-74
Manes.05G032100.2.p	135	403	130	407	PF00069.22	Pkinase	6	260	264	172.2	7.5e-55
Manes.05G032500.1.p	519	714	516	793	PF00069.22	Pkinase	5	198	264	149.1	8.1e-48
Manes.05G033800.1.p	431	681	426	687	PF00069.22	Pkinase	6	254	264	128	2.3e-41
Manes.05G033900.1.p	535	787	531	794	PF00069.22	Pkinase	6	254	264	133.2	5.8e-43
Manes.05G039100.2.p	156	359	153	415	PF07714.14	Pkinase_Tyr	4	210	260	93.5	7e-31
Manes.05G043100.1.p	98	258	94	264	PF07714.14	Pkinase_Tyr	5	164	260	92.1	1.8e-30
Manes.05G043600.4.p	22	273	22	273	PF00069.22	Pkinase	1	264	264	252.5	2.4e-79
Manes.05G046500.1.p	405	667	404	669	PF00069.22	Pkinase	2	260	264	89.3	1.4e-29
Manes.05G054800.3.p	562	665	552	665	PF00069.22	Pkinase	154	264	264	70.2	9.7e-24
Manes.05G057600.1.p	84	360	79	360	PF07714.14	Pkinase_Tyr	6	259	260	156.1	5.4e-50
Manes.05G061200.3.p	79	313	69	316	PF07714.14	Pkinase_Tyr	15	256	260	89.4	1.3e-29
Manes.05G065100.1.p	251	488	248	489	PF07714.14	Pkinase_Tyr	4	257	260	82.3	1.9e-27
Manes.05G071100.1.p	134	363	133	414	PF00069.22	Pkinase	2	229	264	143.4	4.4e-46
Manes.05G071200.1.p	298	508	297	571	PF00069.22	Pkinase	2	203	264	147.1	3.3e-47
Manes.05G078400.1.p	94	371	93	371	PF07714.14	Pkinase_Tyr	2	259	260	194.5	1.1e-61
Manes.05G081600.5.p	837	1097	778	1097	PF00069.22	Pkinase	82	264	264	87	7.1e-29
Manes.05G090100.1.p	64	338	63	342	PF00069.22	Pkinase	2	260	264	161.7	1.2e-51
Manes.05G093900.2.p	309	572	306	576	PF00069.22	Pkinase	12	258	264	86.1	1.3e-28
Manes.05G096700.1.p	135	411	131	411	PF07714.14	Pkinase_Tyr	5	259	260	158	1.5e-50
Manes.05G097701.1.p	721	989	718	991	PF00069.22	Pkinase	4	259	264	142.5	8.6e-46
Manes.05G097901.1.p	714	982	711	984	PF00069.22	Pkinase	4	259	264	142.3	9.6e-46
Manes.05G098100.1.p	452	712	448	716	PF07714.14	Pkinase_Tyr	5	255	260	54.9	4.1e-19
Manes.05G099401.1.p	88	363	84	364	PF07714.14	Pkinase_Tyr	5	258	260	155.9	6.4e-50
Manes.05G105800.1.p	166	420	162	420	PF07714.14	Pkinase_Tyr	5	259	260	217	1.5e-68
Manes.05G110200.2.p	843	1111	842	1113	PF00069.22	Pkinase	2	260	264	152.8	6e-49
Manes.05G111600.1.p	490	695	486	757	PF07714.14	Pkinase_Tyr	5	206	260	159.6	4.7e-51
Manes.05G112600.1.p	236	489	236	490	PF00069.22	Pkinase	1	263	264	226.5	2e-71
Manes.05G114600.1.p	49	313	46	316	PF07714.14	Pkinase_Tyr	4	256	260	158.5	1e-50
Manes.05G115900.1.p	62	283	28	339	PF07714.14	Pkinase_Tyr	22	209	260	50.8	7.4e-18
Manes.05G121300.3.p	208	451	198	452	PF07714.14	Pkinase_Tyr	24	258	260	171.3	1.2e-54
Manes.05G121800.1.p	116	374	113	377	PF00069.22	Pkinase	4	259	264	87.1	7e-29
Manes.05G121900.2.p	312	557	310	563	PF07714.14	Pkinase_Tyr	3	253	260	72.2	2.3e-24
Manes.05G125100.1.p	485	769	483	770	PF07714.14	Pkinase_Tyr	3	257	260	97.2	5e-32
Manes.05G129300.1.p	14	304	14	304	PF00069.22	Pkinase	1	264	264	242.1	3.5e-76
Manes.05G131000.1.p	95	371	91	371	PF07714.14	Pkinase_Tyr	5	259	260	160.1	3.2e-51
Manes.05G131100.3.p	75	283	74	346	PF00069.22	Pkinase	2	203	264	156.7	4.1e-50
Manes.05G131440.1.p	314	585	311	586	PF07714.14	Pkinase_Tyr	4	258	260	123.9	3.7e-40
Manes.05G132100.3.p	74	354	71	354	PF00069.22	Pkinase	6	264	264	247.3	8.9e-78
Manes.05G132300.1.p	344	612	342	614	PF00069.22	Pkinase	3	260	264	164.8	1.4e-52
Manes.05G133200.1.p	328	598	326	601	PF00069.22	Pkinase	4	259	264	155.6	8.3e-50
Manes.05G135400.1.p	82	323	73	323	PF07714.14	Pkinase_Tyr	14	259	260	90.9	4.5e-30
Manes.05G145100.1.p	380	645	378	647	PF00069.22	Pkinase	3	259	264	154.5	1.8e-49
Manes.05G145600.1.p	693	967	692	967	PF07714.14	Pkinase_Tyr	2	259	260	146.7	4e-47
Manes.05G151900.1.p	841	1107	839	1110	PF00069.22	Pkinase	3	258	264	109.2	1.2e-35
Manes.05G159300.3.p	522	736	516	795	PF07714.14	Pkinase_Tyr	10	206	260	69.3	1.7e-23
Manes.05G161800.3.p	720	884	719	895	PF07714.14	Pkinase_Tyr	2	151	260	60.5	8e-21
Manes.05G166400.1.p	323	592	323	595	PF00069.22	Pkinase	1	259	264	144.7	1.8e-46
Manes.05G166700.6.p	405	677	401	678	PF07714.14	Pkinase_Tyr	6	258	260	142.4	8.4e-46
Manes.05G174200.1.p	113	262	110	273	PF07714.14	Pkinase_Tyr	4	159	260	73.8	7.3e-25
Manes.05G175500.5.p	185	452	184	455	PF00069.22	Pkinase	2	259	264	158.3	1.3e-50
Manes.05G180400.1.p	36	225	34	250	PF07714.14	Pkinase_Tyr	3	203	260	70.4	7.7e-24
Manes.05G186500.1.p	663	945	661	947	PF00069.22	Pkinase	3	260	264	149.6	6e-48
Manes.05G189700.3.p	679	933	679	933	PF07714.14	Pkinase_Tyr	1	259	260	217.2	1.3e-68
Manes.05G191100.2.p	134	400	133	404	PF07714.14	Pkinase_Tyr	2	254	260	99.4	1.1e-32
Manes.05G194900.1.p	720	990	718	992	PF00069.22	Pkinase	3	260	264	141.5	1.7e-45
Manes.05G203100.1.p	771	970	768	1039	PF00069.22	Pkinase	4	198	264	124.8	2.1e-40
Manes.05G203800.2.p	921	1192	920	1194	PF00069.22	Pkinase	2	260	264	157.1	3e-50
Manes.05G204220.1.p	921	1192	920	1194	PF00069.22	Pkinase	2	260	264	157.1	3e-50
Manes.06G001300.1.p	847	1051	845	1063	PF07714.14	Pkinase_Tyr	3	208	260	63.7	8.5e-22
Manes.06G002700.1.p	52	313	51	313	PF00069.22	Pkinase	2	264	264	232.4	3.1e-73
Manes.06G003700.1.p	370	631	367	633	PF00069.22	Pkinase	4	260	264	133.1	6.3e-43
Manes.06G007900.3.p	758	1009	758	1010	PF07714.14	Pkinase_Tyr	1	258	260	225.6	3.4e-71
Manes.06G008000.2.p	127	418	127	418	PF00069.22	Pkinase	1	264	264	229.9	1.9e-72
Manes.06G009200.1.p	16	294	14	294	PF00069.22	Pkinase	3	264	264	243.5	1.3e-76
Manes.06G010200.1.p	111	377	108	379	PF00069.22	Pkinase	5	260	264	97.6	4.2e-32
Manes.06G010625.1.p	527	793	524	795	PF07714.14	Pkinase_Tyr	4	257	260	172.8	4.4e-55
Manes.06G010650.1.p	516	782	513	784	PF07714.14	Pkinase_Tyr	4	257	260	165.5	7.6e-53
Manes.06G010675.1.p	521	789	519	790	PF07714.14	Pkinase_Tyr	3	258	260	172.9	4.1e-55
Manes.06G010700.1.p	524	790	520	791	PF07714.14	Pkinase_Tyr	5	258	260	179.2	5e-57
Manes.06G010800.3.p	522	788	519	790	PF07714.14	Pkinase_Tyr	4	257	260	173.3	3.2e-55
Manes.06G011000.1.p	520	786	516	787	PF07714.14	Pkinase_Tyr	5	258	260	172.9	4.3e-55
Manes.06G011100.1.p	522	788	519	790	PF07714.14	Pkinase_Tyr	4	257	260	169.7	3.8e-54
Manes.06G011200.1.p	521	789	519	790	PF07714.14	Pkinase_Tyr	3	258	260	176.5	3.2e-56
Manes.06G011300.2.p	520	788	518	789	PF07714.14	Pkinase_Tyr	3	258	260	173.6	2.5e-55
Manes.06G011500.2.p	747	1030	745	1031	PF07714.14	Pkinase_Tyr	3	258	260	169.2	5.7e-54
Manes.06G011800.1.p	521	789	519	790	PF07714.14	Pkinase_Tyr	3	258	260	173.9	2e-55
Manes.06G011900.2.p	518	785	516	787	PF07714.14	Pkinase_Tyr	3	257	260	173.1	3.7e-55
Manes.06G012200.1.p	520	788	518	789	PF07714.14	Pkinase_Tyr	3	258	260	176.7	2.9e-56
Manes.06G012301.1.p	519	787	517	788	PF07714.14	Pkinase_Tyr	3	258	260	177.4	1.7e-56
Manes.06G012500.2.p	644	917	640	919	PF00069.22	Pkinase	5	260	264	157.8	1.9e-50
Manes.06G013000.2.p	273	543	268	543	PF07714.14	Pkinase_Tyr	7	259	260	134.6	2.1e-43
Manes.06G015800.1.p	637	901	633	902	PF07714.14	Pkinase_Tyr	5	258	260	159	7.2e-51
Manes.06G021900.1.p	43	311	42	313	PF00069.22	Pkinase	2	260	264	149.6	5.7e-48
Manes.06G022900.2.p	41	306	38	309	PF00069.22	Pkinase	5	259	264	166.5	4e-53
Manes.06G023000.1.p	139	404	136	406	PF00069.22	Pkinase	5	259	264	169.1	6.7e-54
Manes.06G023125.1.p	68	278	65	332	PF00069.22	Pkinase	4	208	264	137.7	2.5e-44
Manes.06G023200.1.p	68	278	65	332	PF00069.22	Pkinase	4	208	264	137.7	2.5e-44
Manes.06G025700.2.p	841	1103	840	1103	PF07714.14	Pkinase_Tyr	2	259	260	207.8	9.6e-66
Manes.06G026001.1.p	524	799	522	803	PF00069.22	Pkinase	3	259	264	176.5	3.7e-56
Manes.06G026440.1.p	44	320	42	322	PF00069.22	Pkinase	3	260	264	181.4	1.2e-57
Manes.06G026500.2.p	521	783	519	785	PF00069.22	Pkinase	4	260	264	139.9	5.2e-45
Manes.06G027400.1.p	10	262	10	262	PF00069.22	Pkinase	1	264	264	243.9	9.9e-77
Manes.06G028500.2.p	311	575	311	577	PF00069.22	Pkinase	1	259	264	142.6	7.8e-46
Manes.06G029000.1.p	521	794	518	796	PF00069.22	Pkinase	4	260	264	173.5	2.9e-55
Manes.06G029050.1.p	524	800	522	802	PF00069.22	Pkinase	3	260	264	178	1.3e-56
Manes.06G029100.1.p	779	802	767	802	PF07714.14	Pkinase_Tyr	236	259	260	2.3	0.0048
Manes.06G031500.1.p	667	951	663	955	PF00069.22	Pkinase	5	258	264	143.4	4.7e-46
Manes.06G036100.1.p	546	839	542	840	PF07714.14	Pkinase_Tyr	5	258	260	112.5	1.1e-36
Manes.06G036700.1.p	17	271	17	271	PF00069.22	Pkinase	1	264	264	241.7	4.6e-76
Manes.06G040500.1.p	714	941	704	943	PF07714.14	Pkinase_Tyr	27	257	260	60.8	6.4e-21
Manes.06G048000.1.p	99	374	95	374	PF07714.14	Pkinase_Tyr	5	259	260	165.8	6e-53
Manes.06G051900.1.p	312	436	302	447	PF07714.14	Pkinase_Tyr	18	147	260	49.1	2.4e-17
Manes.06G053000.1.p	107	384	104	386	PF00069.22	Pkinase	5	260	264	146.5	5e-47
Manes.06G053500.1.p	406	587	405	652	PF00069.22	Pkinase	2	195	264	95.8	1.5e-31
Manes.06G053600.1.p	326	436	316	436	PF00069.22	Pkinase	154	264	264	77.9	4.3e-26
Manes.06G057600.1.p	11	264	11	264	PF00069.22	Pkinase	1	264	264	234.8	6.1e-74
Manes.06G061300.1.p	82	122	82	128	PF00069.22	Pkinase	1	41	264	9.8	2.6e-05
Manes.06G064600.1.p	413	707	409	708	PF07714.14	Pkinase_Tyr	7	258	260	95.5	1.7e-31
Manes.06G065400.1.p	346	613	343	615	PF00069.22	Pkinase	4	260	264	171.6	1.1e-54
Manes.06G065500.1.p	311	579	307	579	PF07714.14	Pkinase_Tyr	5	259	260	166.5	3.9e-53
Manes.06G070200.1.p	746	955	740	970	PF07714.14	Pkinase_Tyr	8	217	260	78.7	2.3e-26
Manes.06G072000.1.p	145	462	143	462	PF00069.22	Pkinase	3	264	264	79.6	1.3e-26
Manes.06G076000.1.p	446	648	444	714	PF00069.22	Pkinase	3	201	264	156.4	4.8e-50
Manes.06G077100.1.p	301	567	300	569	PF00069.22	Pkinase	2	260	264	147.5	2.5e-47
Manes.06G088800.2.p	117	327	114	342	PF07714.14	Pkinase_Tyr	4	218	260	98.1	2.8e-32
Manes.06G089400.2.p	532	725	529	791	PF07714.14	Pkinase_Tyr	4	201	260	155.1	1.1e-49
Manes.06G096900.2.p	315	580	313	582	PF00069.22	Pkinase	3	260	264	162.3	7.5e-52
Manes.06G098900.1.p	128	389	128	389	PF00069.22	Pkinase	1	264	264	245.2	4e-77
Manes.06G101000.2.p	295	563	294	565	PF00069.22	Pkinase	2	260	264	165.8	6.8e-53
Manes.06G103700.1.p	78	350	76	350	PF07714.14	Pkinase_Tyr	3	259	260	210.6	1.3e-66
Manes.06G104400.2.p	59	310	57	311	PF07714.14	Pkinase_Tyr	3	258	260	221.4	6.4e-70
Manes.06G106800.1.p	325	587	324	589	PF00069.22	Pkinase	2	260	264	159.6	5.3e-51
Manes.06G107900.1.p	778	1043	774	1046	PF00069.22	Pkinase	5	258	264	145.5	1.1e-46
Manes.06G108500.1.p	310	582	308	584	PF00069.22	Pkinase	3	260	264	172.4	6.3e-55
Manes.06G111100.1.p	31	286	29	286	PF00069.22	Pkinase	4	264	264	169.3	5.6e-54
Manes.06G111800.1.p	100	336	99	353	PF07714.14	Pkinase_Tyr	2	219	260	77.9	4.1e-26
Manes.06G112200.1.p	340	621	338	627	PF00069.22	Pkinase	3	256	264	148.1	1.7e-47
Manes.06G116800.4.p	349	645	349	645	PF00069.22	Pkinase	1	264	264	244.7	5.8e-77
Manes.06G118000.1.p	513	773	510	775	PF07714.14	Pkinase_Tyr	4	257	260	71.4	4e-24
Manes.06G124000.1.p	105	389	105	389	PF00069.22	Pkinase	1	264	264	233	2.1e-73
Manes.06G131900.1.p	77	350	74	352	PF00069.22	Pkinase	5	259	264	109.2	1.3e-35
Manes.06G132100.1.p	493	722	488	766	PF00069.22	Pkinase	6	232	264	135.8	9.6e-44
Manes.06G133300.1.p	730	999	727	1001	PF00069.22	Pkinase	4	259	264	162	9.6e-52
Manes.06G136600.1.p	775	921	774	936	PF07714.14	Pkinase_Tyr	2	152	260	89.1	1.6e-29
Manes.06G137200.1.p	409	616	408	672	PF00069.22	Pkinase	2	198	264	87.5	5.3e-29
Manes.06G138900.1.p	694	955	691	957	PF00069.22	Pkinase	4	260	264	152.9	5.8e-49
Manes.06G140400.1.p	102	252	97	261	PF00069.22	Pkinase	6	152	264	97.3	5.3e-32
Manes.06G140800.1.p	44	313	44	315	PF00069.22	Pkinase	1	260	264	152.4	8.3e-49
Manes.06G142800.2.p	42	300	42	300	PF00069.22	Pkinase	1	264	264	238.5	4.4e-75
Manes.06G145700.1.p	1027	1294	1023	1295	PF07714.14	Pkinase_Tyr	5	258	260	153.3	3.9e-49
Manes.06G150300.2.p	414	669	413	669	PF00069.22	Pkinase	2	264	264	239.7	1.9e-75
Manes.06G151900.1.p	495	706	490	760	PF07714.14	Pkinase_Tyr	6	206	260	157.5	2e-50
Manes.06G152400.2.p	160	425	157	425	PF07714.14	Pkinase_Tyr	4	259	260	143.1	5.2e-46
Manes.06G154800.1.p	522	723	519	790	PF00069.22	Pkinase	4	198	264	160.4	2.9e-51
Manes.06G156100.1.p	321	583	318	585	PF00069.22	Pkinase	4	260	264	113.5	5.9e-37
Manes.06G158900.1.p	330	595	328	597	PF00069.22	Pkinase	4	260	264	167.4	2.1e-53
Manes.06G159000.1.p	298	564	295	566	PF00069.22	Pkinase	4	260	264	161.4	1.5e-51
Manes.06G159700.1.p	236	404	228	404	PF00069.22	Pkinase	99	264	264	28.9	3.8e-11
Manes.06G163700.2.p	67	319	65	320	PF07714.14	Pkinase_Tyr	3	257	260	94.1	4.5e-31
Manes.06G166700.3.p	15	268	15	269	PF00069.22	Pkinase	1	263	264	224.6	7.9e-71
Manes.06G167100.1.p	260	365	254	365	PF00069.22	Pkinase	149	264	264	71.6	3.5e-24
Manes.06G169200.1.p	514	783	512	785	PF00069.22	Pkinase	4	260	264	149	8.9e-48
Manes.06G174600.2.p	693	956	691	959	PF00069.22	Pkinase	3	259	264	164.2	2e-52
Manes.06G174700.1.p	699	962	697	965	PF00069.22	Pkinase	3	259	264	160	4e-51
Manes.06G175900.2.p	955	1212	950	1213	PF07714.14	Pkinase_Tyr	6	258	260	209.2	3.5e-66
Manes.06G176000.2.p	984	1245	982	1245	PF07714.14	Pkinase_Tyr	3	259	260	207.7	9.9e-66
Manes.06G178200.2.p	447	712	445	712	PF07714.14	Pkinase_Tyr	3	259	260	143.8	3.2e-46
Manes.06G178600.1.p	342	607	339	609	PF00069.22	Pkinase	4	260	264	99	1.5e-32
Manes.06G178700.1.p	337	417	331	443	PF00069.22	Pkinase	175	256	264	2.2	0.0053
Manes.07G000900.1.p	515	780	513	782	PF00069.22	Pkinase	4	260	264	168.7	8.5e-54
Manes.07G001200.1.p	29	289	27	293	PF07714.14	Pkinase_Tyr	3	255	260	90.1	7.6e-30
Manes.07G012000.1.p	53	315	52	317	PF00069.22	Pkinase	2	260	264	139.6	6.4e-45
Manes.07G012800.1.p	344	596	343	596	PF00069.22	Pkinase	2	264	264	231.4	6.6e-73
Manes.07G015300.1.p	366	600	363	662	PF00069.22	Pkinase	4	213	264	138.9	1.1e-44
Manes.07G016600.3.p	680	920	678	965	PF00069.22	Pkinase	3	222	264	147.7	2.1e-47
Manes.07G016700.1.p	713	967	711	1005	PF00069.22	Pkinase	3	228	264	142.9	6.2e-46
Manes.07G016800.1.p	706	944	704	999	PF00069.22	Pkinase	3	221	264	146.9	4e-47
Manes.07G017800.1.p	323	543	322	610	PF00069.22	Pkinase	2	204	264	148.5	1.2e-47
Manes.07G017900.1.p	323	538	322	609	PF00069.22	Pkinase	2	198	264	149.9	4.6e-48
Manes.07G019500.1.p	4	260	4	260	PF00069.22	Pkinase	1	264	264	240.2	1.4e-75
Manes.07G022300.1.p	19	301	16	304	PF00069.22	Pkinase	4	259	264	131	2.7e-42
Manes.07G024200.1.p	686	953	683	953	PF07714.14	Pkinase_Tyr	4	259	260	151.7	1.2e-48
Manes.07G025500.1.p	87	288	85	342	PF07714.14	Pkinase_Tyr	4	209	260	88.7	2.1e-29
Manes.07G026500.1.p	130	414	130	414	PF00069.22	Pkinase	1	264	264	237.1	1.2e-74
Manes.07G026800.1.p	17	267	16	267	PF00069.22	Pkinase	2	264	264	202.6	4e-64
Manes.07G027500.1.p	716	955	714	989	PF00069.22	Pkinase	3	222	264	138.3	1.6e-44
Manes.07G028800.2.p	647	926	644	927	PF00069.22	Pkinase	4	263	264	201.4	8.9e-64
Manes.07G028900.1.p	636	888	634	888	PF00069.22	Pkinase	3	264	264	234.9	5.4e-74
Manes.07G029000.2.p	678	935	676	935	PF00069.22	Pkinase	3	264	264	239.4	2.3e-75
Manes.07G034100.2.p	333	600	331	602	PF07714.14	Pkinase_Tyr	3	257	260	170	3.2e-54
Manes.07G043600.2.p	316	584	314	586	PF00069.22	Pkinase	3	259	264	157.4	2.4e-50
Manes.07G044900.2.p	796	1047	794	1048	PF00069.22	Pkinase	3	263	264	236.4	1.9e-74
Manes.07G045600.1.p	383	650	383	653	PF00069.22	Pkinase	1	260	264	167	2.9e-53
Manes.07G045700.1.p	386	649	384	652	PF00069.22	Pkinase	3	259	264	162.5	6.8e-52
Manes.07G045800.1.p	359	623	358	627	PF00069.22	Pkinase	2	258	264	165	1.2e-52
Manes.07G045900.1.p	358	621	357	626	PF00069.22	Pkinase	2	258	264	161.9	1e-51
Manes.07G046400.2.p	491	763	487	767	PF07714.14	Pkinase_Tyr	7	255	260	158.6	9.3e-51
Manes.07G047800.2.p	719	994	716	1001	PF00069.22	Pkinase	4	259	264	150.1	4e-48
Manes.07G047900.1.p	368	632	367	634	PF00069.22	Pkinase	2	259	264	165.5	8.1e-53
Manes.07G049200.1.p	670	952	667	954	PF00069.22	Pkinase	4	260	264	149.8	5e-48
Manes.07G052900.2.p	414	453	411	463	PF07714.14	Pkinase_Tyr	4	49	260	5.8	0.0004
Manes.07G057000.2.p	43	247	41	308	PF00069.22	Pkinase	3	204	264	150.3	3.6e-48
Manes.07G059800.1.p	701	967	699	998	PF00069.22	Pkinase	3	241	264	128.1	2.2e-41
Manes.07G065855.1.p	556	658	537	658	PF07714.14	Pkinase_Tyr	166	259	260	43.3	1.5e-15
Manes.07G070500.2.p	137	289	94	292	PF00069.22	Pkinase	49	198	264	69.5	1.6e-23
Manes.07G071316.1.p	32	310	28	312	PF00069.22	Pkinase	6	260	264	99	1.6e-32
Manes.07G072100.3.p	490	635	477	641	PF07714.14	Pkinase_Tyr	16	164	260	66.2	1.5e-22
Manes.07G073900.1.p	331	588	328	591	PF07714.14	Pkinase_Tyr	4	256	260	86	1.4e-28
Manes.07G074000.1.p	133	270	128	289	PF07714.14	Pkinase_Tyr	6	146	260	77.6	5.1e-26
Manes.07G074100.1.p	133	271	129	291	PF07714.14	Pkinase_Tyr	5	146	260	80.1	8.6e-27
Manes.07G074750.1.p	134	272	130	291	PF07714.14	Pkinase_Tyr	5	146	260	79.1	1.8e-26
Manes.07G078400.1.p	19	184	7	186	PF00069.22	Pkinase	100	260	264	73.9	7.2e-25
Manes.07G080500.1.p	749	1016	747	1018	PF00069.22	Pkinase	3	260	264	149.9	4.6e-48
Manes.07G086200.1.p	408	661	405	663	PF07714.14	Pkinase_Tyr	4	257	260	74.8	3.5e-25
Manes.07G093000.2.p	67	332	65	332	PF00069.22	Pkinase	3	264	264	217.6	1.1e-68
Manes.07G097200.1.p	143	399	118	402	PF07714.14	Pkinase_Tyr	44	256	260	84.1	5.2e-28
Manes.07G101400.3.p	68	325	68	338	PF00069.22	Pkinase	1	250	264	162.6	6.1e-52
Manes.07G105400.1.p	76	341	71	348	PF00069.22	Pkinase	6	258	264	160.1	3.5e-51
Manes.07G107000.1.p	490	684	485	754	PF07714.14	Pkinase_Tyr	6	205	260	162.4	6.6e-52
Manes.07G107900.1.p	47	324	45	324	PF07714.14	Pkinase_Tyr	3	259	260	142.2	9.8e-46
Manes.07G108200.5.p	101	354	79	356	PF00069.22	Pkinase	19	260	264	136.4	6.3e-44
Manes.07G108400.1.p	68	342	65	342	PF07714.14	Pkinase_Tyr	4	259	260	140.1	4.3e-45
Manes.07G108500.1.p	61	337	57	337	PF07714.14	Pkinase_Tyr	6	259	260	143.4	4.3e-46
Manes.07G108700.1.p	63	340	61	342	PF00069.22	Pkinase	3	260	264	158.4	1.2e-50
Manes.07G108800.1.p	64	349	62	350	PF07714.14	Pkinase_Tyr	3	258	260	145.3	1.1e-46
Manes.07G116800.1.p	73	351	69	351	PF07714.14	Pkinase_Tyr	5	259	260	163.7	2.7e-52
Manes.07G119900.1.p	347	615	344	616	PF07714.14	Pkinase_Tyr	4	258	260	157.4	2.3e-50
Manes.07G120000.1.p	361	630	356	631	PF07714.14	Pkinase_Tyr	6	258	260	149.5	5.9e-48
Manes.07G127100.1.p	716	934	714	957	PF00069.22	Pkinase	3	198	264	137.6	2.7e-44
Manes.07G127604.1.p	183	407	180	473	PF07714.14	Pkinase_Tyr	4	213	260	135.6	1e-43
Manes.07G127904.1.p	1567	1728	1563	1749	PF07714.14	Pkinase_Tyr	5	158	260	95.4	1.8e-31
Manes.07G129800.1.p	507	789	506	791	PF00069.22	Pkinase	2	260	264	154.2	2.3e-49
Manes.07G130000.1.p	413	612	411	627	PF07714.14	Pkinase_Tyr	4	204	260	66.8	1e-22
Manes.07G132800.1.p	393	651	391	651	PF07714.14	Pkinase_Tyr	4	259	260	92.6	1.4e-30
Manes.07G135600.1.p	543	807	539	807	PF07714.14	Pkinase_Tyr	5	259	260	141	2.2e-45
Manes.07G135650.1.p	543	807	539	807	PF07714.14	Pkinase_Tyr	5	259	260	141	2.2e-45
Manes.07G137800.1.p	12	266	12	266	PF00069.22	Pkinase	1	264	264	253.8	9.3e-80
Manes.07G142401.1.p	665	870	662	930	PF00069.22	Pkinase	4	204	264	141.2	2.1e-45
Manes.07G142600.1.p	44	253	37	306	PF00069.22	Pkinase	23	208	264	19.6	2.6e-08
Manes.07G143300.1.p	683	888	680	948	PF00069.22	Pkinase	4	204	264	141.3	2e-45
Manes.08G002800.1.p	597	798	596	868	PF07714.14	Pkinase_Tyr	2	206	260	154.5	1.7e-49
Manes.08G004602.1.p	280	550	279	552	PF00069.22	Pkinase	2	260	264	170.5	2.5e-54
Manes.08G004800.1.p	384	654	383	656	PF00069.22	Pkinase	2	260	264	170	3.5e-54
Manes.08G006500.1.p	51	321	48	321	PF07714.14	Pkinase_Tyr	4	259	260	178.9	6.2e-57
Manes.08G006700.1.p	674	760	669	762	PF07714.14	Pkinase_Tyr	184	257	260	17.8	9e-08
Manes.08G014700.2.p	149	462	149	462	PF00069.22	Pkinase	1	264	264	223.1	2.3e-70
Manes.08G017300.1.p	341	612	340	613	PF00069.22	Pkinase	2	261	264	164	2.4e-52
Manes.08G018200.1.p	49	188	49	194	PF00069.22	Pkinase	1	131	264	74.1	6.4e-25
Manes.08G020600.1.p	597	850	596	850	PF07714.14	Pkinase_Tyr	2	259	260	239.2	2.5e-75
Manes.08G023000.1.p	818	921	800	921	PF00069.22	Pkinase	154	264	264	74.7	4.1e-25
Manes.08G033400.3.p	637	908	634	909	PF07714.14	Pkinase_Tyr	5	258	260	156.1	5.7e-50
Manes.08G036300.1.p	298	548	296	551	PF07714.14	Pkinase_Tyr	3	255	260	85.8	1.6e-28
Manes.08G037300.2.p	138	389	136	391	PF07714.14	Pkinase_Tyr	3	256	260	87.6	4.5e-29
Manes.08G043000.1.p	76	350	72	350	PF07714.14	Pkinase_Tyr	5	259	260	155.6	7.9e-50
Manes.08G043300.1.p	333	605	331	607	PF00069.22	Pkinase	3	260	264	174.5	1.4e-55
Manes.08G047300.1.p	351	646	347	646	PF07714.14	Pkinase_Tyr	7	259	260	87.1	6.2e-29
Manes.08G047800.3.p	15	268	15	269	PF00069.22	Pkinase	1	263	264	226.3	2.4e-71
Manes.08G048900.1.p	511	646	499	653	PF07714.14	Pkinase_Tyr	27	161	260	70.5	7.5e-24
Manes.08G049500.1.p	56	309	55	310	PF07714.14	Pkinase_Tyr	2	257	260	95.4	1.8e-31
Manes.08G050300.1.p	609	818	607	882	PF00069.22	Pkinase	3	204	264	92.3	1.7e-30
Manes.08G058800.1.p	380	586	378	647	PF00069.22	Pkinase	3	204	264	161.2	1.7e-51
Manes.08G060300.3.p	123	385	123	385	PF00069.22	Pkinase	1	264	264	242.9	2e-76
Manes.08G060800.2.p	278	548	275	551	PF00069.22	Pkinase	4	258	264	155.8	7.2e-50
Manes.08G063701.1.p	33	231	32	233	PF00069.22	Pkinase	2	186	264	134.5	2.3e-43
Manes.08G073101.1.p	514	783	512	785	PF00069.22	Pkinase	4	260	264	149	8.8e-48
Manes.08G074100.1.p	54	254	48	282	PF00069.22	Pkinase	8	201	264	122.6	1e-39
Manes.08G075400.1.p	101	337	99	382	PF07714.14	Pkinase_Tyr	3	220	260	71	5.1e-24
Manes.08G080000.2.p	93	356	78	356	PF07714.14	Pkinase_Tyr	22	259	260	145.3	1.1e-46
Manes.08G087600.1.p	723	953	721	1029	PF00069.22	Pkinase	3	212	264	144.1	2.8e-46
Manes.08G088500.2.p	343	548	342	611	PF00069.22	Pkinase	2	202	264	156.1	5.9e-50
Manes.08G090000.1.p	671	898	669	975	PF00069.22	Pkinase	3	209	264	141.9	1.3e-45
Manes.08G090100.2.p	686	918	684	987	PF00069.22	Pkinase	3	214	264	145.9	7.6e-47
Manes.08G090300.1.p	711	874	708	882	PF07714.14	Pkinase_Tyr	4	159	260	95.7	1.5e-31
Manes.08G090725.1.p	213	443	211	517	PF00069.22	Pkinase	3	212	264	147	3.5e-47
Manes.08G090750.1.p	709	941	707	1010	PF00069.22	Pkinase	3	214	264	142.4	9.3e-46
Manes.08G090800.1.p	709	941	707	1010	PF00069.22	Pkinase	3	214	264	141.7	1.5e-45
Manes.08G090950.1.p	662	889	660	967	PF00069.22	Pkinase	3	212	264	144.9	1.6e-46
Manes.08G091300.2.p	50	316	46	316	PF07714.14	Pkinase_Tyr	5	259	260	166.7	3.3e-53
Manes.08G092400.3.p	134	387	133	387	PF07714.14	Pkinase_Tyr	2	259	260	222.3	3.6e-70
Manes.08G092800.1.p	56	307	54	308	PF07714.14	Pkinase_Tyr	4	257	260	88.1	3.1e-29
Manes.08G102000.1.p	122	320	118	392	PF07714.14	Pkinase_Tyr	6	206	260	87.2	6e-29
Manes.08G105500.2.p	63	333	62	338	PF00069.22	Pkinase	2	259	264	149.8	5.2e-48
Manes.08G108100.1.p	191	458	190	461	PF00069.22	Pkinase	2	259	264	164.2	2e-52
Manes.08G108500.3.p	75	324	72	336	PF07714.14	Pkinase_Tyr	4	249	260	88.5	2.4e-29
Manes.08G120900.2.p	134	396	134	396	PF00069.22	Pkinase	1	264	264	233.5	1.5e-73
Manes.08G122900.1.p	144	351	143	414	PF00069.22	Pkinase	2	204	264	155.5	9.3e-50
Manes.08G124400.1.p	309	520	308	579	PF00069.22	Pkinase	2	204	264	136.7	5.1e-44
Manes.08G126000.3.p	117	330	115	344	PF07714.14	Pkinase_Tyr	3	220	260	97.1	5.6e-32
Manes.08G126700.1.p	701	950	700	952	PF07714.14	Pkinase_Tyr	2	257	260	211.4	7.2e-67
Manes.08G128000.1.p	27	281	25	281	PF00069.22	Pkinase	4	264	264	165.8	6.8e-53
Manes.08G132600.3.p	4	258	4	258	PF00069.22	Pkinase	1	264	264	217.6	1.1e-68
Manes.08G138300.1.p	9	266	9	266	PF00069.22	Pkinase	1	264	264	241.6	5.1e-76
Manes.08G139600.2.p	10	227	9	259	PF00069.22	Pkinase	2	212	264	84.1	5.6e-28
Manes.08G141300.1.p	709	979	707	981	PF00069.22	Pkinase	3	259	264	168.2	1.3e-53
Manes.08G142700.1.p	809	1072	804	1074	PF00069.22	Pkinase	6	259	264	163.6	3.1e-52
Manes.08G143900.1.p	144	379	144	431	PF00069.22	Pkinase	1	214	264	61.8	3.4e-21
Manes.08G147300.1.p	295	498	293	559	PF00069.22	Pkinase	3	205	264	159.2	6.7e-51
Manes.08G158900.2.p	120	333	117	355	PF07714.14	Pkinase_Tyr	4	220	260	82.4	1.7e-27
Manes.08G163804.1.p	1	223	1	223	PF00069.22	Pkinase	29	264	264	226.7	1.8e-71
Manes.08G163900.2.p	6	256	6	256	PF00069.22	Pkinase	1	264	264	261.1	5.7e-82
Manes.08G165600.4.p	631	897	628	898	PF07714.14	Pkinase_Tyr	4	258	260	164.9	1.2e-52
Manes.08G166400.1.p	92	364	87	364	PF07714.14	Pkinase_Tyr	6	259	260	165.4	7.8e-53
Manes.08G166800.1.p	7	221	4	301	PF07714.14	Pkinase_Tyr	4	200	260	86.6	9.1e-29
Manes.08G168800.2.p	628	894	625	894	PF07714.14	Pkinase_Tyr	4	259	260	164.2	1.8e-52
Manes.08G169000.1.p	629	893	628	895	PF00069.22	Pkinase	2	260	264	170.7	2.1e-54
Manes.08G169500.1.p	351	615	348	617	PF00069.22	Pkinase	4	260	264	134.7	2e-43
Manes.08G170100.3.p	349	612	345	615	PF07714.14	Pkinase_Tyr	6	256	260	168	1.3e-53
Manes.08G170300.1.p	148	404	148	404	PF00069.22	Pkinase	1	264	264	258.2	4.3e-81
Manes.08G171000.1.p	673	877	670	938	PF00069.22	Pkinase	4	203	264	148.5	1.3e-47
Manes.08G172200.2.p	58	317	56	317	PF07714.14	Pkinase_Tyr	3	259	260	204	1.4e-64
Manes.08G173300.2.p	12	265	12	266	PF00069.22	Pkinase	1	263	264	246.6	1.5e-77
Manes.08G173400.1.p	31	285	31	285	PF00069.22	Pkinase	1	264	264	243.2	1.7e-76
Manes.08G173900.1.p	33	287	30	287	PF00069.22	Pkinase	5	264	264	158.9	8.2e-51
Manes.09G003500.1.p	123	385	123	385	PF00069.22	Pkinase	1	264	264	245.7	2.8e-77
Manes.09G004366.1.p	554	822	550	826	PF00069.22	Pkinase	5	257	264	148.9	9.6e-48
Manes.09G004432.1.p	415	685	411	688	PF00069.22	Pkinase	5	259	264	148.7	1.1e-47
Manes.09G006300.1.p	349	553	348	586	PF00069.22	Pkinase	2	201	264	158.3	1.3e-50
Manes.09G020650.1.p	268	531	266	534	PF00069.22	Pkinase	3	260	264	144.9	1.6e-46
Manes.09G022300.1.p	610	818	607	882	PF00069.22	Pkinase	4	204	264	87.6	4.8e-29
Manes.09G024500.1.p	56	308	55	310	PF07714.14	Pkinase_Tyr	2	256	260	98.9	1.6e-32
Manes.09G025000.1.p	511	638	501	652	PF07714.14	Pkinase_Tyr	27	153	260	66.5	1.2e-22
Manes.09G029900.2.p	41	294	41	295	PF00069.22	Pkinase	1	263	264	224.6	7.6e-71
Manes.09G030200.1.p	602	860	596	863	PF00069.22	Pkinase	9	260	264	131.5	1.9e-42
Manes.09G030900.1.p	351	646	347	646	PF07714.14	Pkinase_Tyr	7	259	260	98.3	2.4e-32
Manes.09G032500.2.p	400	672	399	675	PF00069.22	Pkinase	2	259	264	126.4	7.1e-41
Manes.09G035900.1.p	329	602	328	604	PF00069.22	Pkinase	2	260	264	173.3	3.5e-55
Manes.09G037100.1.p	77	350	73	350	PF07714.14	Pkinase_Tyr	6	259	260	158.1	1.3e-50
Manes.09G041701.1.p	79	325	78	333	PF07714.14	Pkinase_Tyr	2	250	260	96.1	1.2e-31
Manes.09G041801.1.p	139	390	138	393	PF07714.14	Pkinase_Tyr	2	255	260	89.2	1.5e-29
Manes.09G045200.1.p	615	885	612	887	PF07714.14	Pkinase_Tyr	5	257	260	158.9	7.7e-51
Manes.09G046300.1.p	338	596	337	599	PF00069.22	Pkinase	2	259	264	164.6	1.5e-52
Manes.09G046400.1.p	370	629	369	631	PF00069.22	Pkinase	2	260	264	165.8	6.7e-53
Manes.09G052700.2.p	28	338	28	338	PF00069.22	Pkinase	1	264	264	232	4.3e-73
Manes.09G058500.1.p	816	919	803	919	PF00069.22	Pkinase	154	264	264	74.5	4.8e-25
Manes.09G059122.1.p	1	206	1	206	PF07714.14	Pkinase_Tyr	55	259	260	185.8	4.7e-59
Manes.09G060700.1.p	597	850	596	850	PF07714.14	Pkinase_Tyr	2	259	260	237.5	8.3e-75
Manes.09G060900.1.p	368	639	365	641	PF00069.22	Pkinase	5	260	264	122.5	1.1e-39
Manes.09G061500.2.p	69	208	69	214	PF00069.22	Pkinase	1	131	264	74.9	3.7e-25
Manes.09G067700.3.p	90	364	85	366	PF07714.14	Pkinase_Tyr	6	257	260	171.5	1.1e-54
Manes.09G071000.2.p	80	349	76	350	PF07714.14	Pkinase_Tyr	5	258	260	158.3	1.2e-50
Manes.09G080500.1.p	597	799	596	868	PF07714.14	Pkinase_Tyr	2	207	260	155.1	1.1e-49
Manes.09G081580.1.p	77	225	76	231	PF00069.22	Pkinase	2	153	264	111.5	2.5e-36
Manes.09G081700.2.p	418	597	409	607	PF07714.14	Pkinase_Tyr	11	202	260	72	2.5e-24
Manes.09G084000.2.p	453	556	440	556	PF00069.22	Pkinase	154	264	264	73.6	9.1e-25
Manes.09G091200.1.p	83	348	82	348	PF00069.22	Pkinase	2	264	264	171.5	1.2e-54
Manes.09G093000.1.p	78	355	74	355	PF07714.14	Pkinase_Tyr	5	259	260	153.3	3.9e-49
Manes.09G094700.1.p	342	609	341	611	PF00069.22	Pkinase	2	260	264	159.5	5.7e-51
Manes.09G094900.1.p	343	610	343	613	PF00069.22	Pkinase	1	259	264	161.9	1e-51
Manes.09G095900.1.p	347	621	346	625	PF00069.22	Pkinase	2	259	264	165.8	6.5e-53
Manes.09G095966.1.p	326	600	325	604	PF00069.22	Pkinase	2	259	264	165.9	6e-53
Manes.09G096800.1.p	16	271	14	271	PF00069.22	Pkinase	3	264	264	242.2	3.3e-76
Manes.09G096900.1.p	517	790	515	792	PF00069.22	Pkinase	3	260	264	168.1	1.3e-53
Manes.09G099700.2.p	72	311	62	311	PF07714.14	Pkinase_Tyr	14	259	260	93.9	5.4e-31
Manes.09G104100.2.p	49	316	46	316	PF07714.14	Pkinase_Tyr	4	259	260	166	5.2e-53
Manes.09G106000.2.p	56	307	54	308	PF07714.14	Pkinase_Tyr	4	257	260	89	1.7e-29
Manes.09G109700.1.p	347	609	347	612	PF00069.22	Pkinase	1	258	264	176.5	3.6e-56
Manes.09G111400.1.p	534	798	530	798	PF07714.14	Pkinase_Tyr	5	259	260	135.7	9.6e-44
Manes.09G116000.1.p	12	266	12	266	PF00069.22	Pkinase	1	264	264	251.4	5.1e-79
Manes.09G116200.1.p	25	279	25	279	PF00069.22	Pkinase	1	264	264	238	6.1e-75
Manes.09G116600.1.p	33	287	30	287	PF00069.22	Pkinase	5	264	264	159.4	5.8e-51
Manes.09G117100.3.p	64	323	62	323	PF07714.14	Pkinase_Tyr	3	259	260	201.7	6.9e-64
Manes.09G117600.1.p	172	442	167	442	PF07714.14	Pkinase_Tyr	6	259	260	91.1	3.7e-30
Manes.09G118100.1.p	684	888	682	949	PF00069.22	Pkinase	3	202	264	145.9	8e-47
Manes.09G119200.1.p	630	896	627	897	PF07714.14	Pkinase_Tyr	4	258	260	167.7	1.6e-53
Manes.09G122900.1.p	541	803	536	806	PF07714.14	Pkinase_Tyr	7	256	260	165.4	8.1e-53
Manes.09G123000.1.p	290	485	258	485	PF00069.22	Pkinase	97	264	264	71.5	3.9e-24
Manes.09G123100.1.p	149	405	149	405	PF00069.22	Pkinase	1	264	264	258.1	4.6e-81
Manes.09G127400.1.p	224	419	124	419	PF00069.22	Pkinase	92	264	264	19.7	2.4e-08
Manes.09G131000.1.p	120	331	117	352	PF07714.14	Pkinase_Tyr	4	218	260	81.7	2.8e-27
Manes.09G137500.2.p	480	747	475	749	PF07714.14	Pkinase_Tyr	6	257	260	84.9	2.9e-28
Manes.09G147800.1.p	10	227	9	261	PF00069.22	Pkinase	2	212	264	84.1	5.7e-28
Manes.09G148600.1.p	9	266	9	266	PF00069.22	Pkinase	1	264	264	234.6	6.8e-74
Manes.09G151300.1.p	522	786	519	789	PF07714.14	Pkinase_Tyr	4	256	260	169.4	4.9e-54
Manes.09G154500.2.p	4	258	4	258	PF00069.22	Pkinase	1	264	264	216.2	2.8e-68
Manes.09G156300.1.p	27	281	25	281	PF00069.22	Pkinase	4	264	264	166.3	4.7e-53
Manes.09G157600.1.p	694	944	693	945	PF07714.14	Pkinase_Tyr	2	258	260	205.5	4.7e-65
Manes.09G159000.1.p	115	312	113	341	PF07714.14	Pkinase_Tyr	3	205	260	98.1	2.7e-32
Manes.09G162000.2.p	176	382	172	437	PF07714.14	Pkinase_Tyr	5	216	260	139.9	4.8e-45
Manes.09G164400.1.p	236	504	232	504	PF07714.14	Pkinase_Tyr	5	259	260	155.6	8.1e-50
Manes.09G165350.1.p	81	335	76	338	PF07714.14	Pkinase_Tyr	7	255	260	99.6	1e-32
Manes.09G165500.1.p	81	335	76	338	PF07714.14	Pkinase_Tyr	7	255	260	99.6	1e-32
Manes.09G166800.1.p	62	324	62	324	PF00069.22	Pkinase	1	264	264	229.7	2.1e-72
Manes.09G168200.3.p	75	333	64	333	PF07714.14	Pkinase_Tyr	27	259	260	115.3	1.6e-37
Manes.09G168300.1.p	76	328	63	332	PF00069.22	Pkinase	25	258	264	87.9	3.9e-29
Manes.09G168450.1.p	76	328	63	332	PF00069.22	Pkinase	25	258	264	87.9	3.9e-29
Manes.09G180000.3.p	75	324	72	335	PF07714.14	Pkinase_Tyr	4	249	260	87.9	3.7e-29
Manes.09G180300.1.p	190	457	189	460	PF00069.22	Pkinase	2	259	264	161.5	1.4e-51
Manes.09G183200.1.p	79	346	77	351	PF00069.22	Pkinase	3	259	264	156.6	4.3e-50
Manes.10G000500.1.p	463	714	460	721	PF00069.22	Pkinase	4	254	264	133.8	3.7e-43
Manes.10G002000.1.p	44	248	37	296	PF00069.22	Pkinase	23	204	264	25.6	3.8e-10
Manes.10G003101.1.p	683	887	680	947	PF00069.22	Pkinase	4	203	264	138.9	1e-44
Manes.10G003700.2.p	125	381	125	381	PF00069.22	Pkinase	1	264	264	248.8	3.1e-78
Manes.10G003900.1.p	340	603	337	605	PF00069.22	Pkinase	4	260	264	120.5	4.2e-39
Manes.10G005200.1.p	12	266	12	266	PF00069.22	Pkinase	1	264	264	251.5	4.9e-79
Manes.10G007600.1.p	543	807	539	807	PF07714.14	Pkinase_Tyr	5	259	260	143.1	5.1e-46
Manes.10G008600.4.p	93	332	73	335	PF00069.22	Pkinase	43	260	264	95.8	1.5e-31
Manes.10G009600.1.p	372	631	371	631	PF07714.14	Pkinase_Tyr	3	259	260	96.4	9.4e-32
Manes.10G011900.2.p	421	620	419	635	PF07714.14	Pkinase_Tyr	4	204	260	63	1.4e-21
Manes.10G012100.2.p	505	786	504	788	PF00069.22	Pkinase	2	260	264	155.1	1.2e-49
Manes.10G012300.1.p	215	476	209	479	PF00069.22	Pkinase	21	259	264	130.1	5e-42
Manes.10G012400.1.p	194	468	193	471	PF00069.22	Pkinase	2	259	264	147.7	2.2e-47
Manes.10G012500.1.p	199	475	196	478	PF00069.22	Pkinase	4	259	264	137	4.1e-44
Manes.10G012600.1.p	205	473	194	476	PF00069.22	Pkinase	11	259	264	146.3	5.9e-47
Manes.10G014300.1.p	705	930	703	977	PF00069.22	Pkinase	3	204	264	137.9	2.2e-44
Manes.10G014500.1.p	708	974	707	997	PF00069.22	Pkinase	2	245	264	129.7	6.6e-42
Manes.10G015500.2.p	716	937	715	989	PF00069.22	Pkinase	2	201	264	141.5	1.8e-45
Manes.10G015601.1.p	1613	1783	1610	1789	PF07714.14	Pkinase_Tyr	4	165	260	97.9	3.2e-32
Manes.10G015714.1.p	1395	1697	1394	1700	PF00069.22	Pkinase	2	258	264	143.8	3.4e-46
Manes.10G015742.1.p	690	910	688	960	PF00069.22	Pkinase	3	201	264	137.4	3e-44
Manes.10G015770.1.p	227	473	226	532	PF00069.22	Pkinase	2	226	264	138.3	1.7e-44
Manes.10G015800.1.p	716	934	714	981	PF00069.22	Pkinase	3	199	264	132.5	9.5e-43
Manes.10G015900.2.p	716	1018	715	1021	PF00069.22	Pkinase	2	258	264	142.4	9.4e-46
Manes.10G016000.1.p	716	934	714	978	PF00069.22	Pkinase	3	199	264	133.2	6e-43
Manes.10G027700.3.p	343	546	342	611	PF00069.22	Pkinase	2	200	264	159.1	7.1e-51
Manes.10G029800.1.p	75	352	71	352	PF07714.14	Pkinase_Tyr	5	259	260	166.8	3e-53
Manes.10G038200.4.p	78	356	76	358	PF00069.22	Pkinase	3	260	264	160.6	2.6e-51
Manes.10G038700.1.p	487	744	482	751	PF07714.14	Pkinase_Tyr	6	252	260	164.6	1.4e-52
Manes.10G040300.1.p	76	285	71	345	PF00069.22	Pkinase	6	209	264	156.2	5.6e-50
Manes.10G048600.1.p	148	398	138	401	PF07714.14	Pkinase_Tyr	46	256	260	91.7	2.5e-30
Manes.10G048800.3.p	93	367	88	369	PF07714.14	Pkinase_Tyr	6	257	260	157.6	1.9e-50
Manes.10G054000.2.p	61	325	59	326	PF00069.22	Pkinase	3	263	264	217.9	8.7e-69
Manes.10G054200.1.p	713	959	711	1001	PF00069.22	Pkinase	3	222	264	144.4	2.3e-46
Manes.10G055300.1.p	443	697	443	697	PF07714.14	Pkinase_Tyr	1	259	260	232.4	3e-73
Manes.10G057600.1.p	316	419	293	419	PF00069.22	Pkinase	154	264	264	73.4	9.9e-25
Manes.10G059800.1.p	113	363	111	366	PF07714.14	Pkinase_Tyr	3	255	260	84.5	3.9e-28
Manes.10G063500.1.p	12	289	12	289	PF00069.22	Pkinase	1	264	264	208	8.7e-66
Manes.10G063550.1.p	80	232	61	236	PF00069.22	Pkinase	79	247	264	67.5	6.5e-23
Manes.10G068500.4.p	637	907	636	909	PF00069.22	Pkinase	2	260	264	147.9	1.9e-47
Manes.10G068600.1.p	410	674	408	676	PF00069.22	Pkinase	4	260	264	120.9	3.3e-39
Manes.10G070700.1.p	483	757	481	763	PF00069.22	Pkinase	3	258	264	53.1	1.6e-18
Manes.10G073600.1.p	494	628	474	639	PF07714.14	Pkinase_Tyr	30	162	260	63.1	1.3e-21
Manes.10G077500.1.p	710	941	706	984	PF00069.22	Pkinase	5	212	264	123.7	4.7e-40
Manes.10G079500.2.p	332	594	329	597	PF00069.22	Pkinase	5	260	264	172.6	5.5e-55
Manes.10G082700.1.p	12	276	8	280	PF00069.22	Pkinase	5	259	264	158.5	1.1e-50
Manes.10G083001.1.p	73	335	69	339	PF00069.22	Pkinase	5	260	264	160.4	2.9e-51
Manes.10G090500.1.p	669	952	667	954	PF00069.22	Pkinase	3	260	264	151.1	2e-48
Manes.10G093601.1.p	487	761	483	763	PF07714.14	Pkinase_Tyr	7	257	260	161.1	1.6e-51
Manes.10G094800.1.p	355	562	354	621	PF00069.22	Pkinase	2	207	264	165.1	1.1e-52
Manes.10G094900.1.p	391	654	390	657	PF00069.22	Pkinase	2	258	264	161.7	1.2e-51
Manes.10G095000.1.p	379	643	379	648	PF00069.22	Pkinase	1	257	264	181	1.5e-57
Manes.10G095100.1.p	342	556	341	609	PF00069.22	Pkinase	2	212	264	158.2	1.4e-50
Manes.10G097001.1.p	36	182	35	189	PF00069.22	Pkinase	2	145	264	98.7	2e-32
Manes.10G102300.2.p	103	350	102	350	PF00069.22	Pkinase	2	264	264	239.1	2.9e-75
Manes.10G109300.2.p	252	490	251	490	PF00069.22	Pkinase	2	264	264	230.3	1.4e-72
Manes.10G109423.1.p	146	383	145	383	PF00069.22	Pkinase	2	264	264	220.1	1.9e-69
Manes.10G109546.1.p	710	960	709	960	PF00069.22	Pkinase	2	264	264	229.1	3.3e-72
Manes.10G109800.1.p	700	938	699	938	PF00069.22	Pkinase	2	264	264	226.2	2.5e-71
Manes.10G112023.1.p	682	931	681	931	PF00069.22	Pkinase	2	264	264	222.3	3.7e-70
Manes.10G112046.1.p	348	589	347	589	PF00069.22	Pkinase	2	264	264	215.8	3.6e-68
Manes.10G112069.1.p	474	711	473	711	PF00069.22	Pkinase	2	264	264	218	8e-69
Manes.10G112092.1.p	146	375	145	375	PF00069.22	Pkinase	2	264	264	201.7	7.5e-64
Manes.10G112200.2.p	762	877	762	877	PF00069.22	Pkinase	139	264	264	70.5	7.8e-24
Manes.10G112400.1.p	688	933	684	933	PF00069.22	Pkinase	5	264	264	203.9	1.6e-64
Manes.10G112500.1.p	75	338	74	338	PF00069.22	Pkinase	2	264	264	235.3	4.3e-74
Manes.10G112700.1.p	80	342	78	342	PF00069.22	Pkinase	3	264	264	240.1	1.5e-75
Manes.10G112746.1.p	2	150	1	150	PF00069.22	Pkinase	106	264	264	141.5	1.8e-45
Manes.10G113023.1.p	705	962	704	962	PF00069.22	Pkinase	2	264	264	209.9	2.3e-66
Manes.10G113600.1.p	66	256	62	321	PF00069.22	Pkinase	5	199	264	89.9	9.2e-30
Manes.10G113800.1.p	655	885	653	955	PF00069.22	Pkinase	3	212	264	132.4	1e-42
Manes.10G113831.1.p	728	899	708	959	PF00069.22	Pkinase	70	220	264	84.1	5.6e-28
Manes.10G114450.1.p	716	956	712	1016	PF07714.14	Pkinase_Tyr	5	231	260	128.9	1.1e-41
Manes.10G114650.1.p	1532	1694	1530	1704	PF00069.22	Pkinase	3	152	264	99.5	1.1e-32
Manes.10G114800.1.p	708	938	706	1005	PF00069.22	Pkinase	3	212	264	126.9	4.8e-41
Manes.10G115500.1.p	129	413	129	413	PF00069.22	Pkinase	1	264	264	229.2	3.1e-72
Manes.10G116600.1.p	87	287	85	337	PF07714.14	Pkinase_Tyr	4	208	260	89.7	1e-29
Manes.10G118400.1.p	687	954	684	954	PF07714.14	Pkinase_Tyr	4	259	260	153.5	3.4e-49
Manes.10G120500.1.p	19	231	16	295	PF00069.22	Pkinase	4	203	264	136.7	5.1e-44
Manes.10G123000.4.p	4	260	4	260	PF00069.22	Pkinase	1	264	264	241	7.4e-76
Manes.10G125700.1.p	323	541	322	611	PF00069.22	Pkinase	2	202	264	149.9	4.8e-48
Manes.10G128200.1.p	691	908	689	966	PF00069.22	Pkinase	3	199	264	138.6	1.3e-44
Manes.10G128800.1.p	268	505	259	508	PF07714.14	Pkinase_Tyr	28	256	260	50.5	9.2e-18
Manes.10G130433.1.p	1530	1688	1527	1690	PF07714.14	Pkinase_Tyr	4	151	260	94.1	4.6e-31
Manes.10G132600.1.p	367	619	366	619	PF00069.22	Pkinase	2	264	264	237.3	1e-74
Manes.10G133100.2.p	681	926	677	926	PF00069.22	Pkinase	5	264	264	211.4	7.9e-67
Manes.10G134700.1.p	470	740	468	745	PF00069.22	Pkinase	3	260	264	195.1	7.9e-62
Manes.10G134900.1.p	711	1010	710	1011	PF00069.22	Pkinase	2	263	264	150.2	3.9e-48
Manes.10G135000.1.p	53	314	52	317	PF00069.22	Pkinase	2	259	264	139.3	8.1e-45
Manes.10G150500.1.p	518	784	516	786	PF00069.22	Pkinase	4	260	264	170.5	2.5e-54
Manes.11G011300.1.p	410	680	408	680	PF07714.14	Pkinase_Tyr	3	259	260	143.3	4.4e-46
Manes.11G016800.1.p	403	667	401	671	PF00069.22	Pkinase	4	260	264	94.1	5.1e-31
Manes.11G019300.1.p	80	354	77	354	PF07714.14	Pkinase_Tyr	4	259	260	155.1	1.1e-49
Manes.11G023400.1.p	475	732	473	734	PF07714.14	Pkinase_Tyr	3	256	260	137.2	3.3e-44
Manes.11G023900.1.p	10	227	9	253	PF00069.22	Pkinase	2	212	264	97.1	5.9e-32
Manes.11G026300.2.p	461	729	457	729	PF07714.14	Pkinase_Tyr	5	259	260	163.6	2.8e-52
Manes.11G027900.5.p	408	673	404	674	PF07714.14	Pkinase_Tyr	5	258	260	142	1.1e-45
Manes.11G029766.1.p	169	437	167	438	PF07714.14	Pkinase_Tyr	3	258	260	144.5	2e-46
Manes.11G029900.2.p	601	863	598	865	PF00069.22	Pkinase	4	259	264	155.3	1e-49
Manes.11G030800.3.p	634	898	632	901	PF07714.14	Pkinase_Tyr	4	256	260	167.8	1.5e-53
Manes.11G030900.4.p	535	800	534	803	PF07714.14	Pkinase_Tyr	3	256	260	167	2.6e-53
Manes.11G031000.2.p	373	638	372	641	PF07714.14	Pkinase_Tyr	3	256	260	167.1	2.5e-53
Manes.11G031050.1.p	213	478	212	481	PF07714.14	Pkinase_Tyr	3	256	260	162.9	4.6e-52
Manes.11G031075.1.p	215	480	214	483	PF07714.14	Pkinase_Tyr	3	256	260	169.1	6.1e-54
Manes.11G031101.1.p	553	818	552	821	PF07714.14	Pkinase_Tyr	3	256	260	161.3	1.4e-51
Manes.11G031176.1.p	587	852	586	855	PF07714.14	Pkinase_Tyr	3	256	260	164.3	1.8e-52
Manes.11G033200.1.p	364	639	360	641	PF07714.14	Pkinase_Tyr	6	257	260	169.5	4.6e-54
Manes.11G034400.1.p	157	391	157	453	PF00069.22	Pkinase	1	212	264	55.6	2.7e-19
Manes.11G035700.3.p	83	266	72	343	PF00069.22	Pkinase	28	198	264	98.6	2.1e-32
Manes.11G035800.1.p	94	333	82	344	PF00069.22	Pkinase	43	254	264	93.6	7e-31
Manes.11G039000.5.p	232	500	228	501	PF07714.14	Pkinase_Tyr	5	258	260	158.6	9.4e-51
Manes.11G039566.1.p	30	287	29	292	PF00069.22	Pkinase	2	258	264	144.1	2.7e-46
Manes.11G039800.2.p	54	317	53	319	PF00069.22	Pkinase	2	259	264	154.2	2.3e-49
Manes.11G039928.1.p	55	317	53	319	PF00069.22	Pkinase	3	259	264	152.7	6.6e-49
Manes.11G040056.1.p	367	630	365	632	PF00069.22	Pkinase	3	259	264	149.8	5.2e-48
Manes.11G040120.1.p	55	316	53	319	PF00069.22	Pkinase	3	258	264	151.6	1.5e-48
Manes.11G040248.1.p	45	307	44	309	PF00069.22	Pkinase	2	260	264	164.8	1.4e-52
Manes.11G040312.1.p	3	218	1	220	PF00069.22	Pkinase	52	260	264	109.1	1.4e-35
Manes.11G040376.1.p	602	782	599	843	PF00069.22	Pkinase	5	196	264	93.6	7.2e-31
Manes.11G040504.1.p	2	216	1	221	PF00069.22	Pkinase	51	257	264	110.9	3.7e-36
Manes.11G040568.1.p	125	297	114	300	PF00069.22	Pkinase	87	258	264	97	6.6e-32
Manes.11G040800.3.p	41	173	39	178	PF00069.22	Pkinase	3	135	264	90	9.1e-30
Manes.11G041000.2.p	5	128	2	130	PF00069.22	Pkinase	139	258	264	50.3	1.1e-17
Manes.11G041100.1.p	49	308	47	310	PF00069.22	Pkinase	3	258	264	150.5	3.1e-48
Manes.11G041166.1.p	25	292	24	315	PF00069.22	Pkinase	2	241	264	149.5	6.3e-48
Manes.11G041232.1.p	43	302	41	304	PF00069.22	Pkinase	3	258	264	156.5	4.5e-50
Manes.11G041300.2.p	41	300	39	302	PF00069.22	Pkinase	3	258	264	151.5	1.6e-48
Manes.11G041600.2.p	44	154	41	156	PF07714.14	Pkinase_Tyr	4	122	260	57.4	7.1e-20
Manes.11G041750.1.p	378	641	377	643	PF00069.22	Pkinase	2	259	264	99.6	1e-32
Manes.11G041900.2.p	436	684	429	686	PF00069.22	Pkinase	8	259	264	34.6	7.2e-13
Manes.11G042000.2.p	61	320	59	322	PF00069.22	Pkinase	3	258	264	157.3	2.6e-50
Manes.11G042166.1.p	386	639	381	640	PF00069.22	Pkinase	6	260	264	36.3	2e-13
Manes.11G042332.1.p	441	694	433	696	PF00069.22	Pkinase	9	259	264	35.9	2.9e-13
Manes.11G042500.1.p	51	315	50	344	PF00069.22	Pkinase	2	234	264	150.4	3.2e-48
Manes.11G042600.2.p	84	345	83	374	PF00069.22	Pkinase	2	250	264	152.6	7.1e-49
Manes.11G042900.2.p	343	450	337	453	PF07714.14	Pkinase_Tyr	7	120	260	42.6	2.5e-15
Manes.11G043001.1.p	61	323	59	325	PF00069.22	Pkinase	3	259	264	153.7	3.4e-49
Manes.11G043100.1.p	100	346	99	373	PF00069.22	Pkinase	2	237	264	177.6	1.7e-56
Manes.11G043250.1.p	476	562	469	563	PF07714.14	Pkinase_Tyr	184	258	260	7.9	9.2e-05
Manes.11G043400.2.p	65	201	61	204	PF07714.14	Pkinase_Tyr	7	145	260	54.8	4.6e-19
Manes.11G043500.1.p	50	334	49	337	PF00069.22	Pkinase	2	258	264	165.4	8.8e-53
Manes.11G043600.1.p	30	291	27	293	PF00069.22	Pkinase	4	260	264	141	2.4e-45
Manes.11G043701.1.p	670	940	667	942	PF07714.14	Pkinase_Tyr	14	257	260	96.3	9.7e-32
Manes.11G045400.2.p	468	736	466	736	PF07714.14	Pkinase_Tyr	3	259	260	154.7	1.5e-49
Manes.11G045500.1.p	481	751	478	751	PF07714.14	Pkinase_Tyr	4	259	260	164.7	1.3e-52
Manes.11G045600.1.p	479	748	476	749	PF07714.14	Pkinase_Tyr	4	258	260	164.4	1.6e-52
Manes.11G057300.1.p	41	308	40	310	PF00069.22	Pkinase	2	259	264	156	6.5e-50
Manes.11G058900.2.p	724	963	722	1005	PF00069.22	Pkinase	3	221	264	143.5	4.1e-46
Manes.11G062070.1.p	25	292	21	292	PF00069.22	Pkinase	6	264	264	185	9.3e-59
Manes.11G062080.1.p	25	292	21	292	PF00069.22	Pkinase	6	264	264	183.4	2.9e-58
Manes.11G062085.1.p	25	292	21	292	PF00069.22	Pkinase	6	264	264	180.5	2.1e-57
Manes.11G062090.1.p	23	291	20	291	PF00069.22	Pkinase	4	264	264	173.3	3.4e-55
Manes.11G063800.1.p	159	426	159	429	PF00069.22	Pkinase	1	260	264	159.6	5.1e-51
Manes.11G066400.1.p	26	280	26	280	PF00069.22	Pkinase	1	264	264	258.4	3.7e-81
Manes.11G067000.1.p	88	233	85	259	PF07714.14	Pkinase_Tyr	5	153	260	80	9e-27
Manes.11G067400.1.p	691	980	690	983	PF00069.22	Pkinase	2	258	264	139.1	9.2e-45
Manes.11G069500.1.p	391	658	389	659	PF07714.14	Pkinase_Tyr	3	258	260	173.3	3.2e-55
Manes.11G069600.1.p	399	667	398	669	PF00069.22	Pkinase	2	259	264	180	3.2e-57
Manes.11G070000.1.p	392	658	391	660	PF00069.22	Pkinase	2	259	264	172.8	4.9e-55
Manes.11G070100.1.p	373	639	372	641	PF00069.22	Pkinase	2	259	264	173.1	4e-55
Manes.11G070200.1.p	384	649	382	652	PF07714.14	Pkinase_Tyr	3	256	260	172.9	4.1e-55
Manes.11G070300.1.p	378	645	377	647	PF00069.22	Pkinase	2	260	264	164.9	1.2e-52
Manes.11G070400.1.p	383	651	381	651	PF07714.14	Pkinase_Tyr	3	259	260	168.8	7.4e-54
Manes.11G070500.1.p	383	651	381	651	PF07714.14	Pkinase_Tyr	3	259	260	170.8	1.8e-54
Manes.11G070900.3.p	15	274	13	274	PF00069.22	Pkinase	3	264	264	202.2	5.2e-64
Manes.11G075700.1.p	81	347	78	347	PF07714.14	Pkinase_Tyr	4	259	260	134.3	2.6e-43
Manes.11G080600.1.p	355	374	346	378	PF07714.14	Pkinase_Tyr	109	128	260	2.4	0.0044
Manes.11G091100.1.p	509	767	505	774	PF07714.14	Pkinase_Tyr	5	252	260	152	9.6e-49
Manes.11G094000.2.p	335	596	331	601	PF00069.22	Pkinase	5	256	264	139	1e-44
Manes.11G099400.1.p	55	187	41	241	PF07714.14	Pkinase_Tyr	16	153	260	51.5	4.5e-18
Manes.11G101900.3.p	21	274	20	274	PF00069.22	Pkinase	2	264	264	244.4	7.1e-77
Manes.11G104100.1.p	409	675	406	677	PF00069.22	Pkinase	4	260	264	156.2	5.5e-50
Manes.11G104300.3.p	395	668	394	668	PF00069.22	Pkinase	2	264	264	195.9	4.2e-62
Manes.11G106400.1.p	76	309	68	312	PF00069.22	Pkinase	15	258	264	86.8	8.6e-29
Manes.11G110500.1.p	101	377	97	377	PF07714.14	Pkinase_Tyr	5	259	260	162.1	8.1e-52
Manes.11G115900.2.p	105	378	101	378	PF07714.14	Pkinase_Tyr	6	259	260	160.8	2.1e-51
Manes.11G116300.1.p	325	593	323	595	PF00069.22	Pkinase	3	260	264	171.2	1.5e-54
Manes.11G116400.1.p	347	614	346	614	PF07714.14	Pkinase_Tyr	3	259	260	159.1	6.6e-51
Manes.11G116500.1.p	310	577	308	579	PF00069.22	Pkinase	3	260	264	168.4	1.1e-53
Manes.11G116600.1.p	393	658	391	660	PF00069.22	Pkinase	4	260	264	163.5	3.4e-52
Manes.11G116800.1.p	359	624	357	626	PF00069.22	Pkinase	4	260	264	167.7	1.7e-53
Manes.11G117000.1.p	309	576	307	578	PF00069.22	Pkinase	3	260	264	167.5	2e-53
Manes.11G117100.1.p	334	532	331	596	PF00069.22	Pkinase	5	197	264	143	5.8e-46
Manes.11G117200.1.p	282	549	280	551	PF00069.22	Pkinase	3	260	264	166.8	3.3e-53
Manes.11G117300.1.p	333	595	331	598	PF00069.22	Pkinase	4	258	264	156.2	5.8e-50
Manes.11G118000.2.p	121	263	115	266	PF00069.22	Pkinase	119	259	264	85.4	2.3e-28
Manes.11G118400.1.p	55	305	53	308	PF07714.14	Pkinase_Tyr	3	255	260	99.3	1.2e-32
Manes.11G118550.1.p	789	1057	784	1060	PF00069.22	Pkinase	6	259	264	168.3	1.1e-53
Manes.11G118800.2.p	605	873	600	876	PF00069.22	Pkinase	6	259	264	168.5	9.8e-54
Manes.11G118850.1.p	669	937	664	940	PF00069.22	Pkinase	6	259	264	169.3	5.7e-54
Manes.11G118900.2.p	749	1011	744	1014	PF00069.22	Pkinase	6	259	264	169.2	6.1e-54
Manes.11G119100.2.p	319	587	314	590	PF00069.22	Pkinase	6	259	264	172.4	6.4e-55
Manes.11G119200.2.p	982	1252	979	1255	PF00069.22	Pkinase	4	259	264	165.7	7e-53
Manes.11G120500.2.p	96	238	95	242	PF00069.22	Pkinase	2	134	264	96.7	8e-32
Manes.11G120650.1.p	564	738	560	813	PF07714.14	Pkinase_Tyr	5	203	260	54.4	5.8e-19
Manes.11G120800.2.p	538	731	532	733	PF07714.14	Pkinase_Tyr	73	257	260	59.2	2.1e-20
Manes.11G120900.1.p	524	792	523	796	PF00069.22	Pkinase	2	258	264	155	1.3e-49
Manes.11G121233.1.p	982	1020	969	1020	PF07714.14	Pkinase_Tyr	221	259	260	2.4	0.0043
Manes.11G121300.4.p	708	936	706	1020	PF07714.14	Pkinase_Tyr	3	206	260	137.4	2.7e-44
Manes.11G121400.1.p	709	1016	706	1016	PF07714.14	Pkinase_Tyr	4	259	260	133.8	3.6e-43
Manes.11G121500.1.p	342	607	339	611	PF00069.22	Pkinase	4	260	264	173.4	3.3e-55
Manes.11G122200.3.p	738	957	737	1008	PF00069.22	Pkinase	2	204	264	137	3.9e-44
Manes.11G131100.1.p	513	767	511	773	PF00069.22	Pkinase	3	256	264	130.4	4.1e-42
Manes.11G136800.1.p	497	691	493	758	PF07714.14	Pkinase_Tyr	6	205	260	161.5	1.3e-51
Manes.11G138200.1.p	676	822	672	842	PF07714.14	Pkinase_Tyr	5	153	260	67.6	5.5e-23
Manes.11G138300.1.p	98	363	93	369	PF00069.22	Pkinase	6	258	264	153.2	4.6e-49
Manes.11G138600.1.p	41	323	38	323	PF00069.22	Pkinase	5	264	264	236	2.6e-74
Manes.11G138700.1.p	546	818	546	824	PF00069.22	Pkinase	1	255	264	156.4	4.9e-50
Manes.11G144200.1.p	119	379	118	379	PF00069.22	Pkinase	2	264	264	196.3	3.3e-62
Manes.11G145000.4.p	231	440	229	489	PF00069.22	Pkinase	3	212	264	86.3	1.2e-28
Manes.11G147400.6.p	233	509	231	511	PF00069.22	Pkinase	3	260	264	152.2	9.2e-49
Manes.11G147800.1.p	382	570	352	605	PF07714.14	Pkinase_Tyr	45	244	260	78	3.7e-26
Manes.11G155100.1.p	321	484	314	484	PF00069.22	Pkinase	134	264	264	76.5	1.2e-25
Manes.11G156900.1.p	694	918	693	987	PF00069.22	Pkinase	2	208	264	135.5	1.2e-43
Manes.12G006800.1.p	89	294	86	359	PF00069.22	Pkinase	4	201	264	155	1.3e-49
Manes.12G008100.1.p	99	374	95	374	PF07714.14	Pkinase_Tyr	5	259	260	152.5	7.2e-49
Manes.12G013400.1.p	425	712	421	712	PF07714.14	Pkinase_Tyr	7	259	260	96.6	8.2e-32
Manes.12G014500.1.p	403	694	403	694	PF00069.22	Pkinase	1	264	264	251.4	5.2e-79
Manes.12G017900.2.p	637	902	636	905	PF07714.14	Pkinase_Tyr	3	256	260	173	3.9e-55
Manes.12G020400.1.p	50	308	48	308	PF00069.22	Pkinase	3	264	264	190.9	1.5e-60
Manes.12G020700.1.p	98	334	97	347	PF07714.14	Pkinase_Tyr	2	219	260	71.3	4.2e-24
Manes.12G025300.1.p	329	553	329	597	PF00069.22	Pkinase	1	220	264	162.9	5.1e-52
Manes.12G025400.2.p	325	596	323	598	PF00069.22	Pkinase	3	260	264	158.7	9.6e-51
Manes.12G025900.1.p	304	574	303	576	PF00069.22	Pkinase	2	260	264	150.6	2.9e-48
Manes.12G029800.2.p	277	535	274	537	PF00069.22	Pkinase	4	259	264	145.8	8.7e-47
Manes.12G033900.2.p	121	268	120	282	PF07714.14	Pkinase_Tyr	2	153	260	75.5	2.3e-25
Manes.12G034100.2.p	21	238	20	268	PF00069.22	Pkinase	2	212	264	91.4	3.2e-30
Manes.12G036300.2.p	168	441	165	444	PF00069.22	Pkinase	5	260	264	188.9	6e-60
Manes.12G036800.1.p	51	321	50	343	PF00069.22	Pkinase	2	242	264	153.7	3.3e-49
Manes.12G036900.3.p	359	619	357	621	PF00069.22	Pkinase	3	259	264	162.9	5e-52
Manes.12G037000.3.p	49	193	46	209	PF07714.14	Pkinase_Tyr	4	153	260	91.9	2.2e-30
Manes.12G037900.1.p	708	979	706	981	PF00069.22	Pkinase	3	259	264	164.9	1.3e-52
Manes.12G039400.2.p	362	630	359	631	PF07714.14	Pkinase_Tyr	4	258	260	154.6	1.6e-49
Manes.12G039501.1.p	589	769	586	833	PF00069.22	Pkinase	5	196	264	94.5	3.9e-31
Manes.12G042400.1.p	1025	1286	1023	1286	PF07714.14	Pkinase_Tyr	3	259	260	215.7	3.6e-68
Manes.12G042800.2.p	204	345	197	363	PF07714.14	Pkinase_Tyr	9	152	260	44	8.6e-16
Manes.12G043251.1.p	49	194	47	204	PF07714.14	Pkinase_Tyr	3	153	260	88.5	2.4e-29
Manes.12G043301.1.p	619	823	618	888	PF07714.14	Pkinase_Tyr	3	209	260	160.9	1.9e-51
Manes.12G045000.2.p	619	823	618	888	PF07714.14	Pkinase_Tyr	3	209	260	161.3	1.5e-51
Manes.12G049502.1.p	112	324	110	383	PF00069.22	Pkinase	3	207	264	158.7	9.6e-51
Manes.12G049600.1.p	4	283	4	283	PF00069.22	Pkinase	1	264	264	253.6	1.1e-79
Manes.12G051600.1.p	238	337	231	337	PF00069.22	Pkinase	151	264	264	81.6	3.2e-27
Manes.12G055200.1.p	314	585	311	586	PF07714.14	Pkinase_Tyr	4	258	260	123.9	3.7e-40
Manes.12G062300.1.p	30	284	27	284	PF00069.22	Pkinase	5	264	264	172.5	5.9e-55
Manes.12G071800.1.p	327	594	325	595	PF07714.14	Pkinase_Tyr	3	258	260	155	1.2e-49
Manes.12G072900.1.p	7	254	3	254	PF00069.22	Pkinase	5	264	264	176.6	3.5e-56
Manes.12G079200.1.p	707	972	703	974	PF07714.14	Pkinase_Tyr	5	257	260	157.7	1.8e-50
Manes.12G081500.1.p	35	285	33	288	PF07714.14	Pkinase_Tyr	3	255	260	95	2.4e-31
Manes.12G084100.2.p	301	571	300	572	PF00069.22	Pkinase	2	260	264	147.8	2e-47
Manes.12G088800.1.p	492	756	489	757	PF00069.22	Pkinase	4	260	264	165.5	8.1e-53
Manes.12G090400.1.p	680	924	678	947	PF00069.22	Pkinase	3	241	264	156.4	5e-50
Manes.12G093902.1.p	23	272	23	272	PF00069.22	Pkinase	1	257	264	232.7	2.6e-73
Manes.12G094000.1.p	23	279	23	279	PF00069.22	Pkinase	1	264	264	241.6	4.9e-76
Manes.12G094800.1.p	340	610	340	612	PF00069.22	Pkinase	1	260	264	154.6	1.7e-49
Manes.12G102000.1.p	176	438	176	438	PF00069.22	Pkinase	1	264	264	228.6	4.5e-72
Manes.12G102700.1.p	358	612	357	614	PF00069.22	Pkinase	13	260	264	128.7	1.4e-41
Manes.12G103600.1.p	8	264	4	264	PF00069.22	Pkinase	6	264	264	192.6	4.4e-61
Manes.12G103900.3.p	197	465	196	467	PF00069.22	Pkinase	2	260	264	161.9	1e-51
Manes.12G107100.1.p	390	639	387	641	PF07714.14	Pkinase_Tyr	5	257	260	104	4.3e-34
Manes.12G108300.1.p	475	612	457	616	PF07714.14	Pkinase_Tyr	30	165	260	68.7	2.5e-23
Manes.12G111700.1.p	120	309	118	331	PF07714.14	Pkinase_Tyr	3	203	260	67.5	5.9e-23
Manes.12G114600.1.p	468	730	464	733	PF07714.14	Pkinase_Tyr	5	256	260	152.6	6.5e-49
Manes.12G114700.2.p	503	764	498	767	PF07714.14	Pkinase_Tyr	6	256	260	161.9	9.7e-52
Manes.12G119600.1.p	691	958	689	960	PF00069.22	Pkinase	3	260	264	157.5	2.2e-50
Manes.12G121400.1.p	597	864	594	866	PF07714.14	Pkinase_Tyr	4	257	260	145.7	8.5e-47
Manes.12G122800.1.p	349	615	348	617	PF00069.22	Pkinase	2	260	264	167.2	2.4e-53
Manes.12G123300.1.p	341	608	340	612	PF00069.22	Pkinase	2	260	264	170.6	2.2e-54
Manes.12G123400.1.p	333	584	331	586	PF07714.14	Pkinase_Tyr	3	257	260	86.3	1.1e-28
Manes.12G123500.1.p	340	606	339	610	PF00069.22	Pkinase	2	260	264	163.8	2.6e-52
Manes.12G123700.1.p	337	603	336	607	PF00069.22	Pkinase	2	260	264	168	1.4e-53
Manes.12G123800.1.p	300	566	299	570	PF00069.22	Pkinase	2	260	264	162.5	7e-52
Manes.12G125400.1.p	148	411	147	413	PF00069.22	Pkinase	2	259	264	138.5	1.4e-44
Manes.12G125600.2.p	466	615	460	633	PF07714.14	Pkinase_Tyr	10	161	260	98.4	2.2e-32
Manes.12G130600.1.p	4	260	4	260	PF00069.22	Pkinase	1	264	264	249.4	2.1e-78
Manes.12G133400.1.p	287	559	287	561	PF00069.22	Pkinase	1	260	264	147.8	2.1e-47
Manes.12G141100.1.p	792	990	790	1064	PF07714.14	Pkinase_Tyr	5	201	260	84.7	3.4e-28
Manes.12G141300.1.p	302	573	301	575	PF00069.22	Pkinase	2	260	264	154.3	2.2e-49
Manes.12G141600.1.p	98	371	93	371	PF07714.14	Pkinase_Tyr	6	259	260	157.6	1.9e-50
Manes.12G144800.1.p	886	1156	886	1158	PF00069.22	Pkinase	1	260	264	158.9	8.7e-51
Manes.12G145300.1.p	119	401	119	401	PF00069.22	Pkinase	1	264	264	229.9	1.9e-72
Manes.12G151125.1.p	501	760	499	763	PF00069.22	Pkinase	4	258	264	138.8	1.1e-44
Manes.12G151150.1.p	450	710	447	712	PF00069.22	Pkinase	5	259	264	173.6	2.7e-55
Manes.12G151200.2.p	501	759	499	763	PF00069.22	Pkinase	4	257	264	135.9	8.5e-44
Manes.12G151301.1.p	67	327	64	329	PF00069.22	Pkinase	5	259	264	173.8	2.4e-55
Manes.12G151500.1.p	502	762	500	765	PF00069.22	Pkinase	4	258	264	163.7	2.8e-52
Manes.12G151550.1.p	31	244	28	259	PF00069.22	Pkinase	4	212	264	170.7	2.2e-54
Manes.12G151750.1.p	926	1186	924	1189	PF00069.22	Pkinase	4	258	264	163.3	3.7e-52
Manes.12G151900.1.p	30	285	28	285	PF00069.22	Pkinase	3	264	264	179.3	5.2e-57
Manes.12G153600.4.p	26	325	26	325	PF00069.22	Pkinase	1	264	264	250.7	8.6e-79
Manes.12G154800.2.p	57	312	55	314	PF00069.22	Pkinase	3	260	264	146.2	6.3e-47
Manes.12G155500.1.p	241	496	240	496	PF00069.22	Pkinase	2	264	264	248.2	5e-78
Manes.12G158700.4.p	359	560	355	622	PF00069.22	Pkinase	5	205	264	155.6	8.9e-50
Manes.13G006200.2.p	358	624	358	627	PF00069.22	Pkinase	1	258	264	173.7	2.6e-55
Manes.13G007000.1.p	87	294	84	356	PF00069.22	Pkinase	4	203	264	155.2	1.1e-49
Manes.13G016300.4.p	412	703	412	703	PF00069.22	Pkinase	1	264	264	251.6	4.4e-79
Manes.13G017800.1.p	423	650	419	710	PF00069.22	Pkinase	6	212	264	111.6	2.2e-36
Manes.13G026000.1.p	313	585	312	587	PF00069.22	Pkinase	2	259	264	171.2	1.5e-54
Manes.13G027500.1.p	304	574	303	576	PF00069.22	Pkinase	2	260	264	149.8	5e-48
Manes.13G029500.1.p	353	622	350	622	PF07714.14	Pkinase_Tyr	4	259	260	160	3.7e-51
Manes.13G029700.4.p	16	277	16	277	PF00069.22	Pkinase	1	264	264	204.9	7.9e-65
Manes.13G030800.1.p	54	328	54	328	PF07714.14	Pkinase_Tyr	1	259	260	201.1	1e-63
Manes.13G035900.1.p	122	269	121	283	PF07714.14	Pkinase_Tyr	2	153	260	76.1	1.4e-25
Manes.13G036000.2.p	15	232	14	268	PF00069.22	Pkinase	2	212	264	92.2	1.9e-30
Manes.13G039700.1.p	709	980	707	982	PF00069.22	Pkinase	3	259	264	160.9	2.1e-51
Manes.13G043600.1.p	795	1070	792	1074	PF00069.22	Pkinase	4	258	264	141.6	1.6e-45
Manes.13G043700.1.p	389	652	387	654	PF00069.22	Pkinase	11	260	264	97.1	6e-32
Manes.13G045200.1.p	78	347	76	352	PF00069.22	Pkinase	3	259	264	160.7	2.4e-51
Manes.13G048500.2.p	404	672	401	673	PF07714.14	Pkinase_Tyr	4	258	260	159.3	5.8e-51
Manes.13G056500.2.p	305	578	305	579	PF00069.22	Pkinase	1	260	264	138.2	1.7e-44
Manes.13G063250.1.p	30	243	27	264	PF00069.22	Pkinase	5	212	264	153.8	3e-49
Manes.13G063300.1.p	30	284	27	284	PF00069.22	Pkinase	5	264	264	169.8	4e-54
Manes.13G063726.1.p	2	249	1	250	PF07714.14	Pkinase_Tyr	33	258	260	128.1	1.9e-41
Manes.13G067950.1.p	271	413	269	434	PF07714.14	Pkinase_Tyr	3	153	260	111.7	2e-36
Manes.13G068500.1.p	321	588	319	589	PF07714.14	Pkinase_Tyr	3	258	260	156.8	3.3e-50
Manes.13G071300.1.p	501	759	499	763	PF00069.22	Pkinase	4	257	264	165.4	9.1e-53
Manes.13G071400.1.p	30	285	28	285	PF00069.22	Pkinase	3	264	264	171.7	1.1e-54
Manes.13G073600.1.p	650	917	649	920	PF00069.22	Pkinase	2	259	264	152.8	6.1e-49
Manes.13G074100.3.p	508	775	505	776	PF07714.14	Pkinase_Tyr	4	258	260	169	6.3e-54
Manes.13G076050.1.p	1	199	1	202	PF07714.14	Pkinase_Tyr	77	256	260	101.3	2.9e-33
Manes.13G076300.3.p	705	970	702	973	PF07714.14	Pkinase_Tyr	4	256	260	152	1e-48
Manes.13G076800.1.p	493	758	491	760	PF00069.22	Pkinase	4	260	264	165.6	7.8e-53
Manes.13G086700.1.p	884	1154	884	1156	PF00069.22	Pkinase	1	260	264	154.6	1.7e-49
Manes.13G087000.1.p	245	500	244	500	PF00069.22	Pkinase	2	264	264	250.9	7.3e-79
Manes.13G087500.1.p	60	318	60	318	PF00069.22	Pkinase	1	264	264	221.2	8.2e-70
Manes.13G088600.1.p	7	229	1	229	PF00069.22	Pkinase	38	264	264	212.5	3.7e-67
Manes.13G090021.1.p	7	263	7	263	PF00069.22	Pkinase	1	264	264	240.8	8.9e-76
Manes.13G094300.2.p	312	584	312	586	PF00069.22	Pkinase	1	260	264	144.9	1.5e-46
Manes.13G096300.2.p	6	150	4	167	PF07714.14	Pkinase_Tyr	3	153	260	74.1	5.7e-25
Manes.13G100400.1.p	147	411	144	411	PF07714.14	Pkinase_Tyr	4	259	260	144.1	2.5e-46
Manes.13G103200.1.p	333	599	332	603	PF00069.22	Pkinase	2	260	264	160.4	3e-51
Manes.13G103400.1.p	334	600	333	604	PF00069.22	Pkinase	2	260	264	160.8	2.2e-51
Manes.13G103942.1.p	334	600	333	604	PF00069.22	Pkinase	2	260	264	160.7	2.4e-51
Manes.13G105900.1.p	691	958	689	960	PF00069.22	Pkinase	3	260	264	158.3	1.3e-50
Manes.13G106200.1.p	682	892	681	970	PF00069.22	Pkinase	2	202	264	148.6	1.2e-47
Manes.13G112900.2.p	129	316	127	343	PF07714.14	Pkinase_Tyr	3	201	260	66.9	9.1e-23
Manes.13G113600.2.p	36	230	34	249	PF07714.14	Pkinase_Tyr	3	208	260	66.6	1.2e-22
Manes.13G117700.3.p	517	714	512	786	PF07714.14	Pkinase_Tyr	6	200	260	149.5	5.9e-48
Manes.13G118500.1.p	459	751	455	753	PF00069.22	Pkinase	7	260	264	99.4	1.2e-32
Manes.13G123000.3.p	181	449	180	451	PF00069.22	Pkinase	2	260	264	159.9	4.3e-51
Manes.13G123400.1.p	5	264	3	264	PF00069.22	Pkinase	3	264	264	196.2	3.6e-62
Manes.13G126000.1.p	176	438	176	438	PF00069.22	Pkinase	1	264	264	233.5	1.5e-73
Manes.13G127900.1.p	399	659	398	659	PF00069.22	Pkinase	2	264	264	225.8	3.2e-71
Manes.13G128400.2.p	23	279	23	279	PF00069.22	Pkinase	1	264	264	241.2	6.6e-76
Manes.13G134800.1.p	364	485	356	492	PF07714.14	Pkinase_Tyr	42	153	260	76.2	1.3e-25
Manes.13G134900.1.p	368	606	361	606	PF07714.14	Pkinase_Tyr	44	259	260	124.7	2.1e-40
Manes.13G135000.1.p	373	617	362	619	PF00069.22	Pkinase	25	260	264	129.9	5.7e-42
Manes.13G145156.1.p	155	439	155	439	PF00069.22	Pkinase	1	264	264	230.3	1.4e-72
Manes.13G145700.3.p	155	439	155	439	PF00069.22	Pkinase	1	264	264	230.1	1.6e-72
Manes.13G145732.1.p	8	287	5	287	PF00069.22	Pkinase	6	264	264	225.4	4.4e-71
Manes.13G145840.1.p	155	439	155	439	PF00069.22	Pkinase	1	264	264	227.8	8.2e-72
Manes.13G145856.1.p	155	439	155	439	PF00069.22	Pkinase	1	264	264	226.7	1.7e-71
Manes.13G145872.1.p	8	287	5	287	PF00069.22	Pkinase	6	264	264	224.7	7e-71
Manes.13G147400.3.p	224	439	222	484	PF00069.22	Pkinase	3	194	264	45.9	2.5e-16
Manes.13G148400.1.p	497	767	495	769	PF00069.22	Pkinase	4	260	264	172.1	7.8e-55
Manes.13G150000.4.p	507	777	504	777	PF07714.14	Pkinase_Tyr	4	259	260	150.9	2.1e-48
Manes.13G153100.2.p	36	241	34	261	PF07714.14	Pkinase_Tyr	3	213	260	88.4	2.5e-29
Manes.14G000800.1.p	266	371	261	371	PF00069.22	Pkinase	149	264	264	75.1	3.1e-25
Manes.14G003300.3.p	64	316	62	317	PF07714.14	Pkinase_Tyr	3	257	260	93.6	6.6e-31
Manes.14G009605.1.p	3	178	1	179	PF07714.14	Pkinase_Tyr	85	258	260	141.1	2e-45
Manes.14G010100.2.p	944	1204	942	1205	PF07714.14	Pkinase_Tyr	3	258	260	208.3	6.6e-66
Manes.14G013500.2.p	400	665	396	666	PF07714.14	Pkinase_Tyr	5	258	260	131.6	1.6e-42
Manes.14G014900.1.p	543	808	541	810	PF00069.22	Pkinase	4	260	264	170	3.5e-54
Manes.14G015000.1.p	507	772	505	774	PF00069.22	Pkinase	4	260	264	179.4	4.6e-57
Manes.14G019300.4.p	61	324	58	326	PF00069.22	Pkinase	4	260	264	118.2	2.3e-38
Manes.14G024800.1.p	451	702	446	709	PF07714.14	Pkinase_Tyr	6	252	260	125.9	9.1e-41
Manes.14G030000.1.p	48	304	46	304	PF00069.22	Pkinase	3	264	264	243	1.9e-76
Manes.14G033500.1.p	416	669	406	671	PF00069.22	Pkinase	11	260	264	83.8	6.6e-28
Manes.14G034300.1.p	787	933	786	945	PF07714.14	Pkinase_Tyr	2	152	260	88.2	3e-29
Manes.14G036600.1.p	679	940	675	944	PF00069.22	Pkinase	5	259	264	152.3	8.9e-49
Manes.14G037000.1.p	716	985	713	987	PF00069.22	Pkinase	4	259	264	160.5	2.7e-51
Manes.14G038000.1.p	77	349	74	353	PF07714.14	Pkinase_Tyr	5	255	260	98.1	2.8e-32
Manes.14G038200.1.p	24	198	12	200	PF00069.22	Pkinase	103	259	264	61.1	5.9e-21
Manes.14G053100.2.p	487	744	483	748	PF07714.14	Pkinase_Tyr	5	255	260	63.7	8.6e-22
Manes.14G055200.1.p	204	334	134	346	PF00069.22	Pkinase	43	150	264	16.3	2.7e-07
Manes.14G057400.1.p	340	622	338	627	PF00069.22	Pkinase	3	257	264	148.8	1e-47
Manes.14G059500.4.p	100	257	99	265	PF07714.14	Pkinase_Tyr	2	161	260	62.4	2.1e-21
Manes.14G060600.1.p	29	286	26	286	PF07714.14	Pkinase_Tyr	4	259	260	192	6.4e-61
Manes.14G061200.1.p	350	616	349	618	PF00069.22	Pkinase	2	259	264	183.5	2.6e-58
Manes.14G066400.1.p	59	311	57	311	PF07714.14	Pkinase_Tyr	3	259	260	218.2	6.1e-69
Manes.14G067100.1.p	78	350	76	350	PF07714.14	Pkinase_Tyr	3	259	260	213.5	1.7e-67
Manes.14G068200.1.p	390	645	387	648	PF00069.22	Pkinase	5	258	264	85.9	1.6e-28
Manes.14G073800.1.p	69	325	67	325	PF00069.22	Pkinase	3	264	264	255.3	3.2e-80
Manes.14G074200.5.p	315	581	313	586	PF00069.22	Pkinase	3	260	264	161.6	1.3e-51
Manes.14G076200.1.p	90	296	86	361	PF07714.14	Pkinase_Tyr	5	206	260	154.6	1.6e-49
Manes.14G082206.1.p	145	272	139	272	PF00069.22	Pkinase	130	264	264	81.2	4.2e-27
Manes.14G082300.1.p	115	399	115	399	PF00069.22	Pkinase	1	264	264	231.3	7.1e-73
Manes.14G082600.1.p	810	1012	809	1080	PF00069.22	Pkinase	2	198	264	149.3	6.9e-48
Manes.14G083900.1.p	515	781	512	783	PF07714.14	Pkinase_Tyr	4	257	260	166.3	4.3e-53
Manes.14G093800.1.p	304	570	303	572	PF00069.22	Pkinase	2	260	264	149.2	7.8e-48
Manes.14G095000.1.p	390	659	387	660	PF07714.14	Pkinase_Tyr	4	258	260	158.8	8.2e-51
Manes.14G097700.1.p	261	462	229	462	PF00069.22	Pkinase	95	264	264	70.2	9.6e-24
Manes.14G100300.2.p	743	952	737	967	PF07714.14	Pkinase_Tyr	8	217	260	74.2	5.4e-25
Manes.14G105100.1.p	354	620	352	622	PF00069.22	Pkinase	4	260	264	160.7	2.3e-51
Manes.14G105500.1.p	364	560	361	635	PF00069.22	Pkinase	5	197	264	119	1.2e-38
Manes.14G105800.1.p	328	597	327	599	PF00069.22	Pkinase	2	260	264	165.9	6e-53
Manes.14G105900.1.p	296	564	294	567	PF00069.22	Pkinase	3	260	264	161.2	1.7e-51
Manes.14G106000.3.p	292	561	290	563	PF00069.22	Pkinase	4	260	264	161.7	1.2e-51
Manes.14G106050.1.p	288	557	286	559	PF00069.22	Pkinase	4	260	264	161.4	1.4e-51
Manes.14G106100.1.p	347	616	346	618	PF00069.22	Pkinase	2	260	264	171.1	1.6e-54
Manes.14G106200.1.p	343	515	341	516	PF00069.22	Pkinase	4	168	264	127	4.6e-41
Manes.14G107000.1.p	413	560	409	576	PF07714.14	Pkinase_Tyr	7	153	260	68.6	2.7e-23
Manes.14G108500.1.p	330	596	328	598	PF00069.22	Pkinase	4	260	264	138.5	1.4e-44
Manes.14G112600.1.p	17	271	17	271	PF00069.22	Pkinase	1	264	264	245.1	4.3e-77
Manes.14G112712.1.p	550	843	546	844	PF07714.14	Pkinase_Tyr	5	258	260	114.9	2.1e-37
Manes.14G114300.1.p	300	566	299	568	PF00069.22	Pkinase	2	260	264	147.6	2.4e-47
Manes.14G116000.1.p	99	374	95	374	PF07714.14	Pkinase_Tyr	5	259	260	169.5	4.6e-54
Manes.14G117100.3.p	238	506	234	506	PF07714.14	Pkinase_Tyr	5	259	260	171.9	8.5e-55
Manes.14G123800.1.p	526	788	521	791	PF07714.14	Pkinase_Tyr	6	256	260	156.4	4.5e-50
Manes.14G124000.2.p	783	980	781	992	PF07714.14	Pkinase_Tyr	5	200	260	98.3	2.4e-32
Manes.14G127300.1.p	350	610	347	612	PF00069.22	Pkinase	4	260	264	126.1	8.3e-41
Manes.14G129400.1.p	107	384	104	386	PF00069.22	Pkinase	5	260	264	145.3	1.2e-46
Manes.14G129528.1.p	759	1028	759	1028	PF07714.14	Pkinase_Tyr	1	259	260	206.6	2.2e-65
Manes.14G129800.1.p	326	436	314	436	PF00069.22	Pkinase	154	264	264	79.2	1.7e-26
Manes.14G135000.1.p	316	422	297	422	PF00069.22	Pkinase	154	264	264	67.4	7.1e-23
Manes.14G138500.1.p	1149	1410	1147	1410	PF07714.14	Pkinase_Tyr	3	259	260	203	2.8e-64
Manes.14G142300.1.p	689	909	687	980	PF00069.22	Pkinase	3	204	264	139.5	7.2e-45
Manes.14G144300.1.p	447	714	444	715	PF07714.14	Pkinase_Tyr	4	258	260	158.6	9.8e-51
Manes.14G150300.1.p	708	934	707	976	PF00069.22	Pkinase	2	202	264	132.8	7.9e-43
Manes.14G155000.1.p	68	277	65	343	PF00069.22	Pkinase	4	207	264	134.4	2.6e-43
Manes.14G162000.2.p	654	919	650	920	PF07714.14	Pkinase_Tyr	5	258	260	158.1	1.4e-50
Manes.14G164800.2.p	273	543	268	543	PF07714.14	Pkinase_Tyr	7	259	260	134.9	1.6e-43
Manes.14G165616.1.p	524	791	521	793	PF07714.14	Pkinase_Tyr	4	257	260	164.2	1.9e-52
Manes.14G165632.1.p	500	767	496	768	PF07714.14	Pkinase_Tyr	5	258	260	168.4	9.8e-54
Manes.14G166100.1.p	533	797	530	800	PF07714.14	Pkinase_Tyr	4	256	260	175.2	8.1e-56
Manes.14G169900.1.p	118	409	118	409	PF00069.22	Pkinase	1	264	264	227.2	1.3e-71
Manes.14G170100.1.p	761	1012	761	1013	PF07714.14	Pkinase_Tyr	1	258	260	226.2	2.2e-71
Manes.14G172600.2.p	887	1033	886	1043	PF07714.14	Pkinase_Tyr	2	152	260	86.8	7.6e-29
Manes.14G172700.1.p	370	630	367	633	PF00069.22	Pkinase	4	259	264	132.3	1.1e-42
Manes.14G174200.1.p	103	370	100	371	PF07714.14	Pkinase_Tyr	4	258	260	158.2	1.2e-50
Manes.15G000200.1.p	493	744	492	744	PF07714.14	Pkinase_Tyr	2	259	260	231.7	4.7e-73
Manes.15G004400.1.p	551	817	547	820	PF07714.14	Pkinase_Tyr	5	256	260	158.9	7.8e-51
Manes.15G014900.3.p	90	286	89	349	PF00069.22	Pkinase	2	198	264	88.5	2.6e-29
Manes.15G015700.1.p	94	301	89	366	PF00069.22	Pkinase	6	207	264	159.7	5e-51
Manes.15G017000.2.p	117	401	117	401	PF00069.22	Pkinase	1	264	264	228.2	6.2e-72
Manes.15G017750.1.p	4	256	4	257	PF00069.22	Pkinase	1	263	264	222.6	3e-70
Manes.15G019700.1.p	190	451	186	451	PF07714.14	Pkinase_Tyr	5	259	260	142.6	7.4e-46
Manes.15G021900.2.p	80	371	80	371	PF00069.22	Pkinase	1	264	264	226.6	1.9e-71
Manes.15G024900.1.p	74	342	73	347	PF00069.22	Pkinase	2	257	264	143	6e-46
Manes.15G028800.1.p	27	281	25	281	PF00069.22	Pkinase	4	264	264	170.3	2.9e-54
Manes.15G031400.3.p	81	357	80	357	PF07714.14	Pkinase_Tyr	2	259	260	200.3	1.8e-63
Manes.15G033300.2.p	857	1074	814	1083	PF07714.14	Pkinase_Tyr	46	228	260	86.9	7e-29
Manes.15G035200.1.p	31	286	31	286	PF00069.22	Pkinase	1	264	264	240.2	1.4e-75
Manes.15G035700.2.p	346	593	343	596	PF00069.22	Pkinase	15	259	264	140.6	3.2e-45
Manes.15G040400.1.p	11	266	9	266	PF00069.22	Pkinase	3	264	264	252.3	2.8e-79
Manes.15G041700.3.p	123	267	119	279	PF07714.14	Pkinase_Tyr	5	153	260	77.9	4e-26
Manes.15G042000.1.p	10	228	9	265	PF00069.22	Pkinase	2	213	264	94.4	4e-31
Manes.15G042600.1.p	328	593	327	596	PF00069.22	Pkinase	2	258	264	167.8	1.6e-53
Manes.15G048900.1.p	793	1068	790	1071	PF00069.22	Pkinase	4	259	264	137.9	2.2e-44
Manes.15G049300.1.p	819	1086	818	1088	PF00069.22	Pkinase	2	259	264	166	5.8e-53
Manes.15G053500.1.p	521	792	516	793	PF07714.14	Pkinase_Tyr	8	258	260	98.4	2.2e-32
Manes.15G058000.2.p	12	156	11	173	PF07714.14	Pkinase_Tyr	2	151	260	92.8	1.2e-30
Manes.15G058400.2.p	447	550	436	550	PF00069.22	Pkinase	154	264	264	73.4	1e-24
Manes.15G059400.1.p	354	625	354	627	PF00069.22	Pkinase	1	260	264	178.7	7.9e-57
Manes.15G063800.1.p	30	285	28	285	PF00069.22	Pkinase	4	264	264	176.7	3.1e-56
Manes.15G069000.1.p	7	257	3	257	PF00069.22	Pkinase	5	264	264	203.2	2.5e-64
Manes.15G069600.2.p	448	551	437	551	PF00069.22	Pkinase	154	264	264	73.4	1e-24
Manes.15G071600.1.p	84	342	84	342	PF00069.22	Pkinase	1	264	264	254.5	5.9e-80
Manes.15G073500.1.p	81	297	78	349	PF00069.22	Pkinase	4	212	264	158.1	1.4e-50
Manes.15G078200.1.p	114	375	112	375	PF07714.14	Pkinase_Tyr	3	259	260	178.6	7.3e-57
Manes.15G080800.1.p	511	777	508	779	PF07714.14	Pkinase_Tyr	4	257	260	161.4	1.4e-51
Manes.15G080900.1.p	506	773	503	774	PF07714.14	Pkinase_Tyr	4	258	260	168.5	8.9e-54
Manes.15G081000.3.p	505	771	502	773	PF07714.14	Pkinase_Tyr	4	257	260	161.4	1.3e-51
Manes.15G084200.1.p	507	767	502	772	PF07714.14	Pkinase_Tyr	6	254	260	161.2	1.6e-51
Manes.15G088400.1.p	772	1040	771	1042	PF00069.22	Pkinase	2	260	264	147	3.6e-47
Manes.15G089100.4.p	36	287	35	287	PF00069.22	Pkinase	2	264	264	233.2	1.8e-73
Manes.15G092500.1.p	55	321	52	323	PF00069.22	Pkinase	4	260	264	158.7	9.7e-51
Manes.15G099900.1.p	25	316	25	316	PF00069.22	Pkinase	1	264	264	223.9	1.3e-70
Manes.15G100100.2.p	101	367	99	369	PF00069.22	Pkinase	3	260	264	162.2	8.2e-52
Manes.15G102400.1.p	50	252	47	319	PF00069.22	Pkinase	4	198	264	162.2	8.3e-52
Manes.15G104900.1.p	141	428	141	438	PF00069.22	Pkinase	1	253	264	63.1	1.4e-21
Manes.15G107201.1.p	1711	1920	1695	1921	PF07714.14	Pkinase_Tyr	34	258	260	72.9	1.4e-24
Manes.15G108900.3.p	708	1002	707	1002	PF07714.14	Pkinase_Tyr	2	259	260	139.7	5.6e-45
Manes.15G110500.1.p	76	352	74	352	PF07714.14	Pkinase_Tyr	3	259	260	148.9	8.6e-48
Manes.15G114600.2.p	96	347	95	350	PF07714.14	Pkinase_Tyr	2	255	260	87.5	4.6e-29
Manes.15G115400.1.p	160	407	151	407	PF07714.14	Pkinase_Tyr	14	259	260	193.8	1.7e-61
Manes.15G124650.1.p	18	273	18	273	PF00069.22	Pkinase	1	264	264	241.1	7.2e-76
Manes.15G128200.1.p	16	307	16	307	PF00069.22	Pkinase	1	264	264	224.9	6.2e-71
Manes.15G131600.1.p	55	319	52	322	PF07714.14	Pkinase_Tyr	4	256	260	172.3	6.5e-55
Manes.15G137000.1.p	478	768	476	771	PF00069.22	Pkinase	3	259	264	160.6	2.6e-51
Manes.15G137200.1.p	585	857	584	860	PF00069.22	Pkinase	2	259	264	145	1.5e-46
Manes.15G142700.1.p	139	399	137	399	PF00069.22	Pkinase	3	264	264	237.8	7e-75
Manes.15G143580.1.p	23	279	23	279	PF00069.22	Pkinase	1	264	264	244.2	8.2e-77
Manes.15G143700.1.p	23	279	23	279	PF00069.22	Pkinase	1	264	264	244.2	8.1e-77
Manes.15G144600.1.p	143	345	85	345	PF07714.14	Pkinase_Tyr	70	259	260	52.2	2.8e-18
Manes.15G151100.3.p	491	594	480	594	PF00069.22	Pkinase	154	264	264	71.7	3.4e-24
Manes.15G151400.1.p	28	285	25	285	PF07714.14	Pkinase_Tyr	4	259	260	193.9	1.6e-61
Manes.15G158700.2.p	488	742	483	745	PF07714.14	Pkinase_Tyr	6	256	260	74.8	3.7e-25
Manes.15G163300.1.p	526	798	521	800	PF07714.14	Pkinase_Tyr	7	257	260	71.7	3.2e-24
Manes.15G163350.1.p	252	524	247	526	PF07714.14	Pkinase_Tyr	7	257	260	71.5	3.5e-24
Manes.15G163600.1.p	173	441	172	443	PF00069.22	Pkinase	2	260	264	158.2	1.3e-50
Manes.15G165300.2.p	16	277	16	277	PF00069.22	Pkinase	1	264	264	192.6	4.6e-61
Manes.15G166500.1.p	327	592	324	593	PF07714.14	Pkinase_Tyr	4	258	260	149.3	6.4e-48
Manes.15G166600.1.p	316	583	316	585	PF00069.22	Pkinase	1	260	264	176.1	4.7e-56
Manes.15G177800.1.p	332	527	312	581	PF07714.14	Pkinase_Tyr	29	206	260	95.8	1.4e-31
Manes.15G183000.1.p	75	346	72	346	PF07714.14	Pkinase_Tyr	4	259	260	215.7	3.6e-68
Manes.15G186800.1.p	4	283	4	283	PF00069.22	Pkinase	1	264	264	256.9	1.1e-80
Manes.16G001500.1.p	78	330	76	330	PF07714.14	Pkinase_Tyr	3	259	260	230	1.6e-72
Manes.16G003200.1.p	421	690	418	693	PF00069.22	Pkinase	4	260	264	150.1	4.2e-48
Manes.16G004500.2.p	4	252	3	252	PF00069.22	Pkinase	2	264	264	189.7	3.4e-60
Manes.16G007500.1.p	100	358	100	358	PF00069.22	Pkinase	1	264	264	240.7	9.3e-76
Manes.16G009900.1.p	115	323	110	386	PF00069.22	Pkinase	6	209	264	145	1.5e-46
Manes.16G013300.2.p	397	663	394	664	PF07714.14	Pkinase_Tyr	4	258	260	162.3	7.1e-52
Manes.16G013400.1.p	358	624	355	626	PF07714.14	Pkinase_Tyr	4	257	260	169.2	5.5e-54
Manes.16G013500.1.p	349	548	347	615	PF00069.22	Pkinase	3	196	264	154.9	1.4e-49
Manes.16G013600.1.p	342	608	341	610	PF00069.22	Pkinase	2	258	264	157.2	2.7e-50
Manes.16G013700.2.p	347	507	346	512	PF00069.22	Pkinase	2	155	264	117.1	4.9e-38
Manes.16G013800.1.p	349	616	346	618	PF07714.14	Pkinase_Tyr	4	257	260	156.8	3.3e-50
Manes.16G013900.2.p	342	523	339	524	PF07714.14	Pkinase_Tyr	4	187	260	127.9	2.3e-41
Manes.16G014000.1.p	348	614	345	616	PF07714.14	Pkinase_Tyr	4	257	260	158.1	1.3e-50
Manes.16G014100.1.p	531	621	520	624	PF07714.14	Pkinase_Tyr	181	256	260	25.1	5.1e-10
Manes.16G014200.2.p	338	547	337	602	PF00069.22	Pkinase	2	205	264	157.1	3e-50
Manes.16G014233.1.p	286	552	284	555	PF07714.14	Pkinase_Tyr	3	256	260	169.6	4.3e-54
Manes.16G014266.1.p	345	554	344	614	PF00069.22	Pkinase	2	205	264	158.2	1.3e-50
Manes.16G014300.2.p	435	527	433	591	PF00069.22	Pkinase	113	199	264	75.6	2.2e-25
Manes.16G014401.1.p	4	250	1	253	PF07714.14	Pkinase_Tyr	28	256	260	151.9	1.1e-48
Manes.16G014500.1.p	339	547	338	608	PF00069.22	Pkinase	2	204	264	157.4	2.4e-50
Manes.16G014700.1.p	340	548	339	610	PF00069.22	Pkinase	2	204	264	157.3	2.5e-50
Manes.16G014800.2.p	348	550	347	616	PF00069.22	Pkinase	2	198	264	152.1	9.8e-49
Manes.16G014875.1.p	343	606	339	609	PF07714.14	Pkinase_Tyr	5	256	260	162.6	5.8e-52
Manes.16G015100.1.p	78	343	74	345	PF07714.14	Pkinase_Tyr	5	257	260	162.6	5.7e-52
Manes.16G017701.1.p	338	602	334	604	PF07714.14	Pkinase_Tyr	5	257	260	156.5	4.3e-50
Manes.16G017900.1.p	337	602	334	604	PF07714.14	Pkinase_Tyr	4	257	260	164.8	1.2e-52
Manes.16G018000.1.p	363	625	361	630	PF00069.22	Pkinase	3	256	264	165.6	7.8e-53
Manes.16G018200.1.p	525	791	522	793	PF07714.14	Pkinase_Tyr	4	257	260	170.9	1.7e-54
Manes.16G018300.1.p	525	791	522	793	PF07714.14	Pkinase_Tyr	4	257	260	168	1.3e-53
Manes.16G018301.1.p	524	790	521	792	PF07714.14	Pkinase_Tyr	4	257	260	172.1	7.5e-55
Manes.16G018500.1.p	522	789	519	790	PF07714.14	Pkinase_Tyr	4	258	260	172.4	5.8e-55
Manes.16G018600.3.p	364	631	361	632	PF07714.14	Pkinase_Tyr	4	258	260	167.5	1.9e-53
Manes.16G018800.1.p	517	782	515	785	PF07714.14	Pkinase_Tyr	3	256	260	166.6	3.6e-53
Manes.16G018900.1.p	519	782	516	786	PF07714.14	Pkinase_Tyr	5	255	260	163.9	2.4e-52
Manes.16G019000.1.p	523	788	520	791	PF07714.14	Pkinase_Tyr	4	256	260	165.3	8.5e-53
Manes.16G019100.1.p	521	787	518	789	PF07714.14	Pkinase_Tyr	4	257	260	160.1	3.3e-51
Manes.16G019107.1.p	523	791	521	791	PF07714.14	Pkinase_Tyr	3	259	260	164.5	1.5e-52
Manes.16G019114.1.p	97	365	95	365	PF07714.14	Pkinase_Tyr	3	259	260	168.9	6.9e-54
Manes.16G019128.1.p	427	691	424	694	PF07714.14	Pkinase_Tyr	4	256	260	162	9.1e-52
Manes.16G019135.1.p	523	791	521	791	PF07714.14	Pkinase_Tyr	3	259	260	167	2.6e-53
Manes.16G019142.1.p	531	795	528	798	PF07714.14	Pkinase_Tyr	4	256	260	161.6	1.2e-51
Manes.16G025500.7.p	53	255	52	319	PF00069.22	Pkinase	2	198	264	163.6	3.1e-52
Manes.16G028700.2.p	192	442	186	442	PF07714.14	Pkinase_Tyr	7	259	260	212.8	2.9e-67
Manes.16G028750.1.p	192	442	186	442	PF07714.14	Pkinase_Tyr	7	259	260	212.7	2.9e-67
Manes.16G032400.1.p	682	901	680	958	PF00069.22	Pkinase	3	204	264	143.4	4.5e-46
Manes.16G041000.1.p	396	644	388	644	PF07714.14	Pkinase_Tyr	18	259	260	82.9	1.2e-27
Manes.16G041200.2.p	20	274	20	274	PF00069.22	Pkinase	1	264	264	253.9	9.1e-80
Manes.16G041600.1.p	293	562	292	564	PF00069.22	Pkinase	2	260	264	157.2	2.8e-50
Manes.16G042300.1.p	532	796	530	799	PF00069.22	Pkinase	4	259	264	163.6	3.1e-52
Manes.16G044200.1.p	658	925	654	925	PF07714.14	Pkinase_Tyr	5	259	260	163.3	3.6e-52
Manes.16G044300.1.p	671	938	668	938	PF07714.14	Pkinase_Tyr	5	259	260	169.5	4.4e-54
Manes.16G044450.1.p	697	958	694	965	PF07714.14	Pkinase_Tyr	4	252	260	157.2	2.5e-50
Manes.16G044700.2.p	680	946	677	948	PF00069.22	Pkinase	4	260	264	166.9	3.1e-53
Manes.16G045200.1.p	823	1091	818	1093	PF00069.22	Pkinase	6	261	264	153.3	4.3e-49
Manes.16G045900.1.p	78	331	76	331	PF00069.22	Pkinase	3	264	264	219.1	3.6e-69
Manes.16G052900.1.p	379	485	349	485	PF00069.22	Pkinase	153	264	264	72.6	1.8e-24
Manes.16G057300.2.p	408	671	405	673	PF07714.14	Pkinase_Tyr	4	257	260	159.8	4.1e-51
Manes.16G060900.1.p	701	969	699	971	PF00069.22	Pkinase	3	260	264	160.8	2.3e-51
Manes.16G069600.3.p	73	306	71	322	PF07714.14	Pkinase_Tyr	3	219	260	65.1	3.3e-22
Manes.16G072400.2.p	9	227	9	264	PF00069.22	Pkinase	1	212	264	96.2	1.1e-31
Manes.16G073300.1.p	691	970	689	972	PF00069.22	Pkinase	3	260	264	162.5	6.6e-52
Manes.16G074100.2.p	114	348	114	402	PF00069.22	Pkinase	1	212	264	56.4	1.6e-19
Manes.16G074500.1.p	682	936	680	939	PF00069.22	Pkinase	3	259	264	86.1	1.4e-28
Manes.16G076400.1.p	32	281	30	281	PF00069.22	Pkinase	3	264	264	247	1.1e-77
Manes.16G080200.1.p	666	918	666	918	PF07714.14	Pkinase_Tyr	1	259	260	222.3	3.5e-70
Manes.16G081151.1.p	341	603	338	607	PF00069.22	Pkinase	5	258	264	91.9	2.3e-30
Manes.16G082700.3.p	425	680	423	685	PF00069.22	Pkinase	3	257	264	140.4	3.6e-45
Manes.16G082800.1.p	94	240	92	254	PF07714.14	Pkinase_Tyr	3	153	260	80.3	7.4e-27
Manes.16G084200.1.p	175	438	174	441	PF00069.22	Pkinase	2	259	264	153	5.2e-49
Manes.16G086000.2.p	652	912	649	914	PF00069.22	Pkinase	4	259	264	151.6	1.4e-48
Manes.16G086600.1.p	82	355	79	356	PF07714.14	Pkinase_Tyr	4	258	260	159.7	4.4e-51
Manes.16G095000.1.p	85	358	81	358	PF07714.14	Pkinase_Tyr	5	259	260	158.8	8.1e-51
Manes.16G099100.1.p	73	330	70	330	PF00069.22	Pkinase	4	264	264	233.4	1.6e-73
Manes.16G100200.1.p	10	227	9	252	PF00069.22	Pkinase	2	212	264	90.7	5.4e-30
Manes.16G101700.2.p	738	1008	735	1008	PF07714.14	Pkinase_Tyr	4	259	260	170	3.2e-54
Manes.16G103400.2.p	402	669	399	669	PF07714.14	Pkinase_Tyr	4	259	260	144.7	1.6e-46
Manes.16G108000.2.p	29	292	27	295	PF00069.22	Pkinase	3	260	264	72.9	1.5e-24
Manes.16G108850.1.p	492	764	490	765	PF00069.22	Pkinase	3	260	264	161.3	1.6e-51
Manes.16G109000.1.p	688	956	686	957	PF00069.22	Pkinase	3	255	264	161.6	1.3e-51
Manes.16G109100.1.p	12	186	5	187	PF07714.14	Pkinase_Tyr	99	258	260	85.9	1.4e-28
Manes.16G109150.1.p	492	764	490	765	PF00069.22	Pkinase	3	260	264	164.5	1.6e-52
Manes.16G111900.1.p	819	1017	798	1020	PF07714.14	Pkinase_Tyr	44	249	260	31.6	5.2e-12
Manes.16G112200.7.p	9	227	9	266	PF00069.22	Pkinase	1	212	264	96.5	9.1e-32
Manes.16G115300.3.p	301	570	297	571	PF07714.14	Pkinase_Tyr	5	258	260	105.1	2e-34
Manes.16G117000.2.p	103	322	103	358	PF00069.22	Pkinase	1	199	264	60.1	1.2e-20
Manes.16G122000.1.p	489	753	486	755	PF00069.22	Pkinase	5	260	264	169.3	5.7e-54
Manes.16G122800.1.p	44	306	44	308	PF07714.14	Pkinase_Tyr	1	257	260	89.5	1.2e-29
Manes.16G126500.1.p	158	421	155	425	PF00069.22	Pkinase	4	259	264	164.6	1.5e-52
Manes.16G128800.1.p	11	265	11	265	PF00069.22	Pkinase	1	264	264	253.4	1.3e-79
Manes.16G135000.1.p	618	890	604	893	PF07714.14	Pkinase_Tyr	28	256	260	94.1	4.7e-31
Manes.16G138100.1.p	318	516	315	581	PF07714.14	Pkinase_Tyr	5	209	260	96.3	9.6e-32
Manes.17G000150.1.p	6	196	4	230	PF07714.14	Pkinase_Tyr	3	201	260	92	2e-30
Manes.17G005600.2.p	310	573	308	575	PF00069.22	Pkinase	3	260	264	159.7	4.8e-51
Manes.17G006000.1.p	97	369	92	369	PF07714.14	Pkinase_Tyr	6	259	260	162.5	6.2e-52
Manes.17G007300.1.p	4	260	4	268	PF00069.22	Pkinase	1	241	264	226.7	1.8e-71
Manes.17G012100.1.p	504	771	503	774	PF07714.14	Pkinase_Tyr	2	256	260	164.2	1.9e-52
Manes.17G014950.1.p	746	1005	743	1008	PF00069.22	Pkinase	4	259	264	162.8	5.5e-52
Manes.17G018200.1.p	55	316	54	316	PF00069.22	Pkinase	2	264	264	216.5	2.3e-68
Manes.17G018300.1.p	121	391	117	391	PF07714.14	Pkinase_Tyr	5	259	260	175.5	6.6e-56
Manes.17G021150.1.p	128	404	125	406	PF00069.22	Pkinase	4	260	264	160.1	3.6e-51
Manes.17G021500.2.p	5	261	5	261	PF00069.22	Pkinase	1	264	264	244.2	7.8e-77
Manes.17G022900.1.p	76	353	74	355	PF00069.22	Pkinase	3	260	264	166.5	4.2e-53
Manes.17G024084.1.p	319	578	312	580	PF00069.22	Pkinase	12	260	264	94	5.2e-31
Manes.17G027800.3.p	422	695	417	695	PF07714.14	Pkinase_Tyr	6	259	260	138.6	1.2e-44
Manes.17G028100.1.p	287	554	285	555	PF07714.14	Pkinase_Tyr	3	258	260	157.4	2.3e-50
Manes.17G029024.1.p	4	256	3	256	PF00069.22	Pkinase	2	264	264	184.8	1.1e-58
Manes.17G029500.2.p	325	593	325	595	PF00069.22	Pkinase	1	259	264	159.9	4.1e-51
Manes.17G029600.1.p	344	610	343	613	PF00069.22	Pkinase	2	258	264	156.5	4.6e-50
Manes.17G029700.1.p	336	601	333	603	PF07714.14	Pkinase_Tyr	4	256	260	175.8	5.6e-56
Manes.17G029800.2.p	343	611	341	613	PF07714.14	Pkinase_Tyr	3	257	260	165	1.1e-52
Manes.17G029900.1.p	344	550	341	609	PF00069.22	Pkinase	4	204	264	147.9	1.9e-47
Manes.17G030000.2.p	347	610	344	613	PF07714.14	Pkinase_Tyr	4	256	260	159.1	6.8e-51
Manes.17G031400.1.p	552	819	548	819	PF07714.14	Pkinase_Tyr	5	259	260	171.8	9.2e-55
Manes.17G031500.2.p	519	800	516	802	PF07714.14	Pkinase_Tyr	4	257	260	159	7.1e-51
Manes.17G031800.1.p	526	790	522	793	PF07714.14	Pkinase_Tyr	5	256	260	163.8	2.5e-52
Manes.17G031900.2.p	504	800	500	802	PF07714.14	Pkinase_Tyr	5	257	260	162.9	4.8e-52
Manes.17G032000.1.p	520	786	518	789	PF07714.14	Pkinase_Tyr	3	256	260	161.4	1.4e-51
Manes.17G032100.2.p	497	513	494	521	PF00069.22	Pkinase	4	20	264	5.3	0.00059
Manes.17G032200.2.p	595	859	591	862	PF07714.14	Pkinase_Tyr	5	256	260	157.5	2.1e-50
Manes.17G032300.1.p	354	562	353	623	PF00069.22	Pkinase	2	204	264	153.8	3e-49
Manes.17G032400.3.p	527	791	524	794	PF07714.14	Pkinase_Tyr	4	256	260	156.8	3.5e-50
Manes.17G041100.3.p	477	747	473	747	PF07714.14	Pkinase_Tyr	5	259	260	133.9	3.3e-43
Manes.17G041101.1.p	475	745	471	745	PF07714.14	Pkinase_Tyr	5	259	260	134.3	2.5e-43
Manes.17G043300.5.p	42	246	42	316	PF00069.22	Pkinase	1	199	264	165.6	7.7e-53
Manes.17G046200.1.p	368	633	367	634	PF00069.22	Pkinase	2	260	264	154.1	2.5e-49
Manes.17G046400.1.p	196	446	190	446	PF07714.14	Pkinase_Tyr	7	259	260	211.3	8.2e-67
Manes.17G049700.1.p	682	909	680	960	PF00069.22	Pkinase	3	212	264	144.7	1.8e-46
Manes.17G049800.1.p	66	322	63	324	PF07714.14	Pkinase_Tyr	4	257	260	93.2	8.5e-31
Manes.17G056800.2.p	426	676	422	676	PF07714.14	Pkinase_Tyr	16	259	260	68.9	2.3e-23
Manes.17G057100.1.p	12	266	12	266	PF00069.22	Pkinase	1	264	264	254.9	4.3e-80
Manes.17G057200.1.p	20	274	20	274	PF00069.22	Pkinase	1	264	264	250.4	1e-78
Manes.17G057400.1.p	412	586	407	597	PF07714.14	Pkinase_Tyr	6	159	260	76.6	1e-25
Manes.17G057700.1.p	782	1045	780	1049	PF00069.22	Pkinase	3	258	264	139.6	6.7e-45
Manes.17G057800.1.p	43	292	40	300	PF07714.14	Pkinase_Tyr	4	249	260	95.6	1.7e-31
Manes.17G057900.1.p	294	563	293	564	PF00069.22	Pkinase	2	260	264	156.7	4.1e-50
Manes.17G060100.1.p	529	794	526	795	PF00069.22	Pkinase	4	260	264	162.8	5.4e-52
Manes.17G060201.1.p	367	632	365	634	PF00069.22	Pkinase	4	260	264	180.1	2.8e-57
Manes.17G060301.1.p	18	280	16	284	PF00069.22	Pkinase	4	258	264	166.6	3.7e-53
Manes.17G061200.4.p	688	955	685	955	PF07714.14	Pkinase_Tyr	4	259	260	172.6	5.1e-55
Manes.17G061300.1.p	690	956	687	958	PF07714.14	Pkinase_Tyr	4	257	260	163.1	4.1e-52
Manes.17G061400.1.p	740	1005	737	1008	PF07714.14	Pkinase_Tyr	4	256	260	161.9	9.7e-52
Manes.17G061900.1.p	161	407	153	407	PF07714.14	Pkinase_Tyr	15	259	260	185.4	6.2e-59
Manes.17G067300.1.p	867	1147	866	1149	PF00069.22	Pkinase	2	260	264	156.3	5.4e-50
Manes.17G067901.1.p	823	974	820	1009	PF07714.14	Pkinase_Tyr	4	153	260	85.6	1.8e-28
Manes.17G073900.1.p	18	273	18	273	PF00069.22	Pkinase	1	264	264	253.1	1.5e-79
Manes.17G077500.1.p	16	307	16	307	PF00069.22	Pkinase	1	264	264	226.2	2.6e-71
Manes.17G080800.2.p	55	273	52	335	PF07714.14	Pkinase_Tyr	4	206	260	166.6	3.5e-53
Manes.17G086400.1.p	593	865	590	866	PF07714.14	Pkinase_Tyr	4	258	260	165.2	9.4e-53
Manes.17G090300.1.p	717	994	713	995	PF07714.14	Pkinase_Tyr	5	258	260	149.2	7.2e-48
Manes.17G094100.2.p	100	341	89	341	PF00069.22	Pkinase	19	264	264	218.6	5.3e-69
Manes.17G094700.1.p	23	279	23	279	PF00069.22	Pkinase	1	264	264	240.7	9.6e-76
Manes.17G095700.1.p	146	345	87	345	PF07714.14	Pkinase_Tyr	73	259	260	51.9	3.6e-18
Manes.17G100300.2.p	352	621	349	621	PF07714.14	Pkinase_Tyr	4	259	260	152.1	9.1e-49
Manes.17G100800.2.p	175	442	173	444	PF00069.22	Pkinase	3	260	264	155.9	7e-50
Manes.17G104300.1.p	397	645	371	645	PF07714.14	Pkinase_Tyr	51	259	260	113.2	7e-37
Manes.17G105400.1.p	488	745	483	748	PF07714.14	Pkinase_Tyr	6	256	260	72.2	2.2e-24
Manes.17G105500.1.p	707	959	705	1004	PF00069.22	Pkinase	3	232	264	149.1	8.2e-48
Manes.17G114400.1.p	328	593	325	593	PF07714.14	Pkinase_Tyr	4	259	260	149.5	5.7e-48
Manes.17G116100.1.p	16	277	16	277	PF00069.22	Pkinase	1	264	264	197.7	1.2e-62
Manes.17G122300.1.p	73	344	70	344	PF07714.14	Pkinase_Tyr	4	259	260	215.9	3.2e-68
Manes.17G122900.1.p	300	500	297	560	PF00069.22	Pkinase	4	203	264	147	3.6e-47
Manes.17G123500.1.p	358	611	355	614	PF00069.22	Pkinase	5	258	264	87	7.4e-29
Manes.18G001200.1.p	14	304	14	304	PF00069.22	Pkinase	1	264	264	241.7	4.6e-76
Manes.18G006300.2.p	83	324	74	324	PF07714.14	Pkinase_Tyr	14	259	260	93.2	8.7e-31
Manes.18G008800.1.p	283	531	282	531	PF07714.14	Pkinase_Tyr	2	259	260	238.7	3.5e-75
Manes.18G009700.1.p	78	336	78	336	PF00069.22	Pkinase	1	264	264	261	6.1e-82
Manes.18G011128.1.p	318	528	317	586	PF00069.22	Pkinase	2	207	264	151.3	1.7e-48
Manes.18G011500.2.p	404	614	403	672	PF00069.22	Pkinase	2	207	264	150.9	2.3e-48
Manes.18G020136.1.p	36	72	33	80	PF07714.14	Pkinase_Tyr	5	46	260	9.9	2.2e-05
Manes.18G020900.3.p	33	319	32	319	PF00069.22	Pkinase	2	264	264	241.6	5e-76
Manes.18G025000.1.p	397	663	397	666	PF00069.22	Pkinase	1	258	264	177	2.5e-56
Manes.18G025026.1.p	399	665	399	668	PF00069.22	Pkinase	1	258	264	170.9	1.8e-54
Manes.18G025234.1.p	397	663	397	666	PF00069.22	Pkinase	1	258	264	177.1	2.4e-56
Manes.18G025260.1.p	345	604	335	607	PF00069.22	Pkinase	8	258	264	162.7	5.8e-52
Manes.18G025312.1.p	446	648	446	676	PF00069.22	Pkinase	1	198	264	163.5	3.3e-52
Manes.18G026500.1.p	531	803	528	806	PF07714.14	Pkinase_Tyr	7	256	260	72.3	2.1e-24
Manes.18G030700.1.p	365	603	350	606	PF00069.22	Pkinase	39	259	264	141.3	2e-45
Manes.18G031900.1.p	323	588	319	592	PF00069.22	Pkinase	5	259	264	137.4	3e-44
Manes.18G032100.1.p	401	673	398	675	PF00069.22	Pkinase	4	259	264	146.1	6.7e-47
Manes.18G032333.1.p	329	377	313	380	PF00069.22	Pkinase	68	117	264	7	0.00018
Manes.18G032865.1.p	555	705	539	707	PF00069.22	Pkinase	121	260	264	17.5	1.1e-07
Manes.18G037700.2.p	112	261	109	273	PF07714.14	Pkinase_Tyr	4	158	260	72.3	2.1e-24
Manes.18G039400.1.p	190	457	189	460	PF00069.22	Pkinase	2	259	264	161.1	1.8e-51
Manes.18G040800.1.p	386	637	383	639	PF00069.22	Pkinase	4	260	264	104	4.7e-34
Manes.18G042200.1.p	525	800	523	803	PF00069.22	Pkinase	3	260	264	181	1.5e-57
Manes.18G042300.1.p	525	799	521	803	PF00069.22	Pkinase	6	260	264	177.8	1.4e-56
Manes.18G053900.1.p	668	940	665	942	PF00069.22	Pkinase	4	260	264	142.5	8.6e-46
Manes.18G054000.1.p	694	968	692	970	PF00069.22	Pkinase	3	260	264	161.9	1e-51
Manes.18G054100.1.p	663	946	661	948	PF00069.22	Pkinase	3	260	264	155.1	1.2e-49
Manes.18G055300.2.p	9	262	9	262	PF00069.22	Pkinase	1	264	264	243.5	1.3e-76
Manes.18G061500.1.p	57	329	55	333	PF00069.22	Pkinase	3	260	264	132.4	1e-42
Manes.18G062200.6.p	112	356	108	356	PF00069.22	Pkinase	5	264	264	232.6	2.7e-73
Manes.18G065200.2.p	4	260	4	260	PF00069.22	Pkinase	1	264	264	238.9	3.4e-75
Manes.18G073770.1.p	11	167	7	199	PF07714.14	Pkinase_Tyr	69	213	260	64.7	4.4e-22
Manes.18G073900.1.p	438	698	433	699	PF07714.14	Pkinase_Tyr	6	257	260	80.2	8.3e-27
Manes.18G082900.1.p	419	631	417	687	PF00069.22	Pkinase	3	209	264	148.9	9.2e-48
Manes.18G084335.1.p	427	693	427	709	PF00069.22	Pkinase	1	258	264	161.7	1.2e-51
Manes.18G084370.1.p	36	303	33	303	PF07714.14	Pkinase_Tyr	5	259	260	176.7	2.8e-56
Manes.18G084900.2.p	388	652	387	654	PF00069.22	Pkinase	2	259	264	132.1	1.3e-42
Manes.18G088900.1.p	766	1036	764	1039	PF00069.22	Pkinase	3	259	264	146.5	5.3e-47
Manes.18G089300.1.p	714	931	710	955	PF07714.14	Pkinase_Tyr	5	212	260	127.8	2.4e-41
Manes.18G089500.1.p	362	627	362	631	PF00069.22	Pkinase	1	257	264	144.9	1.6e-46
Manes.18G090300.3.p	288	545	288	546	PF07714.14	Pkinase_Tyr	1	258	260	238.1	5.4e-75
Manes.18G095600.1.p	786	1053	784	1055	PF00069.22	Pkinase	3	259	264	154.8	1.5e-49
Manes.18G097400.1.p	302	573	301	575	PF00069.22	Pkinase	2	260	264	152.1	1e-48
Manes.18G098200.1.p	489	758	487	760	PF00069.22	Pkinase	4	260	264	172.1	8.1e-55
Manes.18G100200.1.p	759	1018	757	1021	PF00069.22	Pkinase	12	260	264	80.3	8.3e-27
Manes.18G101000.1.p	31	282	30	285	PF07714.14	Pkinase_Tyr	2	255	260	94.8	2.9e-31
Manes.18G103300.1.p	678	846	676	863	PF07714.14	Pkinase_Tyr	3	159	260	101.1	3.4e-33
Manes.18G105700.1.p	295	560	293	562	PF00069.22	Pkinase	4	260	264	160.2	3.5e-51
Manes.18G105900.1.p	104	378	103	380	PF00069.22	Pkinase	2	260	264	166.7	3.5e-53
Manes.18G107100.2.p	670	939	669	941	PF00069.22	Pkinase	2	260	264	159.8	4.6e-51
Manes.18G107200.1.p	477	758	476	760	PF00069.22	Pkinase	2	260	264	156	6.6e-50
Manes.18G113450.1.p	5	179	2	179	PF00069.22	Pkinase	99	264	264	69.3	1.9e-23
Manes.18G113500.2.p	25	292	21	292	PF00069.22	Pkinase	6	264	264	179.8	3.6e-57
Manes.18G113600.1.p	24	292	20	292	PF00069.22	Pkinase	5	264	264	185.7	5.8e-59
Manes.18G114400.2.p	25	293	21	293	PF00069.22	Pkinase	5	264	264	180.3	2.5e-57
Manes.18G124300.2.p	713	1011	711	1018	PF00069.22	Pkinase	3	257	264	134	3.4e-43
Manes.18G125500.5.p	676	942	673	942	PF07714.14	Pkinase_Tyr	4	259	260	164	2.1e-52
Manes.18G125900.1.p	378	641	375	660	PF00069.22	Pkinase	4	260	264	132	1.4e-42
Manes.18G127100.2.p	712	930	710	991	PF00069.22	Pkinase	3	204	264	130	5.4e-42
Manes.18G127200.1.p	711	871	707	891	PF07714.14	Pkinase_Tyr	6	158	260	96.6	8.2e-32
Manes.18G127600.1.p	714	1012	710	1012	PF07714.14	Pkinase_Tyr	5	259	260	133	6.2e-43
Manes.18G136200.1.p	417	673	413	673	PF07714.14	Pkinase_Tyr	6	259	260	96.7	7.7e-32
Manes.18G137500.1.p	12	266	12	266	PF00069.22	Pkinase	1	264	264	254.1	7.6e-80
Manes.18G139300.1.p	30	285	28	285	PF00069.22	Pkinase	4	264	264	167.5	2e-53
Manes.18G139760.1.p	17	271	17	271	PF00069.22	Pkinase	1	264	264	253.7	1e-79
Manes.18G144500.2.p	369	596	350	598	PF00069.22	Pkinase	27	259	264	97.5	4.4e-32
Manes.18G144900.1.p	434	701	430	702	PF07714.14	Pkinase_Tyr	5	258	260	98.8	1.7e-32

## Sheet: S1c
Table S1c. Kinase domain annotation of 863 R. communis protein kinases.
Protein ID	Alignment start	Alignment end	Envelope start	Envelope end	HMM acession	HMM name	HMM start	HMM end	HMM length	Bit score	E-value
27383.m000157	73	351	69	351	PF07714.14	Pkinase_Tyr	5	259	260	162.8	5.1e-52
27394.m000361	105	372	100	372	PF07714.14	Pkinase_Tyr	6	259	260	168.1	1.2e-53
27428.m000112	63	314	61	328	PF00069.22	Pkinase	3	255	264	216.8	1.8e-68
27461.m000100	802	905	784	905	PF00069.22	Pkinase	154	264	264	74.6	4.4e-25
27471.m000401	112	143	95	147	PF00069.22	Pkinase	228	259	264	9.5	3.1e-05
27482.m000148	152	416	149	416	PF07714.14	Pkinase_Tyr	4	259	260	142.9	5.8e-46
27504.m000610	246	440	242	498	PF07714.14	Pkinase_Tyr	29	206	260	141.5	1.5e-45
27504.m000612	326	534	326	593	PF00069.22	Pkinase	1	204	264	156.7	4e-50
27504.m000627	320	592	319	594	PF00069.22	Pkinase	2	259	264	172.3	7.1e-55
27504.m000648	330	590	329	593	PF00069.22	Pkinase	2	259	264	167.6	1.8e-53
27526.m000072	108	390	108	390	PF00069.22	Pkinase	1	264	264	229.3	2.8e-72
27538.m000315	221	497	219	499	PF00069.22	Pkinase	3	260	264	148.7	1.1e-47
27613.m000637	29	284	27	284	PF00069.22	Pkinase	4	264	264	176.2	4.3e-56
27622.m000146	687	911	685	947	PF00069.22	Pkinase	3	204	264	130.9	2.8e-42
27637.m000173	599	872	598	874	PF00069.22	Pkinase	2	260	264	155.2	1.2e-49
27651.m000097	879	1025	878	1036	PF07714.14	Pkinase_Tyr	2	152	260	88	3.4e-29
27651.m000098	371	632	368	634	PF00069.22	Pkinase	4	260	264	129.7	6.9e-42
27699.m000214	353	614	350	616	PF00069.22	Pkinase	4	260	264	132.3	1.1e-42
27732.m000285	704	938	702	999	PF00069.22	Pkinase	3	214	264	133	6.9e-43
27747.m000114	31	285	28	285	PF00069.22	Pkinase	4	264	264	174.5	1.5e-55
27747.m000116	504	766	501	769	PF00069.22	Pkinase	5	258	264	163.4	3.6e-52
27749.m000335	352	537	351	548	PF00069.22	Pkinase	2	169	264	97.9	3.5e-32
27751.m000173	359	597	358	627	PF00069.22	Pkinase	2	233	264	161.4	1.5e-51
27755.m000091	133	417	133	417	PF00069.22	Pkinase	1	264	264	230.3	1.4e-72
27762.m000016	33	287	33	287	PF00069.22	Pkinase	1	264	264	244.8	5.4e-77
27766.m000155	66	318	66	318	PF00069.22	Pkinase	1	264	264	245.3	3.7e-77
27777.m000274	85	343	85	343	PF00069.22	Pkinase	1	264	264	255.9	2.2e-80
27798.m000614	72	310	62	310	PF07714.14	Pkinase_Tyr	14	259	260	89.3	1.3e-29
27800.m000036	337	601	332	601	PF07714.14	Pkinase_Tyr	6	259	260	166.3	4.2e-53
27810.m000664	87	322	73	323	PF00069.22	Pkinase	26	263	264	177.4	1.9e-56
27810.m000666	606	864	599	866	PF07714.14	Pkinase_Tyr	9	257	260	122.8	8.1e-40
27837.m000161	709	977	707	979	PF00069.22	Pkinase	3	260	264	160.9	2.1e-51
27887.m000072	74	351	71	353	PF00069.22	Pkinase	4	260	264	161.3	1.6e-51
27893.m000225	731	998	728	1002	PF00069.22	Pkinase	4	257	264	128.9	1.2e-41
27894.m000774	671	869	668	882	PF00069.22	Pkinase	4	196	264	163.7	2.9e-52
27894.m000775	639	908	636	909	PF07714.14	Pkinase_Tyr	4	258	260	157.8	1.7e-50
27894.m000778	660	931	659	932	PF07714.14	Pkinase_Tyr	2	258	260	162.6	5.7e-52
27924.m000041	206	365	206	379	PF07714.14	Pkinase_Tyr	1	151	260	51.8	3.7e-18
27955.m000375	627	893	624	893	PF07714.14	Pkinase_Tyr	4	259	260	165.6	7e-53
27956.m000355	958	1233	954	1238	PF00069.22	Pkinase	6	259	264	148.5	1.2e-47
27964.m000350	150	412	150	412	PF00069.22	Pkinase	1	264	264	226.4	2.2e-71
27964.m000362	15	212	15	263	PF00069.22	Pkinase	1	193	264	205.1	6.6e-65
27985.m000842	375	642	375	645	PF00069.22	Pkinase	1	259	264	155.9	7.1e-50
27985.m000854	132	313	109	339	PF07714.14	Pkinase_Tyr	43	210	260	99.6	9.5e-33
27985.m000858	1	193	1	197	PF00069.22	Pkinase	111	258	264	75.1	3.2e-25
27985.m000860	766	1035	763	1038	PF00069.22	Pkinase	4	259	264	145.1	1.3e-46
27996.m000152	273	403	265	415	PF07714.14	Pkinase_Tyr	10	147	260	49	2.7e-17
28037.m000045	149	322	148	330	PF07714.14	Pkinase_Tyr	2	173	260	71	5e-24
28049.m000307	270	500	266	500	PF07714.14	Pkinase_Tyr	47	259	260	137.9	1.9e-44
28076.m000414	230	487	227	488	PF07714.14	Pkinase_Tyr	4	258	260	120.4	4.3e-39
28076.m000423	118	379	118	379	PF00069.22	Pkinase	1	264	264	196.9	2.1e-62
28076.m000429	758	1029	757	1031	PF00069.22	Pkinase	2	260	264	142.2	1e-45
28095.m000098	277	482	273	542	PF00069.22	Pkinase	5	204	264	138.9	1.1e-44
28097.m000052	126	417	126	417	PF00069.22	Pkinase	1	264	264	228.2	6.1e-72
28102.m000111	70	325	61	326	PF07714.14	Pkinase_Tyr	28	258	260	85	2.7e-28
28134.m000177	1	152	1	152	PF07714.14	Pkinase_Tyr	108	259	260	145.3	1.1e-46
28161.m000227	25	284	22	284	PF00069.22	Pkinase	4	264	264	176.3	4.3e-56
28162.m000125	301	502	299	517	PF07714.14	Pkinase_Tyr	4	206	260	67.2	7.4e-23
28162.m000127	434	715	433	718	PF00069.22	Pkinase	2	259	264	153.6	3.5e-49
28166.m001041	114	375	112	375	PF07714.14	Pkinase_Tyr	3	259	260	180	2.9e-57
28173.m000041	287	558	286	560	PF00069.22	Pkinase	2	260	264	151.3	1.7e-48
28192.m000252	503	767	501	769	PF00069.22	Pkinase	4	260	264	167.7	1.8e-53
28193.m000308	468	635	463	718	PF07714.14	Pkinase_Tyr	42	215	260	44.4	6.7e-16
28196.m000201	792	991	789	1061	PF00069.22	Pkinase	5	195	264	97.1	6.2e-32
28226.m000833	72	276	70	292	PF07714.14	Pkinase_Tyr	4	210	260	144.2	2.3e-46
28226.m000870	324	519	321	585	PF07714.14	Pkinase_Tyr	5	206	260	84.3	4.5e-28
28226.m000871	134	387	133	387	PF07714.14	Pkinase_Tyr	2	259	260	225.3	4.2e-71
28226.m000874	138	391	137	391	PF07714.14	Pkinase_Tyr	2	259	260	229.4	2.4e-72
28229.m000056	508	774	505	776	PF07714.14	Pkinase_Tyr	4	257	260	162	9e-52
28297.m000110	2	231	1	231	PF00069.22	Pkinase	26	264	264	231.8	4.9e-73
28308.m000065	56	307	54	308	PF07714.14	Pkinase_Tyr	4	257	260	89	1.7e-29
28320.m001082	107	384	104	387	PF00069.22	Pkinase	5	259	264	143.8	3.5e-46
28320.m001086	476	738	475	738	PF07714.14	Pkinase_Tyr	2	259	260	209	4e-66
28320.m001091	484	750	483	752	PF00069.22	Pkinase	2	259	264	158.6	1e-50
28320.m001092	340	450	312	450	PF00069.22	Pkinase	154	264	264	80.3	7.9e-27
28320.m001148	14	267	14	267	PF00069.22	Pkinase	1	264	264	239.8	1.7e-75
28327.m000352	661	747	654	748	PF07714.14	Pkinase_Tyr	185	258	260	16.5	2.2e-07
28327.m000353	73	325	73	345	PF00069.22	Pkinase	1	245	264	158.4	1.2e-50
28329.m000064	331	586	329	592	PF00069.22	Pkinase	3	257	264	133.1	6.2e-43
28333.m000564	659	927	656	928	PF07714.14	Pkinase_Tyr	4	258	260	146.1	6.3e-47
28333.m000573	365	629	362	633	PF00069.22	Pkinase	4	260	264	163.1	4.4e-52
28333.m000574	483	509	479	575	PF07714.14	Pkinase_Tyr	182	209	260	9.3	3.4e-05
28333.m000575	273	541	272	544	PF00069.22	Pkinase	2	260	264	173.9	2.3e-55
28333.m000576	343	609	342	612	PF00069.22	Pkinase	2	260	264	168.6	9.5e-54
28333.m000578	323	589	322	592	PF00069.22	Pkinase	2	260	264	167.4	2.1e-53
28333.m000585	304	570	303	573	PF00069.22	Pkinase	2	260	264	168.7	8.6e-54
28345.m000115	346	611	343	613	PF00069.22	Pkinase	4	260	264	158.9	8.2e-51
28408.m000196	18	210	15	242	PF07714.14	Pkinase_Tyr	5	205	260	93.7	6.1e-31
28431.m000050	353	648	349	648	PF07714.14	Pkinase_Tyr	7	259	260	96.5	8.8e-32
28492.m000478	15	232	14	264	PF00069.22	Pkinase	2	212	264	95.7	1.6e-31
28492.m000480	123	270	122	288	PF07714.14	Pkinase_Tyr	2	153	260	75.7	1.9e-25
28515.m000308	481	746	478	749	PF07714.14	Pkinase_Tyr	4	256	260	167.4	2e-53
28515.m000320	272	539	268	539	PF07714.14	Pkinase_Tyr	5	259	260	108.7	1.6e-35
28533.m000040	296	383	294	393	PF07714.14	Pkinase_Tyr	3	95	260	45.3	3.6e-16
28533.m000041	46	314	45	316	PF00069.22	Pkinase	2	260	264	145.8	8.3e-47
28535.m000118	398	541	393	550	PF07714.14	Pkinase_Tyr	13	156	260	82.1	2.1e-27
28567.m000054	181	431	178	431	PF00069.22	Pkinase	4	264	264	232.6	2.8e-73
28583.m000107	412	683	409	684	PF07714.14	Pkinase_Tyr	4	258	260	153.9	2.7e-49
28609.m000206	103	378	101	380	PF00069.22	Pkinase	3	259	264	152.6	7.2e-49
28612.m000118	298	507	295	513	PF07714.14	Pkinase_Tyr	4	172	260	86.9	7.3e-29
28612.m000125	633	852	630	869	PF07714.14	Pkinase_Tyr	4	215	260	132.1	1.1e-42
28623.m000397	853	1111	843	1114	PF00069.22	Pkinase	11	258	264	126.5	6.7e-41
28637.m000208	120	354	116	377	PF07714.14	Pkinase_Tyr	5	220	260	70.3	8.5e-24
28641.m000087	343	606	340	628	PF00069.22	Pkinase	4	260	264	136	8.1e-44
28644.m000896	785	1047	783	1049	PF00069.22	Pkinase	3	259	264	135.8	9.2e-44
28694.m000669	463	732	460	733	PF07714.14	Pkinase_Tyr	4	258	260	158.6	9.7e-51
28694.m000686	409	674	405	675	PF07714.14	Pkinase_Tyr	5	258	260	141.3	1.8e-45
28725.m000317	4	260	4	260	PF00069.22	Pkinase	1	264	264	242.4	2.9e-76
28752.m000329	42	324	39	324	PF00069.22	Pkinase	5	264	264	233.8	1.2e-73
28830.m000232	688	894	687	926	PF00069.22	Pkinase	2	198	264	152.1	9.9e-49
28830.m000234	695	965	694	965	PF07714.14	Pkinase_Tyr	2	259	260	157.7	1.7e-50
28833.m000160	198	479	197	479	PF07714.14	Pkinase_Tyr	2	259	260	136.2	6.8e-44
28833.m000161	197	479	196	481	PF00069.22	Pkinase	2	260	264	146.1	7e-47
28842.m000933	76	352	74	352	PF07714.14	Pkinase_Tyr	3	259	260	151.5	1.4e-48
28883.m000722	722	931	716	946	PF07714.14	Pkinase_Tyr	8	217	260	69.9	1.1e-23
28966.m000525	775	1045	773	1047	PF00069.22	Pkinase	3	260	264	154.4	2e-49
29003.m000064	18	272	18	272	PF00069.22	Pkinase	1	264	264	247.3	9.4e-78
29008.m000036	342	610	342	612	PF00069.22	Pkinase	1	260	264	157.6	2.1e-50
29008.m000037	340	548	340	607	PF00069.22	Pkinase	1	204	264	158	1.6e-50
29044.m000164	35	289	32	289	PF00069.22	Pkinase	5	264	264	165.8	6.7e-53
29044.m000168	52	311	50	311	PF07714.14	Pkinase_Tyr	3	259	260	196.3	2.9e-62
29070.m000129	235	334	224	334	PF00069.22	Pkinase	151	264	264	74.5	4.7e-25
29075.m000015	115	309	111	379	PF07714.14	Pkinase_Tyr	6	205	260	163.6	2.9e-52
29090.m000052	400	647	391	647	PF07714.14	Pkinase_Tyr	19	259	260	74.2	5.3e-25
29092.m000453	598	851	597	851	PF07714.14	Pkinase_Tyr	2	259	260	238.3	4.7e-75
29158.m000199	362	624	359	627	PF00069.22	Pkinase	5	259	264	92.4	1.7e-30
29168.m000379	64	338	63	342	PF00069.22	Pkinase	2	260	264	166.2	5e-53
29172.m000214	35	193	28	213	PF07714.14	Pkinase_Tyr	48	209	260	49.4	2.1e-17
29222.m000403	166	332	163	347	PF07714.14	Pkinase_Tyr	4	159	260	96.3	9.8e-32
29250.m000239	378	620	364	622	PF00069.22	Pkinase	28	260	264	130.8	3.1e-42
29250.m000240	366	605	360	605	PF07714.14	Pkinase_Tyr	43	259	260	123.7	4.1e-40
29250.m000241	364	485	357	492	PF07714.14	Pkinase_Tyr	42	153	260	75.1	2.8e-25
29269.m000248	402	671	401	673	PF00069.22	Pkinase	2	260	264	119.6	8.2e-39
29333.m001049	358	621	357	623	PF00069.22	Pkinase	2	260	264	158.4	1.2e-50
29333.m001050	342	601	341	605	PF00069.22	Pkinase	2	260	264	169.8	4e-54
29333.m001051	343	605	341	608	PF00069.22	Pkinase	3	259	264	166.7	3.5e-53
29333.m001078	179	429	177	432	PF07714.14	Pkinase_Tyr	3	255	260	86.4	1e-28
29333.m001088	139	389	137	392	PF07714.14	Pkinase_Tyr	3	255	260	90.4	6.2e-30
29333.m001093	76	291	75	307	PF07714.14	Pkinase_Tyr	2	221	260	96.4	9e-32
29333.m001095	19	170	18	178	PF07714.14	Pkinase_Tyr	2	153	260	67.7	5.2e-23
29428.m000323	462	699	461	700	PF07714.14	Pkinase_Tyr	2	243	260	217.5	1e-68
29439.m000228	619	890	615	891	PF07714.14	Pkinase_Tyr	5	258	260	157.7	1.8e-50
29453.m000062	86	357	85	359	PF00069.22	Pkinase	2	260	264	155.8	7.3e-50
29482.m000178	26	327	26	327	PF00069.22	Pkinase	1	264	264	229	3.6e-72
29489.m000178	559	823	555	827	PF07714.14	Pkinase_Tyr	5	255	260	145.4	1.1e-46
29491.m000091	76	350	72	350	PF07714.14	Pkinase_Tyr	5	259	260	157.2	2.5e-50
29496.m000139	305	571	304	573	PF00069.22	Pkinase	2	260	264	154.4	1.9e-49
29497.m000089	260	460	257	521	PF00069.22	Pkinase	4	200	264	157.7	1.9e-50
29506.m000165	28	176	27	184	PF00069.22	Pkinase	2	146	264	93.5	7.8e-31
29586.m000598	154	396	151	399	PF00069.22	Pkinase	4	259	264	95.3	2.1e-31
29586.m000622	401	549	394	566	PF07714.14	Pkinase_Tyr	12	159	260	74.5	4.4e-25
29587.m000225	72	349	68	350	PF07714.14	Pkinase_Tyr	5	258	260	169.9	3.3e-54
29587.m000229	58	343	56	343	PF07714.14	Pkinase_Tyr	3	259	260	153.5	3.4e-49
29587.m000231	81	337	57	340	PF00069.22	Pkinase	16	260	264	131.8	1.6e-42
29587.m000232	60	336	57	336	PF07714.14	Pkinase_Tyr	4	259	260	158.8	8.5e-51
29588.m000851	25	279	25	279	PF00069.22	Pkinase	1	264	264	258.1	4.7e-81
29588.m000877	109	374	108	377	PF00069.22	Pkinase	2	260	264	162.8	5.4e-52
29592.m000104	775	1045	775	1047	PF00069.22	Pkinase	1	260	264	159.3	6.6e-51
29592.m000106	418	672	417	678	PF00069.22	Pkinase	2	255	264	142.5	8.7e-46
29592.m000110	418	563	417	565	PF00069.22	Pkinase	2	147	264	99.3	1.3e-32
29595.m000282	130	390	109	392	PF07714.14	Pkinase_Tyr	38	257	260	95.8	1.4e-31
29595.m000287	111	393	106	396	PF07714.14	Pkinase_Tyr	6	256	260	153.2	4.2e-49
29596.m000693	9	262	9	262	PF00069.22	Pkinase	1	264	264	244.4	7.2e-77
29598.m000447	528	792	525	795	PF07714.14	Pkinase_Tyr	4	256	260	171.2	1.4e-54
29599.m000169	24	279	24	279	PF00069.22	Pkinase	1	264	264	252.1	3.1e-79
29603.m000537	17	295	17	295	PF00069.22	Pkinase	1	264	264	203.7	1.8e-64
29609.m000604	117	362	116	362	PF00069.22	Pkinase	2	264	264	209.3	3.6e-66
29613.m000370	334	606	332	608	PF00069.22	Pkinase	3	260	264	170	3.4e-54
29613.m000373	332	605	331	607	PF00069.22	Pkinase	2	260	264	179.5	4.5e-57
29615.m000503	579	755	572	756	PF07714.14	Pkinase_Tyr	100	258	260	92.3	1.6e-30
29618.m000102	588	856	584	856	PF07714.14	Pkinase_Tyr	5	259	260	168	1.3e-53
29623.m000326	100	377	97	377	PF07714.14	Pkinase_Tyr	4	259	260	161.2	1.5e-51
29624.m000325	695	898	691	957	PF00069.22	Pkinase	5	204	264	153.1	4.8e-49
29625.m000700	4	285	4	285	PF00069.22	Pkinase	1	264	264	245.7	2.7e-77
29625.m000701	4	284	4	284	PF00069.22	Pkinase	1	264	264	245.9	2.5e-77
29628.m000764	647	915	644	915	PF07714.14	Pkinase_Tyr	4	259	260	165	1e-52
29629.m001360	387	518	382	525	PF00069.22	Pkinase	6	132	264	81.1	4.4e-27
29629.m001364	198	397	193	419	PF00069.22	Pkinase	6	198	264	141.6	1.6e-45
29629.m001365	357	627	357	629	PF00069.22	Pkinase	1	260	264	177.4	2e-56
29629.m001417	377	480	366	480	PF00069.22	Pkinase	154	264	264	72.7	1.7e-24
29630.m000826	709	929	704	944	PF07714.14	Pkinase_Tyr	6	212	260	122.1	1.3e-39
29631.m000999	223	482	221	484	PF00069.22	Pkinase	3	259	264	146.1	6.7e-47
29631.m001026	359	626	356	627	PF07714.14	Pkinase_Tyr	4	258	260	149.8	4.8e-48
29631.m001053	296	566	295	568	PF00069.22	Pkinase	2	260	264	152.4	8.2e-49
29634.m002077	33	319	32	319	PF00069.22	Pkinase	2	264	264	239.4	2.4e-75
29634.m002132	275	543	271	543	PF07714.14	Pkinase_Tyr	5	259	260	153.9	2.6e-49
29635.m000462	19	271	19	271	PF00069.22	Pkinase	1	264	264	267.8	5e-84
29635.m000467	145	429	145	429	PF00069.22	Pkinase	1	264	264	234.8	5.8e-74
29636.m000741	543	804	540	806	PF00069.22	Pkinase	5	260	264	187.9	1.2e-59
29636.m000745	532	795	530	798	PF00069.22	Pkinase	4	259	264	176.4	4e-56
29637.m000742	380	654	377	659	PF00069.22	Pkinase	4	260	264	172.1	8e-55
29637.m000755	930	1192	926	1199	PF00069.22	Pkinase	5	255	264	150.6	3e-48
29638.m000504	373	601	342	603	PF07714.14	Pkinase_Tyr	45	257	260	86.1	1.3e-28
29638.m000521	133	405	110	411	PF00069.22	Pkinase	38	255	264	87.5	5.2e-29
29639.m000152	100	309	97	368	PF00069.22	Pkinase	5	206	264	163.5	3.4e-52
29643.m000340	688	959	687	961	PF00069.22	Pkinase	2	260	264	143.1	5.7e-46
29644.m000182	365	615	362	617	PF07714.14	Pkinase_Tyr	5	257	260	111.7	1.9e-36
29646.m001067	37	293	34	293	PF07714.14	Pkinase_Tyr	4	259	260	180.9	1.5e-57
29648.m001916	63	316	60	316	PF00069.22	Pkinase	4	264	264	244.9	4.9e-77
29648.m001931	264	528	263	530	PF00069.22	Pkinase	2	259	264	138.6	1.3e-44
29648.m001945	91	130	86	131	PF07714.14	Pkinase_Tyr	6	51	260	8.9	4.5e-05
29648.m001947	409	425	406	427	PF07714.14	Pkinase_Tyr	5	21	260	2.4	0.0043
29648.m001949	420	686	420	701	PF00069.22	Pkinase	1	258	264	168.5	1e-53
29648.m001975	417	621	412	682	PF00069.22	Pkinase	6	204	264	146.5	5.2e-47
29648.m001989	303	457	302	471	PF00069.22	Pkinase	2	148	264	114.3	3.4e-37
29650.m000271	46	313	43	315	PF00069.22	Pkinase	4	259	264	158.4	1.2e-50
29657.m000479	333	601	332	601	PF07714.14	Pkinase_Tyr	3	259	260	160.6	2.3e-51
29657.m000480	310	554	308	556	PF00069.22	Pkinase	3	260	264	137.6	2.6e-44
29657.m000487	6	207	4	249	PF00069.22	Pkinase	4	198	264	165.1	1.1e-52
29659.m000143	23	278	20	278	PF00069.22	Pkinase	4	264	264	225.8	3.2e-71
29659.m000147	500	760	498	763	PF00069.22	Pkinase	4	258	264	160.8	2.2e-51
29659.m000150	500	698	498	763	PF00069.22	Pkinase	4	198	264	164.3	2e-52
29660.m000754	412	559	408	575	PF07714.14	Pkinase_Tyr	7	153	260	67.1	7.8e-23
29660.m000774	320	586	317	588	PF00069.22	Pkinase	4	260	264	151.6	1.4e-48
29661.m000905	193	380	191	407	PF07714.14	Pkinase_Tyr	3	201	260	67.9	4.6e-23
29662.m000453	853	1057	851	1069	PF07714.14	Pkinase_Tyr	3	208	260	63.8	7.9e-22
29662.m000464	97	364	93	364	PF07714.14	Pkinase_Tyr	5	259	260	163.7	2.7e-52
29666.m001434	240	530	240	530	PF00069.22	Pkinase	1	264	264	255.4	3.1e-80
29666.m001469	713	978	709	981	PF00069.22	Pkinase	5	259	264	155.9	6.8e-50
29666.m001472	303	360	299	372	PF00069.22	Pkinase	67	117	264	4.3	0.0012
29668.m000312	771	1039	770	1041	PF00069.22	Pkinase	2	260	264	152.8	6.1e-49
29669.m000816	217	343	198	351	PF00069.22	Pkinase	21	134	264	61.1	5.9e-21
29669.m000833	709	996	707	1000	PF00069.22	Pkinase	3	260	264	129.8	6.2e-42
29676.m001631	374	634	373	634	PF00069.22	Pkinase	2	264	264	226.7	1.7e-71
29676.m001638	23	279	23	279	PF00069.22	Pkinase	1	264	264	239.4	2.3e-75
29676.m001687	335	605	335	607	PF00069.22	Pkinase	1	260	264	154.5	1.9e-49
29678.m000493	329	582	327	589	PF00069.22	Pkinase	3	255	264	91.1	4.2e-30
29678.m000494	141	319	118	320	PF00069.22	Pkinase	78	255	264	21	9.9e-09
29678.m000495	108	367	107	369	PF00069.22	Pkinase	2	260	264	77.7	5e-26
29678.m000506	202	452	198	453	PF07714.14	Pkinase_Tyr	16	258	260	174	1.9e-55
29680.m001684	3	144	1	149	PF07714.14	Pkinase_Tyr	111	253	260	66.4	1.3e-22
29680.m001699	10	228	9	261	PF00069.22	Pkinase	2	213	264	84.2	5.1e-28
29680.m001721	659	929	657	931	PF00069.22	Pkinase	3	259	264	166.4	4.2e-53
29680.m001748	811	1074	806	1076	PF00069.22	Pkinase	6	259	264	163.2	4e-52
29681.m001357	113	332	112	397	PF00069.22	Pkinase	2	204	264	152.3	8.9e-49
29681.m001365	327	597	324	599	PF00069.22	Pkinase	4	260	264	111.6	2.3e-36
29682.m000587	353	603	352	623	PF00069.22	Pkinase	2	243	264	167	2.8e-53
29682.m000597	26	317	26	317	PF00069.22	Pkinase	1	264	264	228.5	5e-72
29682.m000600	555	802	554	802	PF07714.14	Pkinase_Tyr	2	259	260	201.9	5.7e-64
29683.m000475	255	515	252	518	PF00069.22	Pkinase	4	260	264	138.7	1.2e-44
29685.m000485	16	279	15	279	PF00069.22	Pkinase	2	264	264	209.5	3.1e-66
29685.m000486	254	404	250	409	PF07714.14	Pkinase_Tyr	5	147	260	82.6	1.5e-27
29685.m000489	677	950	675	955	PF00069.22	Pkinase	3	244	264	131.3	2.2e-42
29685.m000490	472	593	466	642	PF00069.22	Pkinase	102	212	264	74.5	4.8e-25
29686.m000891	381	638	377	640	PF07714.14	Pkinase_Tyr	6	257	260	157.2	2.5e-50
29688.m000269	24	145	2	171	PF07714.14	Pkinase_Tyr	75	201	260	85.7	1.6e-28
29691.m000286	255	510	254	510	PF00069.22	Pkinase	2	264	264	252.6	2.2e-79
29692.m000531	55	319	52	322	PF07714.14	Pkinase_Tyr	4	256	260	172.8	4.3e-55
29693.m002050	699	980	698	982	PF00069.22	Pkinase	2	260	264	147.1	3.5e-47
29696.m000101	536	829	532	830	PF07714.14	Pkinase_Tyr	5	258	260	117.8	2.8e-38
29701.m000616	137	391	135	449	PF00069.22	Pkinase	3	233	264	142.3	9.9e-46
29702.m000165	363	629	360	631	PF00069.22	Pkinase	5	260	264	119.2	1.1e-38
29703.m001470	4	257	4	258	PF00069.22	Pkinase	1	263	264	216.5	2.3e-68
29703.m001478	91	368	90	368	PF07714.14	Pkinase_Tyr	2	259	260	201.9	5.9e-64
29703.m001482	42	162	15	189	PF00069.22	Pkinase	30	146	264	42.6	2.6e-15
29703.m001516	152	413	151	416	PF00069.22	Pkinase	2	259	264	148.2	1.5e-47
29703.m001517	299	509	298	571	PF00069.22	Pkinase	2	203	264	142.6	8e-46
29706.m001272	79	354	77	354	PF07714.14	Pkinase_Tyr	3	259	260	154.4	1.8e-49
29706.m001324	439	693	435	696	PF07714.14	Pkinase_Tyr	5	255	260	135.7	9.1e-44
29706.m001333	10	227	9	253	PF00069.22	Pkinase	2	212	264	96.2	1.1e-31
29707.m000134	505	699	498	701	PF07714.14	Pkinase_Tyr	72	257	260	57.9	5.2e-20
29707.m000135	522	791	522	795	PF00069.22	Pkinase	1	258	264	156.8	3.6e-50
29709.m001193	77	373	75	375	PF00069.22	Pkinase	3	260	264	143.3	4.8e-46
29709.m001226	91	326	82	329	PF07714.14	Pkinase_Tyr	14	256	260	86.5	9.7e-29
29717.m000224	464	678	462	680	PF00069.22	Pkinase	63	260	264	129.5	7.7e-42
29726.m003895	163	368	160	407	PF00069.22	Pkinase	5	204	264	138.3	1.6e-44
29726.m003916	25	316	25	316	PF00069.22	Pkinase	1	264	264	226.4	2.2e-71
29726.m003978	4	256	4	257	PF00069.22	Pkinase	1	263	264	219	3.8e-69
29726.m003988	92	357	89	363	PF00069.22	Pkinase	5	249	264	211	1.1e-66
29726.m004001	92	299	90	367	PF00069.22	Pkinase	3	202	264	157.3	2.6e-50
29726.m004009	83	281	82	345	PF00069.22	Pkinase	2	198	264	95.5	1.8e-31
29726.m004114	92	336	87	338	PF00069.22	Pkinase	22	259	264	142.8	6.9e-46
29728.m000802	442	668	441	727	PF00069.22	Pkinase	2	209	264	138.8	1.2e-44
29728.m000805	628	845	624	868	PF07714.14	Pkinase_Tyr	5	209	260	141.4	1.7e-45
29728.m000812	32	282	31	285	PF07714.14	Pkinase_Tyr	3	255	260	99	1.4e-32
29728.m000836	717	948	686	950	PF07714.14	Pkinase_Tyr	42	257	260	78.1	3.4e-26
29729.m002296	334	598	330	598	PF07714.14	Pkinase_Tyr	5	259	260	146.4	5e-47
29729.m002342	12	266	12	266	PF00069.22	Pkinase	1	264	264	252	3.4e-79
29729.m002356	458	710	456	717	PF00069.22	Pkinase	3	254	264	138.2	1.8e-44
29729.m002371	44	225	37	241	PF00069.22	Pkinase	23	181	264	15.6	4.3e-07
29729.m002377	682	949	680	949	PF07714.14	Pkinase_Tyr	3	259	260	136.9	4e-44
29729.m002392	346	543	343	563	PF00069.22	Pkinase	4	199	264	115.3	1.7e-37
29733.m000739	126	317	126	322	PF00069.22	Pkinase	1	184	264	182.7	4.6e-58
29733.m000757	524	790	522	792	PF07714.14	Pkinase_Tyr	3	257	260	162.2	7.6e-52
29733.m000762	500	768	495	772	PF07714.14	Pkinase_Tyr	6	255	260	145.7	8.3e-47
29734.m000411	23	178	1	186	PF07714.14	Pkinase_Tyr	101	249	260	49.1	2.5e-17
29734.m000420	189	456	187	458	PF00069.22	Pkinase	3	260	264	165.8	6.8e-53
29736.m002016	88	363	84	364	PF07714.14	Pkinase_Tyr	5	258	260	162.9	4.8e-52
29736.m002017	50	228	47	228	PF07714.14	Pkinase_Tyr	97	259	260	99.3	1.2e-32
29736.m002022	465	726	461	729	PF00069.22	Pkinase	5	259	264	68.2	4e-23
29736.m002037	143	419	139	419	PF07714.14	Pkinase_Tyr	5	259	260	156.5	4.3e-50
29736.m002063	325	608	323	610	PF00069.22	Pkinase	3	260	264	152.3	9e-49
29737.m001236	297	427	283	437	PF07714.14	Pkinase_Tyr	29	156	260	74.1	5.9e-25
29737.m001238	423	609	412	672	PF07714.14	Pkinase_Tyr	28	206	260	137.9	2e-44
29737.m001253	715	948	705	950	PF07714.14	Pkinase_Tyr	27	257	260	70.3	8.5e-24
29737.m001272	1176	1437	1174	1437	PF07714.14	Pkinase_Tyr	3	259	260	203	2.8e-64
29738.m001047	151	343	149	356	PF00069.22	Pkinase	3	168	264	66.7	1.2e-22
29739.m003581	94	240	92	254	PF07714.14	Pkinase_Tyr	3	153	260	79.7	1.1e-26
29739.m003601	5	266	4	272	PF00069.22	Pkinase	2	256	264	149.5	6.3e-48
29739.m003626	650	910	647	912	PF00069.22	Pkinase	4	259	264	148.2	1.5e-47
29739.m003636	81	354	78	355	PF07714.14	Pkinase_Tyr	4	258	260	155.7	7.3e-50
29739.m003730	351	616	348	619	PF00069.22	Pkinase	5	259	264	90.6	5.6e-30
29739.m003755	84	355	80	357	PF07714.14	Pkinase_Tyr	5	257	260	152.4	7.5e-49
29742.m001374	44	298	41	298	PF00069.22	Pkinase	4	264	264	167.3	2.3e-53
29745.m000369	710	940	708	991	PF00069.22	Pkinase	3	212	264	138.2	1.8e-44
29747.m001048	74	354	71	354	PF00069.22	Pkinase	6	264	264	244.4	7e-77
29747.m001087	430	695	427	698	PF07714.14	Pkinase_Tyr	4	256	260	164.5	1.5e-52
29747.m001089	519	784	516	787	PF07714.14	Pkinase_Tyr	4	256	260	169.4	4.9e-54
29747.m001099	370	638	368	640	PF00069.22	Pkinase	3	260	264	162.7	5.7e-52
29748.m000383	105	359	104	359	PF00069.22	Pkinase	2	264	264	215.2	5.7e-68
29751.m001795	123	329	121	340	PF00069.22	Pkinase	3	201	264	161.3	1.5e-51
29751.m001819	67	306	56	306	PF07714.14	Pkinase_Tyr	14	259	260	92.6	1.3e-30
29751.m001876	349	551	348	617	PF00069.22	Pkinase	2	199	264	167.4	2.2e-53
29751.m001887	347	615	347	617	PF00069.22	Pkinase	1	260	264	157.8	1.9e-50
29751.m001888	359	561	359	580	PF00069.22	Pkinase	1	198	264	150.4	3.2e-48
29751.m001890	351	619	351	621	PF00069.22	Pkinase	1	260	264	161	2e-51
29751.m001891	313	522	313	579	PF00069.22	Pkinase	1	205	264	156.2	5.6e-50
29755.m000427	415	680	413	682	PF00069.22	Pkinase	3	260	264	152.6	7e-49
29755.m000429	443	712	443	715	PF00069.22	Pkinase	1	260	264	165.1	1.1e-52
29755.m000433	411	683	410	683	PF00069.22	Pkinase	2	264	264	203.4	2.3e-64
29757.m000706	93	337	74	371	PF00069.22	Pkinase	33	264	264	50.5	1e-17
29758.m000645	75	340	70	347	PF00069.22	Pkinase	6	258	264	157.2	2.7e-50
29758.m000682	488	680	483	744	PF07714.14	Pkinase_Tyr	6	203	260	165	1.1e-52
29761.m000411	437	645	434	709	PF00069.22	Pkinase	4	204	264	88.8	2.1e-29
29761.m000421	56	307	54	309	PF07714.14	Pkinase_Tyr	3	256	260	98.4	2.2e-32
29763.m000197	13	159	6	212	PF00069.22	Pkinase	71	212	264	86.4	1.1e-28
29765.m000720	13	133	2	148	PF07714.14	Pkinase_Tyr	97	218	260	57.1	9e-20
29765.m000732	9	109	4	162	PF07714.14	Pkinase_Tyr	108	209	260	50	1.3e-17
29765.m000745	689	956	686	956	PF07714.14	Pkinase_Tyr	4	259	260	152.3	7.8e-49
29768.m000106	16	267	15	267	PF00069.22	Pkinase	2	264	264	232.8	2.4e-73
29769.m000465	329	596	329	598	PF00069.22	Pkinase	1	258	264	171.5	1.2e-54
29772.m000313	91	230	84	231	PF07714.14	Pkinase_Tyr	122	257	260	55.6	2.6e-19
29773.m000278	137	377	137	433	PF00069.22	Pkinase	1	218	264	62.8	1.8e-21
29780.m001320	23	279	23	279	PF00069.22	Pkinase	1	264	264	243.4	1.4e-76
29780.m001337	145	406	144	406	PF00069.22	Pkinase	2	264	264	237.1	1.2e-74
29780.m001372	27	183	11	199	PF07714.14	Pkinase_Tyr	57	215	260	88.9	1.8e-29
29780.m001387	845	1122	843	1125	PF00069.22	Pkinase	3	259	264	149.5	6.3e-48
29784.m000357	145	346	133	348	PF00069.22	Pkinase	72	260	264	93.1	9.9e-31
29784.m000368	1204	1469	1200	1471	PF07714.14	Pkinase_Tyr	5	257	260	163	4.4e-52
29785.m000937	282	533	274	536	PF00069.22	Pkinase	9	258	264	89.6	1.2e-29
29790.m000851	119	373	117	375	PF07714.14	Pkinase_Tyr	4	257	260	169.8	3.6e-54
29791.m000543	300	403	285	403	PF00069.22	Pkinase	154	264	264	72.7	1.7e-24
29791.m000544	690	793	671	793	PF00069.22	Pkinase	154	264	264	70.1	1e-23
29792.m000622	98	334	97	375	PF07714.14	Pkinase_Tyr	2	219	260	71.9	2.6e-24
29794.m003312	351	614	348	615	PF07714.14	Pkinase_Tyr	5	258	260	97.7	3.7e-32
29794.m003325	705	957	705	957	PF07714.14	Pkinase_Tyr	1	259	260	222.3	3.5e-70
29794.m003373	32	281	30	281	PF00069.22	Pkinase	3	264	264	248.1	5.3e-78
29794.m003394	696	949	694	952	PF00069.22	Pkinase	4	259	264	78.2	3.4e-26
29794.m003404	109	337	109	392	PF00069.22	Pkinase	1	212	264	63.1	1.4e-21
29794.m003413	695	975	693	977	PF00069.22	Pkinase	3	260	264	161.5	1.3e-51
29794.m003423	49	253	43	284	PF00069.22	Pkinase	15	212	264	80.8	5.5e-27
29794.m003455	345	616	341	616	PF07714.14	Pkinase_Tyr	5	259	260	161.3	1.5e-51
29794.m003468	75	308	73	321	PF07714.14	Pkinase_Tyr	3	219	260	69.5	1.5e-23
29797.m000363	79	316	70	316	PF07714.14	Pkinase_Tyr	15	259	260	86.5	9.5e-29
29799.m000625	21	274	20	274	PF00069.22	Pkinase	2	264	264	241.8	4.2e-76
29801.m003104	618	725	594	727	PF00069.22	Pkinase	154	260	264	34.7	6.5e-13
29801.m003167	312	462	309	476	PF00069.22	Pkinase	5	153	264	116.2	9.2e-38
29801.m003229	734	1001	732	1003	PF00069.22	Pkinase	3	260	264	146.2	6.5e-47
29801.m003233	361	625	359	627	PF00069.22	Pkinase	4	260	264	120.1	5.7e-39
29804.m001481	32	287	30	287	PF00069.22	Pkinase	4	264	264	163.5	3.4e-52
29804.m001535	456	724	451	727	PF07714.14	Pkinase_Tyr	7	256	260	165.1	9.7e-53
29804.m001537	383	648	383	650	PF00069.22	Pkinase	1	259	264	171.4	1.3e-54
29804.m001538	365	630	364	632	PF00069.22	Pkinase	2	260	264	170.5	2.5e-54
29804.m001541	376	646	376	649	PF00069.22	Pkinase	1	260	264	165.1	1.1e-52
29804.m001555	364	628	363	632	PF00069.22	Pkinase	2	260	264	164.8	1.3e-52
29804.m001557	237	505	236	508	PF00069.22	Pkinase	2	258	264	165.7	7.3e-53
29805.m001470	298	568	297	571	PF00069.22	Pkinase	2	260	264	174.8	1.2e-55
29805.m001491	575	775	574	844	PF07714.14	Pkinase_Tyr	2	207	260	158.6	9.4e-51
29805.m001505	82	348	77	356	PF00069.22	Pkinase	6	259	264	157.6	2e-50
29807.m000471	354	614	351	616	PF00069.22	Pkinase	4	260	264	121.6	2e-39
29813.m001463	377	639	376	641	PF00069.22	Pkinase	2	260	264	87.5	5.3e-29
29813.m001536	159	413	155	413	PF07714.14	Pkinase_Tyr	5	259	260	216.3	2.4e-68
29814.m000751	170	427	169	428	PF07714.14	Pkinase_Tyr	3	258	260	96.7	7.2e-32
29815.m000497	320	487	316	487	PF00069.22	Pkinase	130	264	264	72	2.8e-24
29815.m000505	368	639	365	641	PF00069.22	Pkinase	5	260	264	122.9	8.1e-40
29816.m000682	16	307	16	307	PF00069.22	Pkinase	1	264	264	229.4	2.6e-72
29820.m000984	351	615	351	618	PF00069.22	Pkinase	1	259	264	171.2	1.5e-54
29820.m001011	526	790	522	790	PF07714.14	Pkinase_Tyr	5	259	260	137.2	3.3e-44
29822.m003346	85	356	82	356	PF07714.14	Pkinase_Tyr	4	259	260	214.8	7e-68
29822.m003359	317	575	315	578	PF00069.22	Pkinase	3	258	264	146	7.4e-47
29822.m003369	403	646	399	649	PF00069.22	Pkinase	7	258	264	72.1	2.6e-24
29822.m003433	316	574	309	576	PF00069.22	Pkinase	13	260	264	92.9	1.2e-30
29822.m003442	345	448	334	448	PF00069.22	Pkinase	154	264	264	80.3	7.8e-27
29822.m003471	125	401	122	403	PF00069.22	Pkinase	4	260	264	161.4	1.4e-51
29822.m003504	5	261	5	261	PF00069.22	Pkinase	1	264	264	242.8	2.2e-76
29822.m003515	235	335	233	336	PF07714.14	Pkinase_Tyr	174	258	260	36.9	1.3e-13
29827.m002585	4	283	4	283	PF00069.22	Pkinase	1	264	264	256.5	1.4e-80
29827.m002612	313	576	311	578	PF00069.22	Pkinase	3	260	264	156.8	3.6e-50
29827.m002615	95	367	90	367	PF07714.14	Pkinase_Tyr	6	259	260	158.8	8.4e-51
29827.m002652	86	349	82	359	PF00069.22	Pkinase	6	259	264	135.1	1.5e-43
29830.m001387	112	372	112	372	PF00069.22	Pkinase	1	264	264	232.8	2.4e-73
29830.m001443	96	375	93	375	PF07714.14	Pkinase_Tyr	4	259	260	164.8	1.3e-52
29830.m001455	252	413	241	413	PF00069.22	Pkinase	136	264	264	80.5	6.9e-27
29830.m001467	488	768	484	771	PF07714.14	Pkinase_Tyr	5	255	260	78.7	2.2e-26
29835.m000647	803	1071	802	1074	PF00069.22	Pkinase	2	259	264	133.6	4.5e-43
29838.m001653	103	350	102	350	PF00069.22	Pkinase	2	264	264	237.2	1.1e-74
29841.m002854	453	718	451	720	PF00069.22	Pkinase	4	260	264	174.8	1.2e-55
29841.m002875	41	308	40	311	PF00069.22	Pkinase	2	259	264	151.1	2e-48
29841.m002878	77	339	77	341	PF07714.14	Pkinase_Tyr	1	257	260	99.1	1.3e-32
29841.m002899	843	1072	841	1115	PF00069.22	Pkinase	3	212	264	142.9	6.6e-46
29842.m003516	78	330	76	330	PF07714.14	Pkinase_Tyr	3	259	260	227	1.3e-71
29842.m003537	335	604	332	607	PF00069.22	Pkinase	4	260	264	150	4.4e-48
29842.m003541	311	578	309	579	PF07714.14	Pkinase_Tyr	3	258	260	158.6	9.3e-51
29842.m003557	5	254	4	255	PF00069.22	Pkinase	2	263	264	186.7	2.7e-59
29842.m003597	103	361	103	361	PF00069.22	Pkinase	1	264	264	247	1.1e-77
29842.m003604	7	140	1	142	PF00069.22	Pkinase	117	260	264	54.2	7.2e-19
29842.m003621	67	332	63	338	PF00069.22	Pkinase	5	258	264	154.3	2.2e-49
29842.m003659	80	347	77	347	PF07714.14	Pkinase_Tyr	4	259	260	139.6	6.2e-45
29842.m003661	373	638	369	639	PF07714.14	Pkinase_Tyr	5	258	260	156.2	5.3e-50
29842.m003662	337	542	334	601	PF00069.22	Pkinase	4	204	264	162	9.3e-52
29842.m003663	332	599	330	601	PF07714.14	Pkinase_Tyr	3	257	260	159.6	4.8e-51
29842.m003666	351	617	348	619	PF07714.14	Pkinase_Tyr	4	257	260	161.2	1.6e-51
29842.m003667	351	549	349	569	PF07714.14	Pkinase_Tyr	3	204	260	159.8	4e-51
29842.m003668	347	612	345	615	PF00069.22	Pkinase	3	258	264	156.8	3.6e-50
29842.m003669	342	588	333	591	PF07714.14	Pkinase_Tyr	28	256	260	133.7	3.8e-43
29842.m003671	372	541	363	543	PF00069.22	Pkinase	99	259	264	95.4	1.9e-31
29842.m003674	331	596	328	598	PF07714.14	Pkinase_Tyr	4	257	260	167.1	2.4e-53
29842.m003675	326	523	323	525	PF07714.14	Pkinase_Tyr	4	203	260	158.8	8.1e-51
29842.m003676	1076	1343	1074	1345	PF07714.14	Pkinase_Tyr	3	257	260	156.2	5.1e-50
29842.m003707	438	562	434	587	PF07714.14	Pkinase_Tyr	41	161	260	92.5	1.4e-30
29842.m003711	501	662	498	663	PF00069.22	Pkinase	4	159	264	114.9	2.2e-37
29842.m003712	511	777	509	780	PF07714.14	Pkinase_Tyr	3	256	260	161.2	1.5e-51
29842.m003713	515	781	513	783	PF07714.14	Pkinase_Tyr	3	257	260	168.7	8e-54
29842.m003714	516	726	515	785	PF00069.22	Pkinase	2	204	264	158	1.6e-50
29844.m003180	343	590	341	594	PF00069.22	Pkinase	14	259	264	139	1e-44
29844.m003184	26	283	26	283	PF00069.22	Pkinase	1	264	264	230.1	1.6e-72
29844.m003213	864	1083	820	1140	PF07714.14	Pkinase_Tyr	45	229	260	92.4	1.5e-30
29844.m003242	88	364	87	364	PF07714.14	Pkinase_Tyr	2	259	260	204	1.3e-64
29844.m003299	27	281	25	281	PF00069.22	Pkinase	4	264	264	168.9	7.4e-54
29844.m003339	52	82	29	83	PF07714.14	Pkinase_Tyr	228	258	260	2.6	0.0038
29844.m003351	63	324	62	324	PF00069.22	Pkinase	2	264	264	239.6	2e-75
29847.m000238	547	810	543	813	PF07714.14	Pkinase_Tyr	7	256	260	156.8	3.5e-50
29847.m000241	530	735	525	796	PF07714.14	Pkinase_Tyr	7	213	260	161	1.8e-51
29848.m004546	11	265	11	265	PF00069.22	Pkinase	1	264	264	251.5	4.9e-79
29848.m004568	157	360	152	422	PF00069.22	Pkinase	6	205	264	163.7	2.9e-52
29848.m004612	45	307	45	309	PF07714.14	Pkinase_Tyr	1	257	260	99	1.5e-32
29848.m004623	450	713	447	715	PF00069.22	Pkinase	5	260	264	173.4	3.2e-55
29848.m004642	368	522	365	526	PF00069.22	Pkinase	107	258	264	75.9	1.7e-25
29851.m002386	43	251	42	312	PF07714.14	Pkinase_Tyr	2	206	260	155.3	9.5e-50
29851.m002505	89	350	86	350	PF07714.14	Pkinase_Tyr	6	259	260	67.2	7.4e-23
29852.m002000	116	365	114	369	PF07714.14	Pkinase_Tyr	3	254	260	87.9	3.6e-29
29852.m002013	490	745	487	748	PF07714.14	Pkinase_Tyr	15	256	260	59.9	1.2e-20
29852.m002030	49	211	12	229	PF07714.14	Pkinase_Tyr	47	215	260	69	2.1e-23
29863.m001082	86	369	86	369	PF00069.22	Pkinase	1	264	264	231.4	6.3e-73
29864.m001465	26	324	25	324	PF00069.22	Pkinase	2	264	264	252.2	2.8e-79
29868.m000340	2	142	1	156	PF07714.14	Pkinase_Tyr	59	200	260	78.8	2.1e-26
29869.m001136	277	526	277	526	PF07714.14	Pkinase_Tyr	1	259	260	245.9	2.3e-77
29880.m000367	405	511	376	511	PF00069.22	Pkinase	153	264	264	73.9	7.4e-25
29881.m000475	277	546	276	549	PF00069.22	Pkinase	2	259	264	144.1	2.8e-46
29884.m000184	304	574	302	574	PF07714.14	Pkinase_Tyr	3	259	260	147.1	3.1e-47
29885.m000139	330	598	327	599	PF07714.14	Pkinase_Tyr	4	258	260	161.6	1.2e-51
29889.m003297	523	789	519	792	PF07714.14	Pkinase_Tyr	5	256	260	162.5	6.3e-52
29889.m003302	518	770	518	770	PF07714.14	Pkinase_Tyr	1	259	260	226.3	2.2e-71
29889.m003373	97	370	93	370	PF07714.14	Pkinase_Tyr	6	259	260	159.8	4.2e-51
29889.m003400	15	270	15	270	PF00069.22	Pkinase	1	264	264	237.9	6.9e-75
29895.m000312	11	268	9	268	PF00069.22	Pkinase	3	264	264	246.7	1.4e-77
29896.m000119	59	317	59	317	PF00069.22	Pkinase	1	264	264	262.4	2.3e-82
29900.m001613	366	611	353	615	PF00069.22	Pkinase	26	258	264	137	4.1e-44
29904.m002950	527	793	517	795	PF00069.22	Pkinase	11	259	264	93.8	6.2e-31
29904.m002988	854	1115	852	1115	PF07714.14	Pkinase_Tyr	3	259	260	209.9	2.2e-66
29904.m002997	791	1065	787	1066	PF07714.14	Pkinase_Tyr	5	258	260	137.8	2.1e-44
29904.m003011	817	1084	816	1086	PF00069.22	Pkinase	2	259	264	160.4	2.9e-51
29905.m000429	865	1063	862	1132	PF00069.22	Pkinase	4	198	264	146.8	4.3e-47
29907.m000656	12	193	6	193	PF07714.14	Pkinase_Tyr	95	259	260	95.4	1.8e-31
29908.m006021	744	1006	741	1008	PF00069.22	Pkinase	4	260	264	170.2	3.1e-54
29908.m006067	4	260	4	260	PF00069.22	Pkinase	1	264	264	246.4	1.7e-77
29908.m006084	395	660	395	664	PF00069.22	Pkinase	1	257	264	172.6	5.4e-55
29908.m006086	400	666	400	669	PF00069.22	Pkinase	1	258	264	171.7	1e-54
29908.m006113	137	383	135	383	PF00069.22	Pkinase	3	264	264	233.1	2e-73
29908.m006156	438	647	436	720	PF00069.22	Pkinase	4	210	264	170	3.5e-54
29908.m006194	525	743	455	744	PF07714.14	Pkinase_Tyr	53	257	260	73.8	7.3e-25
29908.m006213	284	536	283	536	PF00069.22	Pkinase	2	264	264	231.5	6.1e-73
29908.m006228	51	316	46	319	PF00069.22	Pkinase	6	259	264	123.4	5.6e-40
29908.m006279	679	933	679	933	PF07714.14	Pkinase_Tyr	1	259	260	222.7	2.6e-70
29910.m000953	92	359	91	362	PF00069.22	Pkinase	2	259	264	128.3	1.8e-41
29910.m000961	520	785	517	787	PF00069.22	Pkinase	5	260	264	174.4	1.5e-55
29910.m000962	88	363	86	364	PF07714.14	Pkinase_Tyr	3	258	260	156.1	5.7e-50
29912.m005307	74	328	72	331	PF00069.22	Pkinase	3	260	264	237.5	8.9e-75
29912.m005311	104	249	101	263	PF07714.14	Pkinase_Tyr	4	153	260	80.1	8.6e-27
29912.m005314	424	677	421	681	PF07714.14	Pkinase_Tyr	4	253	260	135.7	9.1e-44
29912.m005329	757	1027	754	1027	PF07714.14	Pkinase_Tyr	4	259	260	166.7	3.3e-53
29912.m005366	71	330	70	330	PF00069.22	Pkinase	2	264	264	215.9	3.5e-68
29912.m005371	11	197	2	223	PF00069.22	Pkinase	37	212	264	65.3	3e-22
29912.m005389	405	668	401	670	PF07714.14	Pkinase_Tyr	6	257	260	144	2.7e-46
29912.m005424	29	289	27	293	PF00069.22	Pkinase	3	257	264	71.9	3e-24
29912.m005436	649	729	648	730	PF07714.14	Pkinase_Tyr	191	258	260	3.7	0.0017
29912.m005470	807	1005	786	1007	PF07714.14	Pkinase_Tyr	44	249	260	27.2	1.2e-10
29912.m005474	9	181	9	184	PF00069.22	Pkinase	1	165	264	81.5	3.4e-27
29912.m005492	274	406	265	406	PF00069.22	Pkinase	151	264	264	74	6.8e-25
29912.m005515	305	574	301	574	PF07714.14	Pkinase_Tyr	5	259	260	154.4	1.9e-49
29912.m005543	103	331	103	362	PF00069.22	Pkinase	1	208	264	62.1	3e-21
29915.m000468	173	442	167	442	PF07714.14	Pkinase_Tyr	7	259	260	87	7e-29
29915.m000474	688	893	685	953	PF00069.22	Pkinase	4	204	264	140.6	3.3e-45
29915.m000484	151	407	151	407	PF00069.22	Pkinase	1	264	264	252.8	1.9e-79
29915.m000488	539	800	534	804	PF07714.14	Pkinase_Tyr	7	255	260	165	1.1e-52
29915.m000492	343	606	340	608	PF00069.22	Pkinase	4	260	264	136.5	5.6e-44
29917.m001944	398	668	394	668	PF07714.14	Pkinase_Tyr	5	259	260	139.9	5e-45
29917.m001994	87	339	83	339	PF00069.22	Pkinase	5	264	264	198.5	7.2e-63
29917.m002005	516	619	505	619	PF00069.22	Pkinase	154	264	264	71.8	3.1e-24
29917.m002015	29	286	26	286	PF07714.14	Pkinase_Tyr	4	259	260	192.4	4.5e-61
29927.m000593	111	386	107	386	PF07714.14	Pkinase_Tyr	5	259	260	166.4	4.1e-53
29929.m004510	340	605	337	607	PF00069.22	Pkinase	4	260	264	166.1	5.2e-53
29929.m004595	240	506	240	509	PF00069.22	Pkinase	1	258	264	169.3	5.9e-54
29929.m004596	491	542	483	542	PF07714.14	Pkinase_Tyr	208	259	260	6	0.00034
29929.m004600	88	296	87	361	PF00069.22	Pkinase	2	202	264	155.6	8.3e-50
29929.m004615	98	369	96	372	PF00069.22	Pkinase	3	259	264	147.6	2.3e-47
29929.m004678	431	677	427	713	PF07714.14	Pkinase_Tyr	7	220	260	95.3	2e-31
29929.m004724	408	699	408	699	PF00069.22	Pkinase	1	264	264	253.5	1.2e-79
29929.m004756	591	855	589	858	PF07714.14	Pkinase_Tyr	4	256	260	168.3	1.1e-53
29932.m000599	319	425	310	425	PF00069.22	Pkinase	154	264	264	69	2.3e-23
29932.m000613	388	601	352	601	PF07714.14	Pkinase_Tyr	47	259	260	142.9	5.8e-46
29933.m001388	16	277	16	277	PF00069.22	Pkinase	1	264	264	201.7	7.6e-64
29933.m001408	267	529	266	533	PF00069.22	Pkinase	2	257	264	152.3	8.9e-49
29933.m001462	90	152	84	155	PF00069.22	Pkinase	104	160	264	40.6	1e-14
29933.m001463	533	798	530	800	PF07714.14	Pkinase_Tyr	4	257	260	162.1	8e-52
29933.m001466	522	723	520	760	PF00069.22	Pkinase	3	198	264	161.2	1.7e-51
29933.m001467	281	346	269	350	PF00069.22	Pkinase	101	160	264	44.3	7.8e-16
29938.m000613	20	41	19	42	PF00069.22	Pkinase	9	31	264	2.5	0.0042
29938.m000619	151	435	151	435	PF00069.22	Pkinase	1	264	264	245.2	4e-77
29940.m000404	30	308	30	311	PF00069.22	Pkinase	1	259	264	157.3	2.5e-50
29945.m000090	582	783	565	783	PF07714.14	Pkinase_Tyr	75	259	260	105.8	1.2e-34
29948.m000687	307	572	305	574	PF00069.22	Pkinase	3	259	264	152.9	5.6e-49
29949.m000121	48	244	22	244	PF00069.22	Pkinase	61	264	264	137	4.2e-44
29950.m001136	144	376	144	430	PF00069.22	Pkinase	1	212	264	62.4	2.3e-21
29950.m001180	275	534	273	538	PF00069.22	Pkinase	4	258	264	162.6	6.2e-52
29957.m001399	17	271	17	271	PF00069.22	Pkinase	1	264	264	251.6	4.5e-79
29957.m001407	12	266	12	266	PF00069.22	Pkinase	1	264	264	255.7	2.5e-80
29966.m000222	453	556	441	556	PF00069.22	Pkinase	154	264	264	73	1.4e-24
29968.m000646	487	777	485	780	PF00069.22	Pkinase	3	259	264	160.7	2.4e-51
29968.m000650	585	858	584	860	PF00069.22	Pkinase	2	260	264	160.6	2.6e-51
29970.m000984	492	630	476	635	PF07714.14	Pkinase_Tyr	27	163	260	69.9	1.1e-23
29970.m000995	471	732	467	735	PF07714.14	Pkinase_Tyr	6	256	260	152.7	6e-49
29970.m000996	485	752	480	756	PF07714.14	Pkinase_Tyr	6	255	260	154.8	1.4e-49
29973.m000396	457	731	455	734	PF00069.22	Pkinase	3	260	264	162.1	9.2e-52
29973.m000397	16	271	14	271	PF00069.22	Pkinase	3	264	264	242.2	3.4e-76
29973.m000410	350	624	349	628	PF00069.22	Pkinase	2	259	264	161.3	1.6e-51
29973.m000411	317	588	316	592	PF00069.22	Pkinase	2	259	264	157.3	2.6e-50
29976.m000491	128	396	128	398	PF00069.22	Pkinase	1	260	264	161.9	1e-51
29976.m000494	72	242	45	244	PF00069.22	Pkinase	99	260	264	88.3	2.9e-29
29981.m000601	10	228	9	262	PF00069.22	Pkinase	2	213	264	89.8	9.9e-30
29982.m000218	520	739	519	741	PF00069.22	Pkinase	47	259	264	135.6	1.1e-43
29982.m000220	289	536	289	537	PF07714.14	Pkinase_Tyr	1	258	260	251.1	5.5e-79
29983.m003126	680	893	678	951	PF00069.22	Pkinase	3	203	264	147.1	3.3e-47
29983.m003161	221	435	219	535	PF00069.22	Pkinase	3	194	264	44.8	5.3e-16
29983.m003173	494	759	492	761	PF00069.22	Pkinase	4	260	264	162.4	7e-52
29983.m003181	364	629	363	631	PF00069.22	Pkinase	2	259	264	163.3	3.7e-52
29983.m003182	157	441	157	441	PF00069.22	Pkinase	1	264	264	226.9	1.5e-71
29983.m003228	504	774	502	776	PF00069.22	Pkinase	4	260	264	176	5.1e-56
29983.m003247	422	693	419	693	PF07714.14	Pkinase_Tyr	4	259	260	148.6	1.1e-47
29983.m003285	50	252	49	272	PF07714.14	Pkinase_Tyr	2	209	260	92.8	1.1e-30
29986.m001650	315	565	308	568	PF07714.14	Pkinase_Tyr	9	255	260	54.5	5.7e-19
29989.m000415	20	311	20	311	PF00069.22	Pkinase	1	264	264	219.5	2.7e-69
29990.m000515	55	315	52	317	PF07714.14	Pkinase_Tyr	4	257	260	136.9	4.1e-44
29991.m000620	323	486	316	486	PF00069.22	Pkinase	134	264	264	76.4	1.2e-25
29991.m000651	535	659	525	733	PF00069.22	Pkinase	88	202	264	79	2.1e-26
29991.m000654	673	958	672	962	PF00069.22	Pkinase	2	257	264	117.1	4.9e-38
29991.m000656	702	947	700	994	PF00069.22	Pkinase	3	222	264	129.2	1e-41
29992.m001435	329	541	326	609	PF00069.22	Pkinase	4	210	264	150.8	2.5e-48
29993.m001065	92	362	89	362	PF07714.14	Pkinase_Tyr	4	259	260	149.6	5.5e-48
29993.m001068	175	387	166	397	PF07714.14	Pkinase_Tyr	15	225	260	160.8	2.1e-51
29996.m000134	54	316	50	320	PF07714.14	Pkinase_Tyr	5	255	260	158.5	1e-50
30008.m000787	296	563	295	566	PF07714.14	Pkinase_Tyr	2	256	260	168.7	7.7e-54
30010.m000673	7	257	4	257	PF00069.22	Pkinase	4	264	264	195.8	4.6e-62
30014.m000448	1329	1596	1327	1598	PF07714.14	Pkinase_Tyr	3	257	260	155.9	6.5e-50
30014.m000456	1283	1548	1280	1551	PF07714.14	Pkinase_Tyr	4	256	260	164.5	1.6e-52
30018.m000550	98	370	94	370	PF07714.14	Pkinase_Tyr	6	259	260	158.6	9.4e-51
30024.m001686	243	340	239	345	PF07714.14	Pkinase_Tyr	9	109	260	51.5	4.6e-18
30026.m001437	12	266	12	266	PF00069.22	Pkinase	1	264	264	251.3	5.4e-79
30026.m001438	18	272	18	272	PF00069.22	Pkinase	1	264	264	253.6	1.1e-79
30026.m001440	596	677	592	679	PF00069.22	Pkinase	174	258	264	9	4.4e-05
30026.m001445	43	292	40	300	PF07714.14	Pkinase_Tyr	4	249	260	95.6	1.6e-31
30026.m001446	297	507	296	539	PF00069.22	Pkinase	2	206	264	144.5	2e-46
30026.m001481	84	347	81	349	PF00069.22	Pkinase	4	260	264	176.5	3.5e-56
30026.m001490	1714	1980	1712	1982	PF00069.22	Pkinase	3	259	264	160	3.8e-51
30026.m001491	698	846	697	847	PF07714.14	Pkinase_Tyr	124	258	260	77.9	4e-26
30026.m001492	847	879	831	879	PF07714.14	Pkinase_Tyr	227	259	260	2.4	0.0044
30026.m001493	649	915	646	917	PF07714.14	Pkinase_Tyr	5	257	260	157.8	1.7e-50
30026.m001500	173	420	164	420	PF07714.14	Pkinase_Tyr	14	259	260	188.7	6.4e-60
30027.m000839	558	786	554	822	PF07714.14	Pkinase_Tyr	5	239	260	130.3	4.2e-42
30027.m000841	37	294	36	294	PF07714.14	Pkinase_Tyr	2	259	260	109.9	6.9e-36
30028.m000252	104	390	99	390	PF07714.14	Pkinase_Tyr	7	259	260	155.6	8e-50
30028.m000253	14	286	7	286	PF07714.14	Pkinase_Tyr	11	259	260	149.6	5.4e-48
30041.m000242	115	388	111	388	PF07714.14	Pkinase_Tyr	6	259	260	165.7	6.7e-53
30042.m000465	66	318	63	322	PF00069.22	Pkinase	4	260	264	73.6	8.6e-25
30054.m000799	62	202	60	207	PF07714.14	Pkinase_Tyr	3	148	260	70.8	6.1e-24
30054.m000800	27	231	25	244	PF07714.14	Pkinase_Tyr	3	218	260	89.1	1.6e-29
30055.m001596	2	106	1	141	PF00069.22	Pkinase	105	192	264	52.3	2.8e-18
30055.m001628	204	224	199	238	PF00069.22	Pkinase	11	31	264	3.4	0.0022
30055.m001634	8	262	8	262	PF00069.22	Pkinase	1	264	264	221.7	5.7e-70
30063.m001401	289	542	273	542	PF07714.14	Pkinase_Tyr	29	259	260	132.5	8.6e-43
30063.m001423	642	906	638	907	PF07714.14	Pkinase_Tyr	5	258	260	159.5	5.2e-51
30064.m000502	29	259	4	261	PF07714.14	Pkinase_Tyr	31	256	260	98	2.9e-32
30066.m000726	348	551	345	594	PF00069.22	Pkinase	5	201	264	152.9	5.6e-49
30066.m000739	337	605	335	607	PF00069.22	Pkinase	3	260	264	164.8	1.4e-52
30066.m000740	334	603	333	605	PF00069.22	Pkinase	2	260	264	168.7	8.7e-54
30066.m000741	96	364	93	367	PF00069.22	Pkinase	4	259	264	156.7	4.1e-50
30066.m000743	91	360	88	363	PF00069.22	Pkinase	4	260	264	154.8	1.5e-49
30068.m002525	29	339	29	339	PF00069.22	Pkinase	1	264	264	226.9	1.5e-71
30068.m002556	26	280	23	280	PF00069.22	Pkinase	4	264	264	174	2.1e-55
30068.m002566	18	279	18	279	PF00069.22	Pkinase	1	264	264	206	3.6e-65
30068.m002638	62	332	59	334	PF00069.22	Pkinase	4	260	264	150.5	3.1e-48
30071.m000435	539	769	537	835	PF00069.22	Pkinase	3	215	264	146.1	6.7e-47
30071.m000441	73	336	71	339	PF00069.22	Pkinase	4	258	264	172.5	5.9e-55
30071.m000442	493	755	491	758	PF00069.22	Pkinase	4	257	264	168	1.5e-53
30071.m000447	254	479	232	482	PF07714.14	Pkinase_Tyr	35	256	260	41.2	6.2e-15
30072.m000956	479	746	475	749	PF07714.14	Pkinase_Tyr	5	256	260	87.1	6.1e-29
30073.m002195	7	221	4	240	PF07714.14	Pkinase_Tyr	4	200	260	83.3	9.1e-28
30073.m002199	90	362	85	362	PF07714.14	Pkinase_Tyr	6	259	260	161.9	9.7e-52
30073.m002206	640	906	637	907	PF07714.14	Pkinase_Tyr	4	258	260	164.3	1.8e-52
30073.m002233	6	256	6	256	PF00069.22	Pkinase	1	264	264	262.2	2.6e-82
30073.m002278	230	418	208	418	PF00069.22	Pkinase	100	264	264	20.6	1.3e-08
30074.m001368	405	612	397	612	PF07714.14	Pkinase_Tyr	73	259	260	106.5	7.8e-35
30074.m001369	631	900	630	903	PF00069.22	Pkinase	2	260	264	166.1	5.3e-53
30074.m001377	106	379	101	380	PF07714.14	Pkinase_Tyr	6	258	260	154	2.5e-49
30074.m001403	176	306	162	310	PF07714.14	Pkinase_Tyr	51	163	260	56.8	1.1e-19
30075.m001150	496	757	491	761	PF07714.14	Pkinase_Tyr	6	255	260	158.5	1.1e-50
30075.m001172	782	979	780	989	PF07714.14	Pkinase_Tyr	5	200	260	99.2	1.3e-32
30075.m001175	523	786	520	788	PF07714.14	Pkinase_Tyr	6	257	260	160.8	2e-51
30076.m004465	19	273	15	273	PF00069.22	Pkinase	5	264	264	245.6	3.1e-77
30076.m004466	350	534	347	581	PF07714.14	Pkinase_Tyr	4	205	260	62.5	2e-21
30076.m004514	822	1020	820	1045	PF00069.22	Pkinase	3	197	264	144.3	2.3e-46
30076.m004572	72	345	69	345	PF07714.14	Pkinase_Tyr	4	259	260	160.6	2.4e-51
30076.m004573	66	335	63	335	PF07714.14	Pkinase_Tyr	4	259	260	122.6	9.3e-40
30076.m004590	76	278	73	337	PF07714.14	Pkinase_Tyr	4	210	260	87.6	4.5e-29
30076.m004642	465	643	461	643	PF07714.14	Pkinase_Tyr	100	259	260	94	4.9e-31
30078.m002210	377	648	375	648	PF07714.14	Pkinase_Tyr	3	259	260	166.8	3e-53
30078.m002310	86	360	81	362	PF07714.14	Pkinase_Tyr	6	257	260	169.1	5.9e-54
30078.m002339	669	755	666	757	PF07714.14	Pkinase_Tyr	184	257	260	16.9	1.6e-07
30078.m002340	49	253	48	325	PF00069.22	Pkinase	2	198	264	163.8	2.7e-52
30089.m001020	138	400	138	400	PF00069.22	Pkinase	1	264	264	236.6	1.6e-74
30093.m000366	19	296	16	300	PF00069.22	Pkinase	4	258	264	134.4	2.6e-43
30099.m001625	672	958	670	961	PF00069.22	Pkinase	3	260	264	147	3.7e-47
30099.m001631	280	547	280	551	PF00069.22	Pkinase	1	260	264	173.1	3.9e-55
30100.m000791	99	350	98	353	PF07714.14	Pkinase_Tyr	2	255	260	86.7	8.4e-29
30108.m000236	40	295	40	295	PF00069.22	Pkinase	1	264	264	239.1	2.9e-75
30114.m000529	644	938	642	940	PF00069.22	Pkinase	3	260	264	135.7	9.9e-44
30114.m000533	4	284	4	284	PF00069.22	Pkinase	1	264	264	241.3	6.2e-76
30115.m001222	5	261	3	261	PF00069.22	Pkinase	3	264	264	188.6	7.1e-60
30115.m001230	181	449	180	451	PF00069.22	Pkinase	2	260	264	156.2	5.8e-50
30120.m000354	4	283	4	283	PF00069.22	Pkinase	1	264	264	254.1	7.7e-80
30128.m008549	1092	1291	1089	1361	PF07714.14	Pkinase_Tyr	5	206	260	81.3	3.6e-27
30128.m008612	4	257	4	258	PF00069.22	Pkinase	1	263	264	213.8	1.5e-67
30128.m008630	28	282	26	282	PF00069.22	Pkinase	4	264	264	166.8	3.4e-53
30128.m008649	678	928	677	929	PF07714.14	Pkinase_Tyr	2	258	260	215.6	3.8e-68
30128.m008663	118	331	116	346	PF07714.14	Pkinase_Tyr	3	220	260	98.7	1.9e-32
30128.m008702	123	326	120	382	PF00069.22	Pkinase	5	203	264	138.4	1.5e-44
30128.m008703	314	581	311	583	PF00069.22	Pkinase	4	259	264	145.2	1.3e-46
30128.m008740	146	290	142	299	PF07714.14	Pkinase_Tyr	5	152	260	98.9	1.6e-32
30128.m008771	59	321	59	321	PF00069.22	Pkinase	1	264	264	237.3	1e-74
30128.m008786	72	320	60	320	PF07714.14	Pkinase_Tyr	28	259	260	112.7	1e-36
30128.m008787	315	348	293	348	PF07714.14	Pkinase_Tyr	226	259	260	2.4	0.0043
30128.m008790	79	318	57	325	PF00069.22	Pkinase	42	260	264	94.5	3.9e-31
30128.m008793	47	296	36	296	PF07714.14	Pkinase_Tyr	30	259	260	109.1	1.2e-35
30128.m008797	85	243	45	246	PF00069.22	Pkinase	46	198	264	93.4	7.9e-31
30128.m008944	504	770	500	773	PF07714.14	Pkinase_Tyr	5	256	260	164.6	1.4e-52
30128.m008964	75	324	72	336	PF07714.14	Pkinase_Tyr	4	249	260	87.6	4.4e-29
30128.m008971	384	413	365	413	PF07714.14	Pkinase_Tyr	230	259	260	2	0.0058
30128.m009005	66	335	64	340	PF00069.22	Pkinase	3	259	264	146.9	3.9e-47
30128.m009006	433	699	429	699	PF07714.14	Pkinase_Tyr	5	259	260	132.8	7.4e-43
30129.m000353	250	487	247	488	PF07714.14	Pkinase_Tyr	4	257	260	81.2	4.1e-27
30130.m000276	685	947	681	952	PF07714.14	Pkinase_Tyr	5	250	260	81.1	4.2e-27
30130.m000279	67	332	62	338	PF00069.22	Pkinase	6	258	264	153.4	4.1e-49
30131.m006865	778	995	776	1004	PF07714.14	Pkinase_Tyr	4	206	260	77.6	4.9e-26
30131.m006882	679	832	676	839	PF07714.14	Pkinase_Tyr	4	153	260	97.7	3.7e-32
30131.m006884	5	170	4	174	PF07714.14	Pkinase_Tyr	2	176	260	93.6	6.7e-31
30131.m006885	20	291	17	291	PF00069.22	Pkinase	4	264	264	171.7	1e-54
30131.m006886	57	259	48	263	PF07714.14	Pkinase_Tyr	59	254	260	64.4	5.4e-22
30131.m006902	328	594	325	595	PF07714.14	Pkinase_Tyr	4	258	260	170.6	2.1e-54
30131.m006912	14	274	13	274	PF00069.22	Pkinase	2	264	264	207.1	1.7e-65
30131.m006961	84	349	80	349	PF07714.14	Pkinase_Tyr	5	259	260	139.5	6.5e-45
30131.m006964	776	1043	774	1045	PF00069.22	Pkinase	3	260	264	148.1	1.7e-47
30131.m006991	19	289	15	289	PF00069.22	Pkinase	6	264	264	168	1.5e-53
30131.m007017	275	501	273	552	PF00069.22	Pkinase	3	204	264	140.7	3e-45
30131.m007025	92	358	89	369	PF00069.22	Pkinase	4	259	264	167	2.8e-53
30131.m007085	518	777	514	783	PF07714.14	Pkinase_Tyr	5	253	260	152.9	5.1e-49
30131.m007155	31	212	19	214	PF07714.14	Pkinase_Tyr	80	256	260	90.6	5.4e-30
30131.m007157	24	270	21	273	PF07714.14	Pkinase_Tyr	4	255	260	96.6	8e-32
30131.m007166	145	426	142	429	PF00069.22	Pkinase	4	259	264	97.1	6.1e-32
30138.m003835	486	689	484	756	PF00069.22	Pkinase	3	202	264	156.9	3.4e-50
30138.m003850	256	522	255	525	PF00069.22	Pkinase	2	259	264	152.3	9e-49
30138.m004010	521	669	519	686	PF07714.14	Pkinase_Tyr	3	153	260	112.9	8.2e-37
30138.m004012	526	661	524	673	PF00069.22	Pkinase	3	152	264	92.9	1.2e-30
30138.m004028	806	1008	805	1077	PF00069.22	Pkinase	2	198	264	157.6	2.2e-50
30138.m004033	90	301	88	316	PF07714.14	Pkinase_Tyr	3	218	260	97.3	5e-32
30138.m004038	1145	1338	1142	1408	PF07714.14	Pkinase_Tyr	4	201	260	153.7	3.1e-49
30142.m000651	81	339	81	339	PF00069.22	Pkinase	1	264	264	249.8	1.6e-78
30143.m001168	345	545	344	565	PF00069.22	Pkinase	2	198	264	152.3	8.6e-49
30143.m001187	330	601	327	602	PF07714.14	Pkinase_Tyr	4	258	260	151.6	1.4e-48
30143.m001189	352	621	349	622	PF07714.14	Pkinase_Tyr	4	258	260	151.2	1.7e-48
30146.m003444	578	840	576	842	PF00069.22	Pkinase	4	259	264	159.9	4e-51
30146.m003445	372	581	370	617	PF07714.14	Pkinase_Tyr	3	217	260	151.3	1.6e-48
30146.m003447	580	845	579	845	PF07714.14	Pkinase_Tyr	3	259	260	156.5	4.3e-50
30146.m003448	584	850	582	851	PF07714.14	Pkinase_Tyr	3	258	260	158.2	1.2e-50
30146.m003449	570	721	567	728	PF00069.22	Pkinase	4	154	264	96.3	1e-31
30146.m003450	577	844	575	845	PF07714.14	Pkinase_Tyr	3	258	260	163.7	2.7e-52
30146.m003451	601	799	599	867	PF07714.14	Pkinase_Tyr	3	207	260	146.3	5.6e-47
30146.m003452	587	853	586	853	PF07714.14	Pkinase_Tyr	3	259	260	152.2	8.5e-49
30146.m003454	274	424	272	451	PF07714.14	Pkinase_Tyr	3	153	260	97.6	3.9e-32
30146.m003474	934	1198	933	1199	PF07714.14	Pkinase_Tyr	3	258	260	98.7	1.8e-32
30146.m003503	329	602	324	604	PF07714.14	Pkinase_Tyr	8	257	260	168	1.3e-53
30146.m003518	115	404	115	416	PF00069.22	Pkinase	1	254	264	63.8	8.7e-22
30146.m003587	11	277	7	277	PF07714.14	Pkinase_Tyr	6	259	260	162.7	5.4e-52
30146.m003590	125	384	123	386	PF00069.22	Pkinase	3	259	264	168	1.4e-53
30146.m003591	143	409	139	410	PF07714.14	Pkinase_Tyr	5	258	260	149.7	4.8e-48
30146.m003592	103	372	99	372	PF07714.14	Pkinase_Tyr	5	259	260	167.2	2.3e-53
30146.m003593	99	368	97	368	PF07714.14	Pkinase_Tyr	4	259	260	159.6	4.8e-51
30146.m003609	480	746	477	748	PF07714.14	Pkinase_Tyr	4	257	260	152.1	9.2e-49
30146.m003613	474	738	472	743	PF00069.22	Pkinase	3	258	264	161	1.9e-51
30147.m013772	325	621	325	621	PF00069.22	Pkinase	1	264	264	244.4	6.9e-77
30147.m013797	208	341	138	353	PF00069.22	Pkinase	44	150	264	14.7	8.2e-07
30147.m013832	341	623	339	628	PF00069.22	Pkinase	3	257	264	145.8	8.5e-47
30147.m013850	102	339	101	358	PF07714.14	Pkinase_Tyr	2	220	260	78.2	3.4e-26
30147.m013859	31	286	29	286	PF00069.22	Pkinase	4	264	264	177.2	2.2e-56
30147.m013868	30	286	26	286	PF07714.14	Pkinase_Tyr	5	259	260	197.7	1.2e-62
30147.m013878	359	626	358	629	PF00069.22	Pkinase	2	259	264	180.9	1.7e-57
30147.m013893	14	179	4	179	PF07714.14	Pkinase_Tyr	121	259	260	81.6	3e-27
30147.m013904	780	1046	777	1049	PF00069.22	Pkinase	4	258	264	147	3.6e-47
30147.m013922	266	532	266	534	PF00069.22	Pkinase	1	260	264	157	3.2e-50
30147.m013958	59	311	57	311	PF07714.14	Pkinase_Tyr	3	259	260	222.7	2.6e-70
30147.m013969	92	364	90	364	PF07714.14	Pkinase_Tyr	3	259	260	212.4	3.8e-67
30147.m013984	319	574	316	577	PF00069.22	Pkinase	5	259	264	85.6	1.9e-28
30147.m014030	1	229	1	229	PF00069.22	Pkinase	29	264	264	227.1	1.3e-71
30147.m014057	69	325	67	325	PF00069.22	Pkinase	3	264	264	254.3	6.7e-80
30147.m014062	317	582	315	584	PF00069.22	Pkinase	3	260	264	163.3	3.9e-52
30147.m014101	43	253	39	322	PF07714.14	Pkinase_Tyr	7	206	260	133.3	4.9e-43
30147.m014144	42	314	42	316	PF00069.22	Pkinase	1	260	264	151.9	1.1e-48
30147.m014165	620	880	617	883	PF00069.22	Pkinase	4	259	264	147.5	2.5e-47
30147.m014186	332	594	331	596	PF00069.22	Pkinase	2	260	264	90.4	6.8e-30
30147.m014197	801	947	800	958	PF07714.14	Pkinase_Tyr	2	152	260	85.9	1.5e-28
30147.m014235	679	940	674	942	PF00069.22	Pkinase	6	260	264	152.5	7.6e-49
30147.m014245	750	896	748	898	PF00069.22	Pkinase	119	259	264	81.8	2.8e-27
30147.m014265	117	369	112	373	PF07714.14	Pkinase_Tyr	6	254	260	140.8	2.7e-45
30147.m014267	78	353	75	354	PF07714.14	Pkinase_Tyr	5	258	260	107	5.3e-35
30147.m014283	1027	1294	1023	1295	PF07714.14	Pkinase_Tyr	5	258	260	154.7	1.5e-49
30147.m014317	44	300	42	300	PF00069.22	Pkinase	3	264	264	236.3	2.1e-74
30147.m014439	109	319	106	335	PF07714.14	Pkinase_Tyr	4	218	260	98.7	1.9e-32
30148.m001467	17	228	14	249	PF07714.14	Pkinase_Tyr	4	218	260	81.3	3.8e-27
30150.m000482	32	295	29	299	PF00069.22	Pkinase	4	257	264	155.7	8.1e-50
30153.m000744	289	560	288	562	PF00069.22	Pkinase	2	260	264	152.6	6.8e-49
30154.m001123	393	545	393	644	PF00069.22	Pkinase	1	151	264	66.2	1.6e-22
30156.m001728	355	602	346	603	PF07714.14	Pkinase_Tyr	26	258	260	150.2	3.5e-48
30157.m000809	24	294	21	297	PF07714.14	Pkinase_Tyr	4	256	260	165.7	6.6e-53
30158.m000501	823	965	818	974	PF00069.22	Pkinase	6	144	264	94.4	4e-31
30162.m001273	651	796	648	806	PF07714.14	Pkinase_Tyr	4	151	260	59.5	1.7e-20
30162.m001279	367	585	363	641	PF07714.14	Pkinase_Tyr	5	219	260	154.8	1.4e-49
30169.m006239	429	684	428	684	PF00069.22	Pkinase	2	264	264	238.3	4.9e-75
30169.m006245	442	691	437	700	PF00069.22	Pkinase	6	253	264	115.7	1.3e-37
30169.m006307	960	1220	958	1221	PF07714.14	Pkinase_Tyr	3	258	260	209.3	3.2e-66
30169.m006308	960	1220	958	1221	PF07714.14	Pkinase_Tyr	3	258	260	211.7	6e-67
30169.m006328	679	941	676	944	PF00069.22	Pkinase	4	259	264	156.9	3.4e-50
30169.m006379	513	775	511	778	PF00069.22	Pkinase	4	258	264	161.1	1.8e-51
30169.m006380	509	775	507	777	PF00069.22	Pkinase	4	260	264	174.4	1.6e-55
30169.m006410	262	367	256	367	PF00069.22	Pkinase	149	264	264	74.4	5.2e-25
30169.m006442	65	315	63	318	PF07714.14	Pkinase_Tyr	3	255	260	96.9	6.2e-32
30169.m006496	229	396	92	396	PF00069.22	Pkinase	99	264	264	33	2.2e-12
30169.m006504	295	560	293	564	PF00069.22	Pkinase	3	258	264	158.2	1.3e-50
30169.m006506	76	340	74	342	PF00069.22	Pkinase	4	260	264	165.6	7.7e-53
30169.m006507	287	554	285	556	PF00069.22	Pkinase	3	260	264	154.9	1.4e-49
30169.m006508	76	343	74	345	PF00069.22	Pkinase	3	260	264	167.3	2.4e-53
30169.m006510	337	602	334	605	PF00069.22	Pkinase	4	259	264	154.5	1.9e-49
30169.m006511	177	442	175	444	PF00069.22	Pkinase	3	260	264	163.8	2.6e-52
30169.m006512	285	549	282	551	PF00069.22	Pkinase	4	260	264	162.7	5.8e-52
30169.m006513	227	414	225	438	PF00069.22	Pkinase	4	198	264	97.3	5.3e-32
30169.m006514	40	228	38	275	PF00069.22	Pkinase	4	198	264	120	6.2e-39
30169.m006546	329	591	326	593	PF07714.14	Pkinase_Tyr	5	257	260	119.4	9e-39
30169.m006565	528	794	525	797	PF00069.22	Pkinase	4	259	264	156.8	3.7e-50
30169.m006604	402	668	400	668	PF07714.14	Pkinase_Tyr	3	259	260	143.9	2.9e-46
30169.m006607	348	613	345	615	PF00069.22	Pkinase	4	260	264	98	3.2e-32
30169.m006608	455	706	454	731	PF00069.22	Pkinase	2	253	264	141.7	1.5e-45
30169.m006621	366	393	339	393	PF07714.14	Pkinase_Tyr	232	259	260	3.3	0.0024
30170.m013627	662	943	660	945	PF00069.22	Pkinase	3	260	264	151.2	1.9e-48
30170.m013628	648	922	646	924	PF00069.22	Pkinase	3	260	264	166.5	4.1e-53
30170.m013629	653	921	650	923	PF00069.22	Pkinase	4	260	264	167.4	2.2e-53
30170.m013691	192	466	191	469	PF00069.22	Pkinase	2	259	264	152.4	8.2e-49
30170.m013707	363	633	362	635	PF00069.22	Pkinase	2	259	264	142.8	7e-46
30170.m013722	15	305	15	305	PF00069.22	Pkinase	1	264	264	245.1	4.3e-77
30170.m013728	380	611	363	614	PF00069.22	Pkinase	40	258	264	140.2	4.2e-45
30170.m013783	1	207	1	207	PF07714.14	Pkinase_Tyr	83	259	260	89.1	1.5e-29
30170.m013784	12	253	11	256	PF00069.22	Pkinase	10	260	264	164.7	1.4e-52
30170.m013789	33	319	32	319	PF00069.22	Pkinase	2	264	264	241.1	7.2e-76
30170.m013810	356	617	355	620	PF00069.22	Pkinase	2	258	264	155.9	7e-50
30170.m013836	372	628	369	628	PF07714.14	Pkinase_Tyr	5	259	260	116.2	8.5e-38
30170.m013870	111	260	108	271	PF07714.14	Pkinase_Tyr	4	159	260	74.2	5.4e-25
30170.m013931	356	615	354	615	PF00069.22	Pkinase	3	264	264	221.9	5.2e-70
30170.m013968	404	677	400	678	PF07714.14	Pkinase_Tyr	6	258	260	151.2	1.7e-48
30170.m013971	261	530	260	533	PF00069.22	Pkinase	2	259	264	147	3.5e-47
30170.m013984	360	594	352	597	PF00069.22	Pkinase	39	260	264	125.5	1.3e-40
30170.m014013	705	850	704	863	PF07714.14	Pkinase_Tyr	2	151	260	86.1	1.3e-28
30170.m014044	525	797	520	798	PF07714.14	Pkinase_Tyr	7	258	260	75.9	1.6e-25
30170.m014137	842	1109	840	1112	PF00069.22	Pkinase	3	258	264	107.6	3.7e-35
30170.m014212	522	790	520	793	PF00069.22	Pkinase	3	260	264	175.2	9.1e-56
30170.m014213	427	700	424	703	PF00069.22	Pkinase	4	260	264	179.8	3.5e-57
30170.m014231	486	671	483	681	PF00069.22	Pkinase	4	153	264	78.8	2.3e-26
30170.m014242	155	327	152	330	PF00069.22	Pkinase	105	260	264	76.6	1e-25
30170.m014282	81	339	81	339	PF00069.22	Pkinase	1	264	264	252.7	2e-79
30170.m014301	266	514	265	514	PF07714.14	Pkinase_Tyr	2	259	260	243.5	1.2e-76
30170.m014337	84	326	75	328	PF07714.14	Pkinase_Tyr	14	257	260	94.8	2.8e-31
30170.m014368	94	370	90	370	PF07714.14	Pkinase_Tyr	5	259	260	160.4	2.8e-51
30170.m014369	65	275	64	336	PF00069.22	Pkinase	2	205	264	156	6.6e-50
30170.m014376	692	962	691	966	PF00069.22	Pkinase	2	258	264	146.5	5.2e-47
30174.m008609	2	208	1	215	PF07714.14	Pkinase_Tyr	59	252	260	97.9	3.2e-32
30174.m008611	402	643	400	650	PF07714.14	Pkinase_Tyr	6	252	260	111.6	2.1e-36
30174.m008631	125	395	122	398	PF00069.22	Pkinase	4	260	264	180.3	2.5e-57
30174.m008647	43	325	40	325	PF00069.22	Pkinase	5	264	264	239.3	2.5e-75
30174.m008649	162	427	159	430	PF00069.22	Pkinase	4	259	264	157.3	2.6e-50
30174.m008708	402	669	402	672	PF00069.22	Pkinase	1	259	264	170.8	2e-54
30174.m008751	561	664	548	664	PF00069.22	Pkinase	154	264	264	71.9	3e-24
30174.m008863	111	373	110	375	PF00069.22	Pkinase	2	260	264	90.8	5.1e-30
30174.m008873	464	521	461	526	PF07714.14	Pkinase_Tyr	87	137	260	9.9	2.3e-05
30174.m008911	19	248	14	248	PF00069.22	Pkinase	23	264	264	225.1	5.3e-71
30174.m008920	103	264	101	271	PF07714.14	Pkinase_Tyr	3	163	260	96.2	1.1e-31
30174.m008972	144	347	141	406	PF07714.14	Pkinase_Tyr	4	210	260	91.6	2.6e-30
30174.m009014	74	311	63	312	PF07714.14	Pkinase_Tyr	14	258	260	91.6	2.7e-30
30174.m009046	58	282	28	338	PF07714.14	Pkinase_Tyr	22	209	260	47.9	5.6e-17
30174.m009072	481	743	476	747	PF07714.14	Pkinase_Tyr	6	255	260	161	1.8e-51
30174.m009073	522	794	518	797	PF07714.14	Pkinase_Tyr	5	256	260	153.1	4.6e-49
30174.m009091	229	483	229	483	PF00069.22	Pkinase	1	264	264	231.5	6.2e-73
30174.m009099	826	1092	823	1094	PF00069.22	Pkinase	4	260	264	145.9	7.6e-47
30178.m000884	16	287	13	288	PF07714.14	Pkinase_Tyr	4	258	260	125.9	9.2e-41
30179.m000563	818	1080	817	1080	PF07714.14	Pkinase_Tyr	2	259	260	206.1	3.1e-65
30179.m000565	521	793	518	797	PF00069.22	Pkinase	4	260	264	181.8	8.7e-58
30179.m000566	512	784	509	787	PF00069.22	Pkinase	4	260	264	178.1	1.1e-56
30179.m000567	415	677	412	680	PF00069.22	Pkinase	4	260	264	182.1	7.2e-58
30190.m010789	295	500	292	504	PF00069.22	Pkinase	66	260	264	76.8	9.2e-26
30190.m010797	270	504	263	505	PF07714.14	Pkinase_Tyr	46	258	260	126	8.6e-41
30190.m010821	70	278	66	298	PF00069.22	Pkinase	6	202	264	63	1.5e-21
30190.m010875	195	445	189	445	PF07714.14	Pkinase_Tyr	7	259	260	205.6	4.5e-65
30190.m010877	362	626	361	628	PF00069.22	Pkinase	2	259	264	155.7	8.3e-50
30190.m010888	125	325	122	394	PF07714.14	Pkinase_Tyr	4	209	260	150.5	2.9e-48
30190.m010894	96	364	95	366	PF00069.22	Pkinase	2	260	264	159.1	7.2e-51
30190.m010901	524	797	520	799	PF07714.14	Pkinase_Tyr	6	257	260	69.2	1.8e-23
30190.m010954	378	649	377	651	PF00069.22	Pkinase	13	260	264	111.7	2.1e-36
30190.m010961	488	744	483	747	PF07714.14	Pkinase_Tyr	6	256	260	72.4	1.9e-24
30190.m011021	426	688	425	690	PF00069.22	Pkinase	2	260	264	95.2	2.3e-31
30190.m011025	3	127	2	133	PF07714.14	Pkinase_Tyr	12	132	260	58.2	4.2e-20
30190.m011060	600	872	596	874	PF00069.22	Pkinase	5	260	264	121.9	1.6e-39
30190.m011115	41	297	39	297	PF00069.22	Pkinase	3	264	264	230.9	9e-73
30190.m011137	184	446	183	449	PF00069.22	Pkinase	2	260	264	94.2	4.5e-31
30190.m011176	805	1073	804	1075	PF00069.22	Pkinase	2	260	264	134.8	1.9e-43
30190.m011191	366	634	363	634	PF07714.14	Pkinase_Tyr	5	259	260	78.4	2.9e-26
30190.m011217	72	255	61	264	PF07714.14	Pkinase_Tyr	14	208	260	76.5	1.1e-25
30190.m011233	400	655	399	655	PF00069.22	Pkinase	2	264	264	246.8	1.3e-77
30190.m011265	57	339	54	339	PF00069.22	Pkinase	5	264	264	238.5	4.3e-75
30190.m011299	684	902	682	960	PF00069.22	Pkinase	3	204	264	142.3	9.8e-46
30190.m011308	66	324	63	326	PF07714.14	Pkinase_Tyr	4	257	260	89.1	1.5e-29
30190.m011340	460	711	460	712	PF07714.14	Pkinase_Tyr	1	258	260	224.6	7.2e-71
30190.m011343	79	330	77	332	PF07714.14	Pkinase_Tyr	3	256	260	97.9	3.1e-32
30198.m000854	486	739	485	747	PF00069.22	Pkinase	2	254	264	138	2e-44
30200.m000352	296	332	290	336	PF00069.22	Pkinase	14	50	264	3.1	0.0028
30204.m001755	619	885	616	887	PF00069.22	Pkinase	4	260	264	162.3	7.5e-52
30204.m001771	108	319	106	381	PF00069.22	Pkinase	3	206	264	163.4	3.5e-52
30204.m001790	1040	1302	1039	1302	PF07714.14	Pkinase_Tyr	2	259	260	214.7	7.2e-68
30204.m001798	395	662	388	662	PF07714.14	Pkinase_Tyr	9	259	260	89.8	9.3e-30
30204.m001801	788	1063	785	1067	PF00069.22	Pkinase	4	258	264	135.8	9.3e-44
30205.m001615	330	599	328	601	PF00069.22	Pkinase	4	260	264	153.9	2.9e-49
30205.m001621	360	627	357	629	PF00069.22	Pkinase	4	260	264	173.8	2.3e-55
30213.m000676	721	991	719	993	PF00069.22	Pkinase	3	260	264	140.6	3.3e-45
30226.m001990	519	779	517	783	PF00069.22	Pkinase	4	257	264	167	2.8e-53
30226.m001992	28	289	27	293	PF07714.14	Pkinase_Tyr	2	255	260	89.3	1.4e-29
30226.m002047	12	290	12	290	PF00069.22	Pkinase	1	264	264	204.8	8.2e-65
34894.m000024	95	248	93	258	PF07714.14	Pkinase_Tyr	3	161	260	80.7	5.7e-27
45420.m000031	45	226	15	227	PF07714.14	Pkinase_Tyr	98	258	260	67	8.8e-23
51128.m000015	710	981	708	983	PF00069.22	Pkinase	3	259	264	157.1	3.1e-50

## Sheet: S2a
Table S2a. H. brasiliensis kinase domain organization of 191 protein kinases containing multiple kinase domains.
Protein ID	Kinase domain 1	Kinase domain 2	Kinase domain 3
KAF2283356.1	Pkinase_Tyr (Protein tyrosine kinase) [528..596]	Pkinase (Protein kinase domain) [601..772]
KAF2283847.1	Pkinase_Tyr (Protein tyrosine kinase) [1015..1078]	Pkinase (Protein kinase domain) [1097..1172]
KAF2284195.1	Pkinase (Protein kinase domain) [27..114]	Pkinase (Protein kinase domain) [115..252]
KAF2284822.1	Pkinase (Protein kinase domain) [30..139]	Pkinase (Protein kinase domain) [152..243]
KAF2285287.1	Pkinase_Tyr (Protein tyrosine kinase) [90..201]	Pkinase_Tyr (Protein tyrosine kinase) [204..307]
KAF2285661.1	Pkinase (Protein kinase domain) [115..205]	Pkinase_Tyr (Protein tyrosine kinase) [217..255]	Pkinase_Tyr (Protein tyrosine kinase) [442..715]
KAF2286981.1	Pkinase (Protein kinase domain) [31..171]	Pkinase (Protein kinase domain) [173..256]
KAF2287999.1	Pkinase_Tyr (Protein tyrosine kinase) [147..288]	Pkinase_Tyr (Protein tyrosine kinase) [1161..1245]	Pkinase (Protein kinase domain) [1248..1395]
KAF2288881.1	Pkinase (Protein kinase domain) [114..202]	Pkinase_Tyr (Protein tyrosine kinase) [216..267]	Pkinase_Tyr (Protein tyrosine kinase) [440..572]
KAF2289254.1	Pkinase_Tyr (Protein tyrosine kinase) [18..135]	Pkinase (Protein kinase domain) [144..253]
KAF2289264.1	Pkinase_Tyr (Protein tyrosine kinase) [38..136]	Pkinase_Tyr (Protein tyrosine kinase) [188..459]
KAF2289802.1	Pkinase (Protein kinase domain) [359..479]	Pkinase (Protein kinase domain) [575..742]
KAF2290041.1	Pkinase (Protein kinase domain) [489..573]	Pkinase (Protein kinase domain) [580..725]
KAF2290576.1	Pkinase_Tyr (Protein tyrosine kinase) [78..144]	Pkinase_Tyr (Protein tyrosine kinase) [151..304]
KAF2290697.1	Pkinase_Tyr (Protein tyrosine kinase) [97..180]	Pkinase_Tyr (Protein tyrosine kinase) [859..972]
KAF2290990.1	Pkinase (Protein kinase domain) [12..67]	Pkinase (Protein kinase domain) [111..195]
KAF2291037.1	Pkinase_Tyr (Protein tyrosine kinase) [1038..1095]	Pkinase (Protein kinase domain) [1110..1281]
KAF2291602.1	Pkinase (Protein kinase domain) [92..159]	Pkinase (Protein kinase domain) [191..288]
KAF2291950.1	Pkinase (Protein kinase domain) [39..107]	Pkinase (Protein kinase domain) [113..267]
KAF2291969.1	Pkinase (Protein kinase domain) [105..193]	Pkinase_Tyr (Protein tyrosine kinase) [208..258]	Pkinase_Tyr (Protein tyrosine kinase) [431..563]
KAF2292260.1	Pkinase (Protein kinase domain) [89..151]	Pkinase (Protein kinase domain) [253..303]
KAF2292269.1	Pkinase (Protein kinase domain) [223..273]	Pkinase (Protein kinase domain) [352..455]
KAF2292630.1	Pkinase (Protein kinase domain) [94..248]	Pkinase (Protein kinase domain) [318..421]
KAF2294129.1	Pkinase_Tyr (Protein tyrosine kinase) [155..254]	Pkinase (Protein kinase domain) [503..770]
KAF2295862.1	Pkinase_Tyr (Protein tyrosine kinase) [76..185]	Pkinase_Tyr (Protein tyrosine kinase) [188..318]
KAF2295873.1	Pkinase_Tyr (Protein tyrosine kinase) [76..185]	Pkinase_Tyr (Protein tyrosine kinase) [188..318]
KAF2296473.1	Pkinase (Protein kinase domain) [375..435]	Pkinase (Protein kinase domain) [510..613]
KAF2297561.1	Pkinase_Tyr (Protein tyrosine kinase) [283..536]	Pkinase (Protein kinase domain) [573..709]	Pkinase (Protein kinase domain) [757..850]
KAF2297861.1	Pkinase (Protein kinase domain) [396..476]	Pkinase (Protein kinase domain) [520..711]
KAF2298001.1	Pkinase (Protein kinase domain) [82..232]	Pkinase (Protein kinase domain) [234..320]
KAF2298804.1	Pkinase_Tyr (Protein tyrosine kinase) [88..181]	Pkinase (Protein kinase domain) [184..312]
KAF2299993.1	Pkinase (Protein kinase domain) [256..302]	Pkinase (Protein kinase domain) [386..489]
KAF2300191.1	Pkinase (Protein kinase domain) [59..171]	Pkinase (Protein kinase domain) [174..271]
KAF2300480.1	Pkinase (Protein kinase domain) [614..702]	Pkinase_Tyr (Protein tyrosine kinase) [832..961]
KAF2300784.1	Pkinase (Protein kinase domain) [312..460]	Pkinase (Protein kinase domain) [542..597]
KAF2300785.1	Pkinase (Protein kinase domain) [73..260]	Pkinase (Protein kinase domain) [330..433]
KAF2301256.1	Pkinase (Protein kinase domain) [128..365]	Pkinase (Protein kinase domain) [427..492]
KAF2302474.1	Pkinase (Protein kinase domain) [64..203]	Pkinase_Tyr (Protein tyrosine kinase) [207..303]
KAF2302753.1	Pkinase (Protein kinase domain) [149..302]	Pkinase (Protein kinase domain) [373..479]
KAF2302937.1	Pkinase (Protein kinase domain) [554..612]	Pkinase (Protein kinase domain) [618..670]
KAF2303004.1	Pkinase (Protein kinase domain) [1..77]	Pkinase (Protein kinase domain) [473..742]
KAF2303208.1	Pkinase_Tyr (Protein tyrosine kinase) [374..459]	Pkinase (Protein kinase domain) [471..608]
KAF2303513.1	Pkinase_Tyr (Protein tyrosine kinase) [514..816]	Pkinase (Protein kinase domain) [1471..1673]
KAF2303572.1	Pkinase_Tyr (Protein tyrosine kinase) [496..761]	Pkinase_Tyr (Protein tyrosine kinase) [1377..1482]
KAF2303622.1	Pkinase_Tyr (Protein tyrosine kinase) [225..293]	Pkinase_Tyr (Protein tyrosine kinase) [406..641]
KAF2303624.1	Pkinase_Tyr (Protein tyrosine kinase) [336..529]	Pkinase_Tyr (Protein tyrosine kinase) [827..910]	Pkinase_Tyr (Protein tyrosine kinase) [926..1055]
KAF2303626.1	Pkinase (Protein kinase domain) [349..549]	Pkinase (Protein kinase domain) [799..973]
KAF2303636.1	Pkinase (Protein kinase domain) [241..324]	Pkinase_Tyr (Protein tyrosine kinase) [564..823]	Pkinase_Tyr (Protein tyrosine kinase) [1208..1470]
KAF2303641.1	Pkinase_Tyr (Protein tyrosine kinase) [164..430]	Pkinase_Tyr (Protein tyrosine kinase) [826..1091]
KAF2304024.1	Pkinase_Tyr (Protein tyrosine kinase) [69..131]	Pkinase (Protein kinase domain) [144..311]
KAF2304323.1	Pkinase (Protein kinase domain) [39..169]	Pkinase (Protein kinase domain) [170..265]
KAF2304843.1	Pkinase (Protein kinase domain) [1..49]	Pkinase (Protein kinase domain) [159..288]
KAF2305009.1	Pkinase_Tyr (Protein tyrosine kinase) [189..273]	Pkinase_Tyr (Protein tyrosine kinase) [276..428]
KAF2305037.1	Pkinase_Tyr (Protein tyrosine kinase) [844..1092]	Pkinase (Protein kinase domain) [1294..1385]
KAF2305353.1	Pkinase (Protein kinase domain) [426..559]	Pkinase_Tyr (Protein tyrosine kinase) [1165..1432]
KAF2305357.1	Pkinase (Protein kinase domain) [362..629]	Pkinase (Protein kinase domain) [1294..1561]
KAF2305501.1	Pkinase (Protein kinase domain) [16..119]	Pkinase (Protein kinase domain) [141..259]
KAF2307493.1	Pkinase (Protein kinase domain) [49..189]	Pkinase (Protein kinase domain) [266..430]
KAF2307576.1	Pkinase_Tyr (Protein tyrosine kinase) [518..624]	Pkinase_Tyr (Protein tyrosine kinase) [626..715]
KAF2307585.1	Pkinase_Tyr (Protein tyrosine kinase) [3..78]	Pkinase_Tyr (Protein tyrosine kinase) [79..192]
KAF2307821.1	Pkinase_Tyr (Protein tyrosine kinase) [354..444]	Pkinase_Tyr (Protein tyrosine kinase) [488..595]
KAF2308031.1	Pkinase (Protein kinase domain) [136..257]	Pkinase (Protein kinase domain) [263..354]
KAF2308496.1	Pkinase (Protein kinase domain) [109..175]	Pkinase (Protein kinase domain) [180..305]
KAF2309375.1	Pkinase (Protein kinase domain) [2..85]	Pkinase (Protein kinase domain) [99..237]
KAF2309380.1	Pkinase (Protein kinase domain) [2..85]	Pkinase (Protein kinase domain) [99..237]
KAF2309553.1	Pkinase (Protein kinase domain) [40..324]	Pkinase (Protein kinase domain) [662..929]
KAF2310193.1	Pkinase_Tyr (Protein tyrosine kinase) [96..161]	Pkinase (Protein kinase domain) [178..342]
KAF2310512.1	Pkinase_Tyr (Protein tyrosine kinase) [629..753]	Pkinase_Tyr (Protein tyrosine kinase) [758..850]
KAF2310681.1	Pkinase (Protein kinase domain) [1..74]	Pkinase (Protein kinase domain) [130..235]
KAF2310812.1	Pkinase (Protein kinase domain) [84..248]	Pkinase (Protein kinase domain) [315..420]
KAF2310835.1	Pkinase (Protein kinase domain) [84..248]	Pkinase (Protein kinase domain) [315..420]
KAF2311041.1	Pkinase (Protein kinase domain) [316..384]	Pkinase (Protein kinase domain) [465..568]
KAF2311890.1	Pkinase (Protein kinase domain) [22..192]	Pkinase (Protein kinase domain) [555..823]
KAF2312998.1	Pkinase (Protein kinase domain) [71..130]	Pkinase (Protein kinase domain) [147..246]
KAF2313484.1	Pkinase (Protein kinase domain) [30..125]	Pkinase (Protein kinase domain) [140..226]
KAF2313537.1	Pkinase_Tyr (Protein tyrosine kinase) [29..167]	Pkinase_Tyr (Protein tyrosine kinase) [174..265]
KAF2314002.1	Pkinase (Protein kinase domain) [315..375]	Pkinase (Protein kinase domain) [388..443]
KAF2314270.1	Pkinase_Tyr (Protein tyrosine kinase) [503..699]	Pkinase_Tyr (Protein tyrosine kinase) [1110..1183]
KAF2314440.1	Pkinase (Protein kinase domain) [436..520]	Pkinase_Tyr (Protein tyrosine kinase) [542..672]
KAF2317327.1	Pkinase (Protein kinase domain) [61..134]	Pkinase_Tyr (Protein tyrosine kinase) [140..295]
KAF2317378.1	Pkinase_Tyr (Protein tyrosine kinase) [50..267]	Pkinase_Tyr (Protein tyrosine kinase) [511..631]
KAF2317456.1	Pkinase (Protein kinase domain) [126..215]	Pkinase (Protein kinase domain) [223..394]
KAF2317570.1	Pkinase (Protein kinase domain) [52..132]	Pkinase (Protein kinase domain) [133..292]
KAF2317684.1	Pkinase_Tyr (Protein tyrosine kinase) [378..626]	Pkinase_Tyr (Protein tyrosine kinase) [1454..1646]
KAF2317729.1	Pkinase (Protein kinase domain) [6..125]	Pkinase (Protein kinase domain) [197..278]
KAF2317733.1	Pkinase (Protein kinase domain) [26..189]	Pkinase (Protein kinase domain) [265..342]
KAF2317848.1	Pkinase (Protein kinase domain) [2..116]	Pkinase (Protein kinase domain) [168..261]
KAF2317852.1	Pkinase (Protein kinase domain) [4..120]	Pkinase (Protein kinase domain) [173..278]
KAF2318371.1	Pkinase (Protein kinase domain) [122..306]	Pkinase (Protein kinase domain) [347..450]
KAF2318499.1	Pkinase_Tyr (Protein tyrosine kinase) [38..149]	Pkinase (Protein kinase domain) [170..338]
KAF2318656.1	Pkinase (Protein kinase domain) [199..384]	Pkinase_Tyr (Protein tyrosine kinase) [440..583]
KAF2318806.1	Pkinase_Tyr (Protein tyrosine kinase) [63..157]	Pkinase (Protein kinase domain) [176..313]
KAF2318835.1	Pkinase_Tyr (Protein tyrosine kinase) [1..49]	Pkinase (Protein kinase domain) [57..135]
KAF2319088.1	Pkinase (Protein kinase domain) [129..222]	Pkinase (Protein kinase domain) [225..361]
KAF2320087.1	Pkinase_Tyr (Protein tyrosine kinase) [87..145]	Pkinase (Protein kinase domain) [152..334]
KAF2321226.1	Pkinase_Tyr (Protein tyrosine kinase) [1..56]	Pkinase (Protein kinase domain) [68..177]
KAF2321506.1	Pkinase (Protein kinase domain) [292..345]	Pkinase_Tyr (Protein tyrosine kinase) [346..427]
KAF2321646.1	Pkinase (Protein kinase domain) [429..531]	Pkinase (Protein kinase domain) [597..700]
KAF2321709.1	Pkinase (Protein kinase domain) [44..184]	Pkinase (Protein kinase domain) [320..442]
KAF2322391.1	Pkinase (Protein kinase domain) [2..128]	Pkinase (Protein kinase domain) [131..210]
KAF2322664.1	Pkinase (Protein kinase domain) [216..279]	Pkinase (Protein kinase domain) [284..413]
KAF2322766.1	Pkinase (Protein kinase domain) [165..299]	Pkinase (Protein kinase domain) [467..721]
KAF2322974.1	Pkinase_Tyr (Protein tyrosine kinase) [84..184]	Pkinase_Tyr (Protein tyrosine kinase) [185..279]
KAF2323228.1	Pkinase_Tyr (Protein tyrosine kinase) [42..151]	Pkinase (Protein kinase domain) [153..259]
KAF2325004.1	Pkinase (Protein kinase domain) [56..164]	Pkinase (Protein kinase domain) [168..315]	XP_021637469.1	Pkinase_Tyr (Protein tyrosine kinase) [398..507]	Pkinase (Protein kinase domain) [573..719]
KAF2325004.1	Pkinase (Protein kinase domain) [56..164]	Pkinase (Protein kinase domain) [168..315]	XP_021637469.1	Pkinase_Tyr (Protein tyrosine kinase) [398..507]	Pkinase (Protein kinase domain) [573..719]
XP_021638341.1	Pkinase (Protein kinase domain) [26..189]	Pkinase (Protein kinase domain) [267..372]
XP_021638386.1	Pkinase_Tyr (Protein tyrosine kinase) [442..546]	Pkinase_Tyr (Protein tyrosine kinase) [550..663]
XP_021638784.1	Pkinase (Protein kinase domain) [3..45]	Pkinase (Protein kinase domain) [103..203]
XP_021639849.1	Pkinase (Protein kinase domain) [462..610]	Pkinase (Protein kinase domain) [692..795]
XP_021640979.1	Pkinase (Protein kinase domain) [331..481]	Pkinase (Protein kinase domain) [562..665]
XP_021641254.1	Pkinase (Protein kinase domain) [85..239]	Pkinase (Protein kinase domain) [322..423]
XP_021641408.1	Pkinase (Protein kinase domain) [25..175]	Pkinase (Protein kinase domain) [285..414]
XP_021641436.1	Pkinase (Protein kinase domain) [114..341]	Pkinase_Tyr (Protein tyrosine kinase) [519..791]
XP_021641812.1	Pkinase (Protein kinase domain) [217..366]	Pkinase (Protein kinase domain) [450..553]
XP_021642203.1	Pkinase (Protein kinase domain) [43..303]	Pkinase_Tyr (Protein tyrosine kinase) [359..558]
XP_021644414.1	Pkinase (Protein kinase domain) [96..247]	Pkinase (Protein kinase domain) [556..668]
XP_021645808.1	Pkinase (Protein kinase domain) [25..188]	Pkinase (Protein kinase domain) [263..368]
XP_021647972.1	Pkinase (Protein kinase domain) [86..235]	Pkinase (Protein kinase domain) [565..681]
XP_021648300.1	Pkinase (Protein kinase domain) [42..303]	Pkinase (Protein kinase domain) [356..563]
XP_021648306.1	Pkinase (Protein kinase domain) [37..296]	Pkinase_Tyr (Protein tyrosine kinase) [357..616]
XP_021648680.1	Pkinase (Protein kinase domain) [278..431]	Pkinase (Protein kinase domain) [511..614]
XP_021648748.1	Pkinase (Protein kinase domain) [126..264]	Pkinase (Protein kinase domain) [320..425]
XP_021649732.1	Pkinase (Protein kinase domain) [17..68]	Pkinase (Protein kinase domain) [149..252]
XP_021650190.1	Pkinase (Protein kinase domain) [110..257]	Pkinase (Protein kinase domain) [305..414]
XP_021650828.1	Pkinase (Protein kinase domain) [303..393]	Pkinase (Protein kinase domain) [411..537]
XP_021650832.1	Pkinase (Protein kinase domain) [86..238]	Pkinase (Protein kinase domain) [324..434]
XP_021651045.1	Pkinase (Protein kinase domain) [181..320]	Pkinase_Tyr (Protein tyrosine kinase) [475..578]
XP_021651314.1	Pkinase_Tyr (Protein tyrosine kinase) [656..708]	Pkinase_Tyr (Protein tyrosine kinase) [714..963]
XP_021651394.1	Pkinase (Protein kinase domain) [237..386]	Pkinase (Protein kinase domain) [482..739]
XP_021652182.1	Pkinase (Protein kinase domain) [94..241]	Pkinase (Protein kinase domain) [292..400]
XP_021653498.1	Pkinase (Protein kinase domain) [86..235]	Pkinase (Protein kinase domain) [566..681]
XP_021654438.1	Pkinase_Tyr (Protein tyrosine kinase) [37..274]	Pkinase_Tyr (Protein tyrosine kinase) [391..531]
XP_021654535.1	Pkinase (Protein kinase domain) [5..154]	Pkinase (Protein kinase domain) [177..256]
XP_021654612.1	Pkinase (Protein kinase domain) [3..181]	Pkinase (Protein kinase domain) [241..447]
XP_021654754.1	Pkinase (Protein kinase domain) [112..263]	Pkinase (Protein kinase domain) [345..448]
XP_021655134.1	Pkinase (Protein kinase domain) [592..744]	Pkinase (Protein kinase domain) [819..922]
XP_021655151.1	Pkinase_Tyr (Protein tyrosine kinase) [359..444]	Pkinase_Tyr (Protein tyrosine kinase) [795..1062]
XP_021656260.1	Pkinase (Protein kinase domain) [94..242]	Pkinase (Protein kinase domain) [292..400]
XP_021656618.1	Pkinase (Protein kinase domain) [51..318]	Pkinase_Tyr (Protein tyrosine kinase) [453..571]
XP_021657508.1	Pkinase (Protein kinase domain) [475..620]	Pkinase (Protein kinase domain) [807..944]
XP_021658828.1	Pkinase (Protein kinase domain) [458..605]	Pkinase (Protein kinase domain) [687..790]
XP_021660140.1	Pkinase (Protein kinase domain) [423..689]	Pkinase (Protein kinase domain) [1059..1339]
XP_021660235.1	Pkinase (Protein kinase domain) [73..233]	Pkinase (Protein kinase domain) [303..406]
XP_021660448.1	Pkinase (Protein kinase domain) [400..666]	Pkinase (Protein kinase domain) [1087..1354]
XP_021661063.1	Pkinase_Tyr (Protein tyrosine kinase) [506..647]	Pkinase_Tyr (Protein tyrosine kinase) [1256..1522]
XP_021661501.1	Pkinase_Tyr (Protein tyrosine kinase) [538..625]	Pkinase_Tyr (Protein tyrosine kinase) [1027..1291]
XP_021661683.1	Pkinase (Protein kinase domain) [438..627]	Pkinase (Protein kinase domain) [768..965]
XP_021661714.1	Pkinase_Tyr (Protein tyrosine kinase) [115..326]	Pkinase (Protein kinase domain) [458..716]
XP_021661903.1	Pkinase (Protein kinase domain) [48..187]	Pkinase (Protein kinase domain) [321..485]
XP_021662540.1	Pkinase (Protein kinase domain) [44..184]	Pkinase (Protein kinase domain) [323..486]
XP_021662615.1	Pkinase_Tyr (Protein tyrosine kinase) [159..267]	Pkinase (Protein kinase domain) [287..395]
XP_021663853.1	Pkinase_Tyr (Protein tyrosine kinase) [370..634]	Pkinase_Tyr (Protein tyrosine kinase) [1037..1300]
XP_021663898.1	Pkinase (Protein kinase domain) [218..368]	Pkinase (Protein kinase domain) [451..554]
XP_021663950.1	Pkinase (Protein kinase domain) [26..184]	Pkinase (Protein kinase domain) [239..337]
XP_021663955.1	Pkinase (Protein kinase domain) [24..79]	Pkinase (Protein kinase domain) [149..252]
XP_021664311.1	Pkinase (Protein kinase domain) [30..213]	Pkinase_Tyr (Protein tyrosine kinase) [298..380]
XP_021665758.1	Pkinase (Protein kinase domain) [73..236]	Pkinase (Protein kinase domain) [303..406]
XP_021666802.1	Pkinase_Tyr (Protein tyrosine kinase) [516..768]	Pkinase_Tyr (Protein tyrosine kinase) [1382..1646]
XP_021667197.1	Pkinase (Protein kinase domain) [9..184]	Pkinase_Tyr (Protein tyrosine kinase) [284..556]
XP_021667202.1	Pkinase (Protein kinase domain) [60..321]	Pkinase (Protein kinase domain) [401..676]
XP_021667204.1	Pkinase (Protein kinase domain) [31..270]	Pkinase_Tyr (Protein tyrosine kinase) [392..640]
XP_021669311.1	Pkinase (Protein kinase domain) [47..248]	Pkinase (Protein kinase domain) [360..563]
XP_021671242.1	Pkinase (Protein kinase domain) [180..331]	Pkinase (Protein kinase domain) [407..510]
XP_021673466.1	Pkinase (Protein kinase domain) [47..262]	Pkinase_Tyr (Protein tyrosine kinase) [363..636]
XP_021674945.1	Pkinase (Protein kinase domain) [707..926]	Pkinase (Protein kinase domain) [959..1145]
XP_021675299.1	Pkinase (Protein kinase domain) [25..176]	Pkinase (Protein kinase domain) [282..414]
XP_021676504.1	Pkinase (Protein kinase domain) [73..336]	Pkinase (Protein kinase domain) [400..598]
XP_021677339.1	Pkinase (Protein kinase domain) [13..138]	Pkinase (Protein kinase domain) [161..290]
XP_021677808.1	Pkinase_Tyr (Protein tyrosine kinase) [158..267]	Pkinase (Protein kinase domain) [456..719]
XP_021678129.1	Pkinase (Protein kinase domain) [336..486]	Pkinase (Protein kinase domain) [567..670]
XP_021678719.1	Pkinase (Protein kinase domain) [122..360]	Pkinase_Tyr (Protein tyrosine kinase) [442..714]
XP_021678727.1	Pkinase (Protein kinase domain) [34..288]	Pkinase (Protein kinase domain) [347..571]
XP_021678732.1	Pkinase_Tyr (Protein tyrosine kinase) [65..265]	Pkinase (Protein kinase domain) [374..590]	Pkinase_Tyr (Protein tyrosine kinase) [717..979]
XP_021679327.1	Pkinase (Protein kinase domain) [34..291]	Pkinase (Protein kinase domain) [336..587]
XP_021679341.1	Pkinase (Protein kinase domain) [34..289]	Pkinase_Tyr (Protein tyrosine kinase) [347..593]
XP_021679906.1	Pkinase (Protein kinase domain) [220..370]	Pkinase (Protein kinase domain) [453..556]
XP_021679932.1	Pkinase_Tyr (Protein tyrosine kinase) [516..783]	Pkinase_Tyr (Protein tyrosine kinase) [1608..1875]
XP_021681836.1	Pkinase (Protein kinase domain) [115..336]	Pkinase_Tyr (Protein tyrosine kinase) [521..794]
XP_021681915.1	Pkinase (Protein kinase domain) [220..370]	Pkinase (Protein kinase domain) [453..556]
XP_021683565.1	Pkinase_Tyr (Protein tyrosine kinase) [64..265]	Pkinase (Protein kinase domain) [374..590]	Pkinase_Tyr (Protein tyrosine kinase) [717..979]
XP_021685975.1	Pkinase (Protein kinase domain) [49..188]	Pkinase (Protein kinase domain) [319..486]
XP_021687230.1	Pkinase_Tyr (Protein tyrosine kinase) [696..959]	Pkinase_Tyr (Protein tyrosine kinase) [1696..1961]
XP_021687258.1	Pkinase (Protein kinase domain) [41..179]	Pkinase (Protein kinase domain) [253..415]
XP_021687857.1	Pkinase (Protein kinase domain) [99..249]	Pkinase (Protein kinase domain) [560..672]
XP_021689843.1	Pkinase (Protein kinase domain) [217..366]	Pkinase (Protein kinase domain) [450..553]
XP_021689979.1	Pkinase (Protein kinase domain) [34..290]	Pkinase_Tyr (Protein tyrosine kinase) [351..434]
XP_021689992.1	Pkinase_Tyr (Protein tyrosine kinase) [65..265]	Pkinase (Protein kinase domain) [374..590]	Pkinase_Tyr (Protein tyrosine kinase) [753..1015]
XP_021690095.1	Pkinase_Tyr (Protein tyrosine kinase) [298..408]	Pkinase (Protein kinase domain) [457..543]
XP_021691397.1	Pkinase (Protein kinase domain) [41..179]	Pkinase (Protein kinase domain) [252..413]
XP_021692758.1	Pkinase (Protein kinase domain) [4..92]	Pkinase (Protein kinase domain) [140..328]

## Sheet: S2b
Table S2b. M. esculenta kinase domain organization of 91 protein kinases containing multiple kinase domains.
Protein ID	Kinase domain 1	Kinase domain 2	Kinase domain 3	Kinase domain 4
Manes.01G087300.2.p	Pkinase (Protein kinase domain) [470..621]	Pkinase (Protein kinase domain) [804..942]
Manes.01G155800.1.p	Pkinase (Protein kinase domain) [41..179]	Pkinase (Protein kinase domain) [252..413]
Manes.02G042632.1.p	Pkinase_Tyr (Protein tyrosine kinase) [377..439]	Pkinase (Protein kinase domain) [455..608]
Manes.02G083100.1.p	Pkinase_Tyr (Protein tyrosine kinase) [136..209]	Pkinase_Tyr (Protein tyrosine kinase) [210..350]
Manes.02G114600.1.p	Pkinase (Protein kinase domain) [41..179]	Pkinase (Protein kinase domain) [252..413]
Manes.03G023300.1.p	Pkinase (Protein kinase domain) [60..209]	Pkinase (Protein kinase domain) [313..444]
Manes.03G036600.1.p	Pkinase (Protein kinase domain) [110..257]	Pkinase (Protein kinase domain) [305..414]
Manes.03G050700.1.p	Pkinase (Protein kinase domain) [140..288]	Pkinase (Protein kinase domain) [338..446]
Manes.03G070760.1.p	Pkinase (Protein kinase domain) [119..273]	Pkinase (Protein kinase domain) [343..449]
Manes.03G070900.1.p	Pkinase (Protein kinase domain) [161..315]	Pkinase (Protein kinase domain) [385..491]
Manes.03G076800.1.p	Pkinase (Protein kinase domain) [32..289]	Pkinase_Tyr (Protein tyrosine kinase) [368..612]
Manes.03G142800.1.p	Pkinase (Protein kinase domain) [215..365]	Pkinase (Protein kinase domain) [448..551]
Manes.03G148000.1.p	Pkinase (Protein kinase domain) [116..382]	Pkinase_Tyr (Protein tyrosine kinase) [489..762]
Manes.04G006600.1.p	Pkinase (Protein kinase domain) [73..232]	Pkinase (Protein kinase domain) [303..406]
Manes.04G006700.1.p	Pkinase (Protein kinase domain) [459..607]	Pkinase (Protein kinase domain) [689..792]
Manes.04G102100.1.p	Pkinase (Protein kinase domain) [86..234]	Pkinase (Protein kinase domain) [565..680]
Manes.04G125300.1.p	Pkinase (Protein kinase domain) [152..411]	Pkinase (Protein kinase domain) [470..670]
Manes.04G125700.1.p	Pkinase (Protein kinase domain) [155..365]	Pkinase (Protein kinase domain) [483..686]
Manes.04G125901.1.p	Pkinase (Protein kinase domain) [115..281]	Pkinase_Tyr (Protein tyrosine kinase) [389..643]
Manes.04G126300.3.p	Pkinase (Protein kinase domain) [76..281]	Pkinase (Protein kinase domain) [389..576]
Manes.04G126425.1.p	Pkinase (Protein kinase domain) [60..283]	Pkinase_Tyr (Protein tyrosine kinase) [366..511]
Manes.04G126576.1.p	Pkinase (Protein kinase domain) [60..293]	Pkinase_Tyr (Protein tyrosine kinase) [367..627]
Manes.04G127100.2.p	Pkinase (Protein kinase domain) [174..389]	Pkinase (Protein kinase domain) [524..774]
Manes.04G127400.2.p	Pkinase (Protein kinase domain) [38..237]	Pkinase (Protein kinase domain) [349..562]	Pkinase_Tyr (Protein tyrosine kinase) [700..962]
Manes.04G127533.1.p	Pkinase (Protein kinase domain) [38..240]	Pkinase (Protein kinase domain) [348..563]	Pkinase_Tyr (Protein tyrosine kinase) [689..793]	Pkinase (Protein kinase domain) [824..976]
Manes.04G127950.1.p	Pkinase (Protein kinase domain) [38..242]	Pkinase (Protein kinase domain) [352..567]	Pkinase (Protein kinase domain) [702..953]
Manes.04G128100.2.p	Pkinase_Tyr (Protein tyrosine kinase) [15..72]	Pkinase (Protein kinase domain) [73..228]
Manes.05G054800.3.p	Pkinase (Protein kinase domain) [331..481]	Pkinase (Protein kinase domain) [562..665]
Manes.06G053600.1.p	Pkinase (Protein kinase domain) [80..234]	Pkinase (Protein kinase domain) [326..436]
Manes.06G061300.1.p	Pkinase (Protein kinase domain) [125..276]	Pkinase (Protein kinase domain) [319..424]
Manes.06G140400.1.p	Pkinase (Protein kinase domain) [102..252]	Pkinase (Protein kinase domain) [560..672]
Manes.06G167100.1.p	Pkinase (Protein kinase domain) [26..188]	Pkinase (Protein kinase domain) [260..365]
Manes.07G065855.1.p	Pkinase (Protein kinase domain) [41..308]	Pkinase_Tyr (Protein tyrosine kinase) [407..504]	Pkinase_Tyr (Protein tyrosine kinase) [556..658]
Manes.07G086200.1.p	Pkinase (Protein kinase domain) [38..236]	Pkinase_Tyr (Protein tyrosine kinase) [408..661]
Manes.07G127904.1.p	Pkinase (Protein kinase domain) [639..861]	Pkinase (Protein kinase domain) [1565..1749]
Manes.08G018200.1.p	Pkinase (Protein kinase domain) [49..188]	Pkinase (Protein kinase domain) [322..486]
Manes.08G023000.1.p	Pkinase (Protein kinase domain) [591..742]	Pkinase (Protein kinase domain) [818..921]
Manes.09G058500.1.p	Pkinase (Protein kinase domain) [588..739]	Pkinase (Protein kinase domain) [816..919]
Manes.09G061500.2.p	Pkinase (Protein kinase domain) [69..208]	Pkinase (Protein kinase domain) [342..506]
Manes.09G081700.2.p	Pkinase (Protein kinase domain) [89..349]	Pkinase_Tyr (Protein tyrosine kinase) [418..597]	Pkinase_Tyr (Protein tyrosine kinase) [610..718]
Manes.09G084000.2.p	Pkinase (Protein kinase domain) [220..371]	Pkinase (Protein kinase domain) [453..556]
Manes.10G008600.4.p	Pkinase (Protein kinase domain) [93..332]	Pkinase_Tyr (Protein tyrosine kinase) [420..642]
Manes.10G015601.1.p	Pkinase (Protein kinase domain) [717..903]	Pkinase (Protein kinase domain) [1612..1797]
Manes.10G015714.1.p	Pkinase (Protein kinase domain) [566..786]	Pkinase (Protein kinase domain) [1395..1697]
Manes.10G057600.1.p	Pkinase (Protein kinase domain) [92..251]	Pkinase (Protein kinase domain) [316..419]
Manes.10G112200.2.p	Pkinase_Tyr (Protein tyrosine kinase) [662..756]	Pkinase (Protein kinase domain) [762..877]
Manes.10G113600.1.p	Pkinase (Protein kinase domain) [66..256]	Pkinase_Tyr (Protein tyrosine kinase) [364..557]
Manes.10G113831.1.p	Pkinase (Protein kinase domain) [183..396]	Pkinase (Protein kinase domain) [728..899]
Manes.10G114650.1.p	Pkinase_Tyr (Protein tyrosine kinase) [657..899]	Pkinase (Protein kinase domain) [1532..1694]
Manes.10G130433.1.p	Pkinase (Protein kinase domain) [651..869]	Pkinase (Protein kinase domain) [1529..1689]
Manes.11G039566.1.p	Pkinase (Protein kinase domain) [30..287]	Pkinase_Tyr (Protein tyrosine kinase) [348..534]
Manes.11G039800.2.p	Pkinase (Protein kinase domain) [54..317]	Pkinase_Tyr (Protein tyrosine kinase) [581..828]
Manes.11G039928.1.p	Pkinase (Protein kinase domain) [55..317]	Pkinase_Tyr (Protein tyrosine kinase) [581..828]
Manes.11G040056.1.p	Pkinase (Protein kinase domain) [49..308]	Pkinase (Protein kinase domain) [367..630]
Manes.11G040120.1.p	Pkinase (Protein kinase domain) [55..316]	Pkinase_Tyr (Protein tyrosine kinase) [565..812]
Manes.11G040376.1.p	Pkinase (Protein kinase domain) [55..318]	Pkinase_Tyr (Protein tyrosine kinase) [601..843]
Manes.11G040568.1.p	Pkinase_Tyr (Protein tyrosine kinase) [14..103]	Pkinase (Protein kinase domain) [125..297]
Manes.11G041000.2.p	Pkinase (Protein kinase domain) [5..128]	Pkinase (Protein kinase domain) [181..441]
Manes.11G041232.1.p	Pkinase (Protein kinase domain) [43..302]	Pkinase (Protein kinase domain) [363..626]
Manes.11G041300.2.p	Pkinase (Protein kinase domain) [41..300]	Pkinase (Protein kinase domain) [349..605]
Manes.11G041600.2.p	Pkinase_Tyr (Protein tyrosine kinase) [44..154]	Pkinase (Protein kinase domain) [294..497]
Manes.11G041750.1.p	Pkinase (Protein kinase domain) [49..308]	Pkinase (Protein kinase domain) [378..641]
Manes.11G041900.2.p	Pkinase (Protein kinase domain) [58..320]	Pkinase (Protein kinase domain) [436..684]
Manes.11G042166.1.p	Pkinase_Tyr (Protein tyrosine kinase) [57..320]	Pkinase (Protein kinase domain) [386..639]
Manes.11G042332.1.p	Pkinase (Protein kinase domain) [59..320]	Pkinase (Protein kinase domain) [441..694]
Manes.11G042900.2.p	Pkinase (Protein kinase domain) [32..286]	Pkinase_Tyr (Protein tyrosine kinase) [343..450]
Manes.11G043250.1.p	Pkinase (Protein kinase domain) [28..110]	Pkinase (Protein kinase domain) [112..260]	Pkinase_Tyr (Protein tyrosine kinase) [327..429]
Manes.11G043400.2.p	Pkinase_Tyr (Protein tyrosine kinase) [65..201]	Pkinase (Protein kinase domain) [363..646]
Manes.11G043600.1.p	Pkinase (Protein kinase domain) [30..291]	Pkinase_Tyr (Protein tyrosine kinase) [383..564]
Manes.11G043701.1.p	Pkinase (Protein kinase domain) [37..224]	Pkinase_Tyr (Protein tyrosine kinase) [330..601]	Pkinase (Protein kinase domain) [681..939]
Manes.11G120650.1.p	Pkinase (Protein kinase domain) [198..452]	Pkinase_Tyr (Protein tyrosine kinase) [564..738]
Manes.11G155100.1.p	Pkinase (Protein kinase domain) [44..183]	Pkinase (Protein kinase domain) [321..484]
Manes.12G036900.3.p	Pkinase (Protein kinase domain) [43..302]	Pkinase (Protein kinase domain) [359..619]
Manes.12G037000.3.p	Pkinase_Tyr (Protein tyrosine kinase) [49..193]	Pkinase (Protein kinase domain) [204..460]
Manes.12G039501.1.p	Pkinase (Protein kinase domain) [55..318]	Pkinase_Tyr (Protein tyrosine kinase) [588..833]
Manes.12G043251.1.p	Pkinase (Protein kinase domain) [49..198]	Pkinase_Tyr (Protein tyrosine kinase) [324..584]
Manes.12G051600.1.p	Pkinase (Protein kinase domain) [26..190]	Pkinase (Protein kinase domain) [238..337]
Manes.12G154800.2.p	Pkinase (Protein kinase domain) [57..312]	Pkinase (Protein kinase domain) [373..571]
Manes.14G000800.1.p	Pkinase (Protein kinase domain) [25..188]	Pkinase (Protein kinase domain) [266..371]
Manes.14G129800.1.p	Pkinase (Protein kinase domain) [88..241]	Pkinase (Protein kinase domain) [326..436]
Manes.14G135000.1.p	Pkinase (Protein kinase domain) [126..253]	Pkinase (Protein kinase domain) [316..422]
Manes.15G053500.1.p	Pkinase (Protein kinase domain) [114..340]	Pkinase_Tyr (Protein tyrosine kinase) [521..792]
Manes.15G058400.2.p	Pkinase (Protein kinase domain) [214..363]	Pkinase (Protein kinase domain) [447..550]
Manes.15G069600.2.p	Pkinase (Protein kinase domain) [215..364]	Pkinase (Protein kinase domain) [448..551]
Manes.15G107201.1.p	Pkinase (Protein kinase domain) [856..1122]	Pkinase_Tyr (Protein tyrosine kinase) [1711..1920]
Manes.15G151100.3.p	Pkinase (Protein kinase domain) [258..411]	Pkinase (Protein kinase domain) [491..594]
Manes.16G014100.1.p	Pkinase_Tyr (Protein tyrosine kinase) [318..470]	Pkinase_Tyr (Protein tyrosine kinase) [531..621]
Manes.16G014875.1.p	Pkinase_Tyr (Protein tyrosine kinase) [343..606]	Pkinase_Tyr (Protein tyrosine kinase) [1025..1290]
Manes.16G017701.1.p	Pkinase_Tyr (Protein tyrosine kinase) [338..602]	Pkinase_Tyr (Protein tyrosine kinase) [1030..1296]
Manes.16G052900.1.p	Pkinase (Protein kinase domain) [155..308]	Pkinase (Protein kinase domain) [379..485]
Manes.16G082800.1.p	Pkinase (Protein kinase domain) [93..240]	Pkinase (Protein kinase domain) [291..399]

## Sheet: S2c
Table S2c. R. communis kinase domain organization of 44 protein kinases containing multiple kinase domains.
Protein ID	Kinase domain 1	Kinase domain 2	Kinase domain 3
27461.m000100	Pkinase (Protein kinase domain) [575..727]	Pkinase (Protein kinase domain) [802..905]
27471.m000401	Pkinase (Protein kinase domain) [3..90]	Pkinase_Tyr (Protein tyrosine kinase) [91..146]
27985.m000854	Pkinase (Protein kinase domain) [1..107]	Pkinase_Tyr (Protein tyrosine kinase) [132..313]
28037.m000045	Pkinase (Protein kinase domain) [151..309]	Pkinase (Protein kinase domain) [373..476]
28320.m001092	Pkinase (Protein kinase domain) [85..238]	Pkinase (Protein kinase domain) [340..450]
28533.m000040	Pkinase_Tyr (Protein tyrosine kinase) [296..383]	Pkinase (Protein kinase domain) [388..517]
29070.m000129	Pkinase (Protein kinase domain) [21..186]	Pkinase (Protein kinase domain) [235..334]
29333.m001095	Pkinase (Protein kinase domain) [19..178]	Pkinase (Protein kinase domain) [179..254]
29587.m000232	Pkinase_Tyr (Protein tyrosine kinase) [60..336]	Pkinase (Protein kinase domain) [457..694]
29615.m000503	Pkinase_Tyr (Protein tyrosine kinase) [579..755]	Pkinase (Protein kinase domain) [1315..1514]
29629.m001417	Pkinase (Protein kinase domain) [150..293]	Pkinase (Protein kinase domain) [377..480]
29648.m001949	Pkinase (Protein kinase domain) [420..686]	Pkinase (Protein kinase domain) [1113..1379]
29739.m003581	Pkinase (Protein kinase domain) [93..241]	Pkinase (Protein kinase domain) [291..399]
29772.m000313	Pkinase (Protein kinase domain) [4..75]	Pkinase (Protein kinase domain) [83..234]
29784.m000368	Pkinase_Tyr (Protein tyrosine kinase) [400..618]	Pkinase_Tyr (Protein tyrosine kinase) [1204..1469]
29791.m000543	Pkinase (Protein kinase domain) [69..233]	Pkinase (Protein kinase domain) [300..403]
29791.m000544	Pkinase (Protein kinase domain) [460..608]	Pkinase (Protein kinase domain) [690..793]
29815.m000497	Pkinase (Protein kinase domain) [51..191]	Pkinase (Protein kinase domain) [320..487]
29822.m003442	Pkinase (Protein kinase domain) [112..259]	Pkinase (Protein kinase domain) [345..448]
29830.m001455	Pkinase (Protein kinase domain) [41..179]	Pkinase (Protein kinase domain) [252..413]
29842.m003671	Pkinase (Protein kinase domain) [301..363]	Pkinase (Protein kinase domain) [372..541]
29842.m003676	Pkinase_Tyr (Protein tyrosine kinase) [304..568]	Pkinase_Tyr (Protein tyrosine kinase) [1076..1343]
29842.m003707	Pkinase_Tyr (Protein tyrosine kinase) [438..562]	Pkinase_Tyr (Protein tyrosine kinase) [1166..1430]
29880.m000367	Pkinase (Protein kinase domain) [181..334]	Pkinase (Protein kinase domain) [405..511]
29904.m002950	Pkinase (Protein kinase domain) [117..402]	Pkinase_Tyr (Protein tyrosine kinase) [523..795]
29912.m005311	Pkinase (Protein kinase domain) [103..251]	Pkinase (Protein kinase domain) [298..407]
29912.m005492	Pkinase (Protein kinase domain) [27..172]	Pkinase (Protein kinase domain) [274..406]
29917.m002005	Pkinase (Protein kinase domain) [284..434]	Pkinase (Protein kinase domain) [516..619]
29932.m000599	Pkinase (Protein kinase domain) [128..258]	Pkinase (Protein kinase domain) [319..425]
29933.m001462	Pkinase (Protein kinase domain) [90..152]	Pkinase_Tyr (Protein tyrosine kinase) [776..991]
29933.m001467	Pkinase_Tyr (Protein tyrosine kinase) [208..269]	Pkinase (Protein kinase domain) [281..346]
29966.m000222	Pkinase (Protein kinase domain) [220..371]	Pkinase (Protein kinase domain) [453..556]
29991.m000620	Pkinase (Protein kinase domain) [44..185]	Pkinase (Protein kinase domain) [323..486]
30014.m000448	Pkinase_Tyr (Protein tyrosine kinase) [511..778]	Pkinase_Tyr (Protein tyrosine kinase) [1329..1596]	Pkinase_Tyr (Protein tyrosine kinase) [2139..2379]
30014.m000456	Pkinase_Tyr (Protein tyrosine kinase) [491..757]	Pkinase_Tyr (Protein tyrosine kinase) [1283..1548]
30024.m001686	Pkinase_Tyr (Protein tyrosine kinase) [243..340]	Pkinase (Protein kinase domain) [347..459]
30026.m001490	Pkinase (Protein kinase domain) [657..858]	Pkinase (Protein kinase domain) [1714..1980]
30054.m000799	Pkinase (Protein kinase domain) [61..203]	Pkinase (Protein kinase domain) [206..286]
30146.m003474	Pkinase_Tyr (Protein tyrosine kinase) [575..841]	Pkinase (Protein kinase domain) [935..1196]
30146.m003591	Pkinase_Tyr (Protein tyrosine kinase) [143..409]	Pkinase_Tyr (Protein tyrosine kinase) [482..741]
30169.m006410	Pkinase (Protein kinase domain) [43..204]	Pkinase (Protein kinase domain) [262..367]
30174.m008751	Pkinase (Protein kinase domain) [330..480]	Pkinase (Protein kinase domain) [561..664]
30174.m008920	Pkinase (Protein kinase domain) [102..259]	Pkinase_Tyr (Protein tyrosine kinase) [535..650]
30190.m011025	Pkinase_Tyr (Protein tyrosine kinase) [3..127]	Pkinase_Tyr (Protein tyrosine kinase) [138..236]

## Sheet: S3a
Table S3a. Subfamily classification of H. brasiliensis protein kinases.
Protein ID	HMM classification	E-value of HMM classification	Phylogeny confirmation	Final Classification
KAF2282236.1	STE_STE7	4.1e-70	Yes	STE_STE7
KAF2282241.1	CMGC_CLK	1e-102	Yes	CMGC_CLK
KAF2282561.1	CMGC_GSK	9.9e-185	Yes	CMGC_GSK
KAF2282591.1	TKL-Pl-5	2.6e-49	Yes	TKL-Pl-5
KAF2282600.1	RLK-Pelle_RLCK-IXb	9.4e-129	Yes	RLK-Pelle_RLCK-IXb
KAF2282631.1	CMGC_CLK	6.4e-177	Yes	CMGC_CLK
KAF2282653.1	Aur	2.9e-95	Yes	Aur
KAF2282672.1	RLK-Pelle_LRR-IV	3.6e-132	Yes	RLK-Pelle_LRR-IV
KAF2282714.1	RLK-Pelle_LRR-XV	2.9e-96	Yes	RLK-Pelle_LRR-XV
KAF2282754.1	RLK-Pelle_LRR-II	6e-149	Yes	RLK-Pelle_LRR-II
KAF2282774.1	CAMK_OST1L	1.9e-128	Yes	CAMK_OST1L
KAF2282854.1	TKL-Pl-4	1.9e-103	Yes	TKL-Pl-4
KAF2282864.1	CMGC_CLK	1.2e-169	Yes	CMGC_CLK
KAF2282909.1	RLK-Pelle_LRR-III	5.5e-60	Yes	RLK-Pelle_LRR-III
KAF2283025.1	AGC_PKA-PKG	2.2e-95	Yes	AGC_PKA-PKG
KAF2283026.1	CK1_CK1	1.3e-138	Yes	CK1_CK1
KAF2283091.1	RLK-Pelle_RLCK-VIIa-1	6.3e-123	Yes	RLK-Pelle_RLCK-VIIa-1
KAF2283193.1	CMGC_CDK-CRK7-CDK9	6.4e-152	Yes	CMGC_CDK-CRK7-CDK9
KAF2283198.1	RLK-Pelle_LRR-V	3e-98	Yes	RLK-Pelle_LRR-V
KAF2283234.1	CMGC_CDK-CRK7-CDK9	2.5e-149	Yes	CMGC_CDK-CRK7-CDK9
KAF2283246.1	BUB	6.5e-112	Yes	BUB
KAF2283352.1	CAMK_CAMKL-LKB	6.2e-129	Yes	CAMK_CAMKL-LKB
KAF2283356.1	RLK-Pelle_LRR-IX	2.4e-114	Yes	RLK-Pelle_LRR-IX
KAF2283357.1	CMGC_MAPK	1.5e-148	Yes	CMGC_MAPK
KAF2283362.1	RLK-Pelle_RLCK-VIIa-1	5.4e-150	Yes	RLK-Pelle_RLCK-VIIa-1
KAF2283363.1	AGC_RSK-2	4.4e-93	Yes	AGC_RSK-2
KAF2283435.1	CAMK_CDPK	1.9e-88	Yes	CAMK_CDPK
KAF2283442.1	CMGC_CDK-CRK7-CDK9	1.1e-129	Yes	CMGC_CDK-CRK7-CDK9
KAF2283473.1	RLK-Pelle_CrRLK1L-1	4.9e-123	Yes	RLK-Pelle_CrRLK1L-1
KAF2283524.1	RLK-Pelle_RLCK-IXb	4.8e-127	Yes	RLK-Pelle_RLCK-IXb
KAF2283628.1	RLK-Pelle_LysM	5.9e-80	Yes	RLK-Pelle_LysM
KAF2283677.1	CAMK_OST1L	3.5e-131	Yes	CAMK_OST1L
KAF2283690.1	CAMK_CDPK	1.3e-106	Yes	CAMK_CDPK
KAF2283729.1	STE_STE11	6.2e-47	Yes	STE_STE11
KAF2283755.1	RLK-Pelle_LRR-III	1.8e-46	Yes	RLK-Pelle_LRR-III
KAF2283776.1	RLK-Pelle_CrRLK1L-1	2.1e-124	Yes	RLK-Pelle_CrRLK1L-1
KAF2283779.1	RLK-Pelle_CrRLK1L-1	5.4e-122	Yes	RLK-Pelle_CrRLK1L-1
KAF2283821.1	RLK-Pelle_LRR-XI-1	4.5e-80	Yes	RLK-Pelle_LRR-XI-1
KAF2283847.1	RLK-Pelle_LRR-I-1	1.5e-64	Yes	RLK-Pelle_LRR-I-1
KAF2283854.1	RLK-Pelle_LRR-I-1	2.5e-68	Yes	RLK-Pelle_LRR-I-1
KAF2283868.1	RLK-Pelle_L-LEC	1.4e-72	Yes	RLK-Pelle_L-LEC
KAF2283869.1	RLK-Pelle_L-LEC	8.9e-88	Yes	RLK-Pelle_L-LEC
KAF2283870.1	RLK-Pelle_L-LEC	2.3e-89	Yes	RLK-Pelle_L-LEC
KAF2283872.1	RLK-Pelle_L-LEC	6.9e-63	Yes	RLK-Pelle_L-LEC
KAF2283873.1	RLK-Pelle_L-LEC	9.3e-83	Yes	RLK-Pelle_L-LEC
KAF2283877.1	RLK-Pelle_L-LEC	7.9e-88	Yes	RLK-Pelle_L-LEC
KAF2283878.1	RLK-Pelle_L-LEC	1.1e-80	Yes	RLK-Pelle_L-LEC
KAF2284009.1	RLK-Pelle_LRR-II	1.1e-148	Yes	RLK-Pelle_LRR-II
KAF2284027.1	RLK-Pelle_LRR-II	9.5e-149	Yes	RLK-Pelle_LRR-II
KAF2284129.1	RLK-Pelle_LRR-III	3.4e-44	Yes	RLK-Pelle_LRR-III
KAF2284133.1	RLK-Pelle_LRR-II	6.3e-156	Yes	RLK-Pelle_LRR-II
KAF2284144.1	RLK-Pelle_LRR-II	2.2e-131	Yes	RLK-Pelle_LRR-II
KAF2284151.1	STE_STE11	4.3e-67	Yes	STE_STE11
KAF2284174.1	RLK-Pelle_LRR-Xb-1	1.3e-101	Yes	RLK-Pelle_LRR-Xb-1
KAF2284195.1	WNK_NRBP	3.8e-116	Yes	WNK_NRBP
KAF2284206.1	RLK-Pelle_LRR-Xb-1	1.3e-101	Yes	RLK-Pelle_LRR-Xb-1
KAF2284251.1	TKL-Pl-4	1.4e-93	Yes	TKL-Pl-4
KAF2284267.1	TKL-Pl-4	1.4e-93	Yes	TKL-Pl-4
KAF2284294.1	TKL-Pl-2	6.6e-103	Yes	TKL-Pl-2
KAF2284305.1	CMGC_CDK-CRK7-CDK9	1.2e-138	Yes	CMGC_CDK-CRK7-CDK9
KAF2284374.1	WNK_NRBP	7.7e-141	Yes	WNK_NRBP
KAF2284391.1	WNK_NRBP	2.5e-126	Yes	WNK_NRBP
KAF2284409.1	CMGC_CDK-CRK7-CDK9	4.3e-102	Yes	CMGC_CDK-CRK7-CDK9
KAF2284417.1	CMGC_CDK-CRK7-CDK9	8.7e-135	Yes	CMGC_CDK-CRK7-CDK9
KAF2284428.1	RLK-Pelle_PERK-1	1.8e-37	Yes	RLK-Pelle_PERK-1
KAF2284465.1	RLK-Pelle_RLCK-VI	4.9e-99	Yes	RLK-Pelle_RLCK-VI
KAF2284494.1	TKL-Pl-6	5.6e-128	Yes	TKL-Pl-6
KAF2284507.1	RLK-Pelle_LRR-I-1	2.1e-101	Yes	RLK-Pelle_LRR-I-1
KAF2284565.1	AGC_RSK-2	1.9e-56	Yes	AGC_RSK-2
KAF2284633.1	RLK-Pelle_RLCK-XVI	5.1e-156	Yes	RLK-Pelle_RLCK-XVI
KAF2284655.1	RLK-Pelle_RLCK-IXa	2e-81	Yes	RLK-Pelle_RLCK-IXa
KAF2284822.1	WNK_NRBP	1.3e-85	Yes	WNK_NRBP
KAF2284825.1	WNK_NRBP	3.6e-87	Yes	WNK_NRBP
KAF2284899.1	RLK-Pelle_LysM	1.1e-66	Yes	RLK-Pelle_LysM
KAF2284901.1	RLK-Pelle_LysM	3.8e-86	Yes	RLK-Pelle_LysM
KAF2284902.1	RLK-Pelle_LysM	3.6e-103	Yes	RLK-Pelle_LysM
KAF2284928.1	STE_STE11	8.9e-70	Yes	STE_STE11
KAF2285127.1	CK1_CK1	8.9e-148	Yes	CK1_CK1
KAF2285138.1	RLK-Pelle_Extensin	3.3e-87	Yes	RLK-Pelle_Extensin
KAF2285152.1	RLK-Pelle_PERK-2	3.6e-154	Yes	RLK-Pelle_PERK-2
KAF2285173.1	STE_STE7	7.7e-119	Yes	STE_STE7
KAF2285254.1	CK1_CK1	2.6e-110	Yes	CK1_CK1
KAF2285280.1	RLK-Pelle_RLCK-VI	1.1e-90	Yes	RLK-Pelle_RLCK-VI
KAF2285287.1	RLK-Pelle_RLCK-VI	9.6e-83	Yes	RLK-Pelle_RLCK-VI
KAF2285320.1	RLK-Pelle_L-LEC	1.4e-101	Yes	RLK-Pelle_L-LEC
KAF2285323.1	RLK-Pelle_L-LEC	3.9e-69	Yes	RLK-Pelle_L-LEC
KAF2285324.1	RLK-Pelle_L-LEC	8.1e-117	Yes	RLK-Pelle_L-LEC
KAF2285327.1	CK1_CK1-Pl	2.5e-137	Yes	CK1_CK1-Pl
KAF2285358.1	RLK-Pelle_Singleton	1.4e-65	Yes	RLK-Pelle_Singleton
KAF2285382.1	RLK-Pelle_SD-2b	3e-87	Yes	RLK-Pelle_SD-2b
KAF2285388.1	WNK_NRBP	4.3e-98	Yes	WNK_NRBP
KAF2285453.1	CAMK_CDPK	4e-96	Yes	CAMK_CDPK
KAF2285462.1	CAMK_CDPK	1.2e-95	Yes	CAMK_CDPK
KAF2285477.1	AGC_NDR	3.7e-120	Yes	AGC_NDR
KAF2285629.1	TKL-Pl-6	7.1e-147	Yes	TKL-Pl-6
KAF2285634.1	TKL-Pl-6	5.1e-147	Yes	TKL-Pl-6
KAF2285646.1	RLK-Pelle_LRR-XI-1	1.4e-46	Yes	RLK-Pelle_LRR-XI-1
KAF2285647.1	RLK-Pelle_LRR-XI-1	3.5e-41	Yes	RLK-Pelle_LRR-XI-1
KAF2285661.1	RLK-Pelle_L-LEC	2e-139	Yes	RLK-Pelle_L-LEC
KAF2285682.1	WNK_NRBP	4.4e-131	Yes	WNK_NRBP
KAF2285683.1	RLK-Pelle_LRR-III	8.4e-75	Yes	RLK-Pelle_LRR-III
KAF2285688.1	WNK_NRBP	7.7e-97	Yes	WNK_NRBP
KAF2285757.1	CAMK_CDPK	9.4e-116	Yes	CAMK_CDPK
KAF2285849.1	RLK-Pelle_LRR-I-2	1e-141	Yes	RLK-Pelle_LRR-I-2
KAF2285859.1	RLK-Pelle_LRR-I-2	1.4e-104	Yes	RLK-Pelle_LRR-I-2
KAF2285887.1	RLK-Pelle_DLSV	2.2e-71	Yes	RLK-Pelle_DLSV
KAF2285891.1	RLK-Pelle_DLSV	5.3e-80	Yes	RLK-Pelle_DLSV
KAF2285893.1	RLK-Pelle_DLSV	4.8e-69	Yes	RLK-Pelle_DLSV
KAF2285897.1	RLK-Pelle_DLSV	3.1e-57	Yes	RLK-Pelle_DLSV
KAF2285898.1	RLK-Pelle_DLSV	3.7e-61	Yes	RLK-Pelle_DLSV
KAF2285899.1	RLK-Pelle_DLSV	1.9e-121	Yes	RLK-Pelle_DLSV
[truncated: 2,731 more rows]

## Sheet: S3b
Table S3b. Subfamily classification of M. esculenta protein kinases.
[truncated: 1,532 more rows]

[truncated: 29 more sheets: S3c, S4, S5a, S5b, S5c, S6a, S6b, S6c, S7, S8a, S8b, S8c, S9a, S9b, S9c, S10a, S10b, S10c, S11, S12 …]
